# Supplementary material for: Impact of Leptospermone, a Natural β-Triketone Herbicide, on the Fungal Composition and Diversity of Two Arable Soils
Source: Front Microbiol. 2019 May 10;10:1024. doi: 10.3389/fmicb.2019.01024 (PMC6524154; doi:10.3389/fmicb.2019.01024)
Supplement: TABLE S1 — OTU table. [file Table_1.XLSX]

## Sheet: Feuil1
OTUs	P-D0T0 1	P-D0T0 2	P-D0T0 3	P-D0T4 1	P-D0T4 2	P-D0T4 3	P-DOT45 1	P-DOT45 2	P-DOT45 3	P-D1T4 1	P-D1T4 2	P-D1T4 3	P-D1T45 1	P-D1T45 2	P-D1T45 3	SJF-D0T0 1	SJF-D0T0 2	SJF-D0T0 3	SJF-D0T4 1	SJF-D0T4 2	SJF-D0T4 3	SJF-D0T45 1	SJF-D0T45 2	SJF-D0T45 3	SJF-D1T4 1	SJF-D1T4 2	SJF-D1T4 3	SJF-D1T45 1	SJF-D1T45 2	SJF-D1T45 3	Taxonomie
Otu0000001	3	482	309	509	743	716	8	296	111	961	1762	898	288	104	135	732	925	535	474	683	588	113	169	379	830	497	378	194	255	342	d:Fungi(1.0000),p:Ascomycota(0.8400),c:Dothideomycetes(0.8100),o:Capnodiales(0.8000),f:Davidiellaceae(0.0500),g:Cladosporium(0.0500),s:Cladosporium_grevilleae_SH176536.07FU(0.0300)
Otu0000002	3	10	40	97	123	162	26	12	29	937	2099	29	44	35	50	31	125	229	388	669	674	162	252	178	462	651	4580	93	158	161	d:Fungi(1.0000),p:Ascomycota(1.0000),c:Sordariomycetes(1.0000),o:Hypocreales(1.0000),f:Nectriaceae(0.0800),g:Fusarium(0.0400),s:Gibberella_fujikuroi_SH213620.07FU(0.0400)
Otu0000003	12973	139	952	6	7	7	0	11	151	98	41	21	17	10137	4	9	1	7	5	1	2	2	2	1	1	5	30	2	6	0	d:Fungi(1.0000),p:Ascomycota(1.0000),c:Eurotiomycetes(1.0000),o:Eurotiales(1.0000),f:Trichocomaceae(1.0000),g:Penicillium(1.0000),s:Penicillium_polonicum_SH207147.07FU(0.3600)
Otu0000004	2	32	15	47	3	2	1	17	6	1	3	60	15	41	25	1036	881	809	697	775	842	746	951	736	975	1114	17	830	897	660	d:Fungi(1.0000),p:Zygomycota(1.0000),c:Mortierellomycotina_cls_Incertae_sedis(1.0000),o:Mortierellales(1.0000),f:Mortierellaceae(1.0000),g:Mortierella(1.0000),s:Mortierella_sclerotiella_SH180116.07FU(0.0100)
Otu0000005	1	1	6	1	2	0	1	6	5	2	0	44	16	24	0	923	869	716	666	702	663	348	344	469	931	956	0	316	327	531	d:Fungi(1.0000),p:Zygomycota(0.1000),c:Mortierellomycotina_cls_Incertae_sedis(1.0000),o:Mortierellales(1.0000),f:Mortierellaceae(1.0000),g:Mortierella(1.0000),s:Mortierella_alpina_SH220323.07FU(0.0200)
Otu0000006	1	32	57	161	344	271	132	1151	462	348	226	286	343	61	304	61	12	50	27	22	21	33	32	110	18	44	137	18	0	23	d:Fungi(1.0000),p:Ascomycota(0.4100),c:Sordariomycetes(0.4100),o:Hypocreales(0.4100),f:Nectriaceae(0.4100)
Otu0000007	1	52	122	550	432	704	1	329	166	206	545	1517	160	81	168	552	321	250	618	651	480	68	49	123	567	817	177	74	49	117	d:Fungi(1.0000),p:Ascomycota(0.9400),c:Dothideomycetes(0.9400),o:Pleosporales(0.9400),f:Pleosporaceae(0.9400),g:Alternaria(0.9400),s:Alternaria_tenuissima_SH028255.07FU(0.3500)
Otu0000008	0	16	26	14	22	25	7	2	11	105	0	76	50	14	59	432	302	189	230	279	308	108	36	91	242	320	1348	71	177	66	d:Fungi(1.0000),p:Ascomycota(1.0000),c:Sordariomycetes(1.0000),o:Hypocreales(1.0000),f:Nectriaceae(0.9200),g:Gibberella(0.5800),s:Gibberella_tricincta_SH213880.07FU(0.5800)
Otu0000009	2	0	5	11	19	1	0	69	17	0	0	38	9	50	1	685	876	890	287	431	549	673	513	777	390	379	209	407	641	698	d:Fungi(1.0000),p:Ascomycota(1.0000),c:Sordariomycetes(1.0000),o:Hypocreales(1.0000),f:Cordycipitaceae(1.0000),g:Beauveria(0.8200),s:Beauveria_bassiana_SH212457.07FU(0.4600)
Otu0000010	4	19	15	27	25	22	0	54	22	1	1	8	7	13	9	120	118	208	134	258	242	233	251	385	181	180	17	150	379	412	d:Fungi(1.0000),p:Ascomycota(0.8900),c:Sordariomycetes(0.8900),o:Sordariales(0.8900),f:Chaetomiaceae(0.8900),g:Humicola(0.0300),s:Chaetomium_fusisporum_SH013969.07FU(0.0200)
Otu0000011	0	2	90	0	15	14	5429	2	18	0	0	4	36	3	17	0	0	1	4	2	0	0	0	0	0	0	0	0	0	0	d:Fungi(1.0000),p:Ascomycota(1.0000),c:Sordariomycetes(1.0000),o:Sordariales(0.9600),f:Chaetomiaceae(0.9000),g:Zopfiella(0.0100),s:Trichocladium_pyriforme_SH001978.07FU(0.0100)
Otu0000012	0	26	8	64	42	1	0	0	26	4	1	1	45	10	580	58	1	100	156	142	406	1198	1224	881	91	145	3	1605	1411	1316	d:Fungi(1.0000),p:Chytridiomycota(1.0000),c:Chytridiomycetes(1.0000),o:Spizellomycetales(1.0000),f:Spizellomycetaceae(1.0000),g:Spizellomyces(1.0000),s:Spizellomyces_acuminatus_SH183654.07FU(0.9900)
Otu0000013	1	0	3	1	0	0	0	3	0	0	0	9	5	1	0	76	2	32	71	185	196	147	537	756	24	9	1	1065	167	854	d:Fungi(1.0000),p:Ascomycota(1.0000),c:Pezizomycotina_cls_Incertae_sedis(0.8000),o:Pezizomycotina_ord_Incertae_sedis(0.8000),f:Pezizomycotina_fam_Incertae_sedis(0.8000),g:Polyschema(0.8000),s:Polyschema_sclerotigenum_SH488720.07FU(0.8000)
Otu0000014	1	0	1	1	0	0	0	3	0	0	0	8	3	15	0	262	234	220	202	190	212	287	106	49	193	478	1	248	125	81	d:Fungi(1.0000),p:Ascomycota(1.0000),c:Dothideomycetes(1.0000),o:Pleosporales(1.0000),f:Pleosporales_fam_Incertae_sedis(0.7600),g:Paraphoma(0.2600),s:Paraphoma_chrysanthemicola_SH208743.07FU(0.1600)
Otu0000015	0	0	0	1	1	4	0	2	0	0	0	29	10	23	1	544	691	546	362	437	287	8	41	39	359	313	7	633	49	36	d:Fungi(1.0000),p:Ascomycota(1.0000),c:Sordariomycetes(0.9700),o:Sordariomycetidae_ord_Incertae_sedis(0.9700),f:Glomerellaceae(0.7300),g:Colletotrichum(0.7200),s:Colletotrichum_circinans_SH195659.07FU(0.1800)
Otu0000016	1	854	173	850	730	716	0	172	260	16	15	298	207	79	221	24	133	3	0	0	0	5	12	3	4	1	0	0	0	0	d:Fungi(1.0000),p:Ascomycota(0.9000),c:Archaeorhizomycetes(0.9000),o:Archaeorhizomycetales(0.9000),f:Archaeorhizomycetaceae(0.0100),g:Archaeorhizomyces(0.0100)
Otu0000017	0	0	0	0	0	0	0	0	0	1	0	0	0	0	0	0	0	0	2	1	2	0	1	1	1	1	4	0	0	0	d:Fungi(1.0000),p:Ascomycota(1.0000),c:Sordariomycetes(1.0000),o:Hypocreales(1.0000),f:Nectriaceae(0.6400),g:Fusarium(0.5700),s:Fusarium_oxysporum_SH488911.07FU(0.5400)
Otu0000018	1	190	115	205	544	306	0	146	55	616	251	419	97	55	59	24	20	35	36	74	66	2	5	5	39	104	11	6	0	3	d:Fungi(1.0000),p:Ascomycota(0.9500),c:Dothideomycetes(0.9200),o:Capnodiales(0.9200),f:Davidiellaceae(0.1300),g:Cladosporium(0.1300),s:Cladosporium_arthropodii_SH212842.07FU(0.1000)
Otu0000020	0	1	6	72	18	19	0	18	71	1	2	4	11	12	32	14	23	45	12	53	55	40	88	123	6	84	5	88	89	102	d:Fungi(1.0000),p:Ascomycota(1.0000),c:Sordariomycetes(0.9900),o:Hypocreales(0.9900),f:Ophiocordycipitaceae(0.9900),g:Purpureocillium(0.9700),s:Purpureocillium_lilacinum_SH027729.07FU(0.9700)
Otu0000021	0	0	0	0	0	0	0	0	0	0	0	0	0	0	0	0	0	1	0	0	0	1	2	0	0	0	0	0	1	0	d:Fungi(1.0000),p:Chytridiomycota(1.0000),c:Chytridiomycetes(1.0000),o:Spizellomycetales(1.0000),f:Spizellomycetaceae(1.0000),g:Spizellomyces(1.0000),s:Spizellomyces_acuminatus_SH183654.07FU(0.9900)
Otu0000022	0	71	2	163	414	489	1	1	71	1	5	6	15	54	879	19	1	0	0	0	0	14	16	11	1	0	2	0	0	5	d:Fungi(0.9000),p:Chytridiomycota(0.9000),c:Chytridiomycetes(0.9000),o:Spizellomycetales(0.8800),f:Spizellomycetaceae(0.1400),g:Spizellomyces(0.1200),s:Spizellomyces_pseudodichotomus_SH196352.07FU(0.0900)
Otu0000024	0	0	0	0	0	0	0	0	0	0	0	8	0	2	3	68	0	42	32	62	122	889	467	1197	41	72	1	191	249	443	d:Fungi(0.9500),p:Chytridiomycota(0.2600),c:Agaricomycetes(0.2000),o:Spizellomycetales(0.1300),f:Spizellomycetaceae(0.0800),g:Spizellomyces(0.0700),s:Spizellomyces_pseudodichotomus_SH196352.07FU(0.0200)
Otu0000025	0	0	1	0	0	1	0	4	1	0	0	14	4	15	0	341	490	190	160	300	184	2	6	21	476	399	20	12	23	14	d:Fungi(1.0000),p:Basidiomycota(0.9300),c:Agaricomycetes(0.8700),o:Agaricales(0.8300),f:Inocybaceae(0.2200),g:Inocybe(0.2100),s:Geastrum_coronatum_SH211461.07FU(0.0400)
Otu0000026	0	53	34	58	65	67	0	36	15	115	244	89	24	9	17	106	131	75	51	83	67	11	26	35	139	78	54	29	21	47	d:Fungi(1.0000),p:Ascomycota(0.9400),c:Dothideomycetes(0.9100),o:Capnodiales(0.8800),f:Davidiellaceae(0.0500),g:Cladosporium(0.0500),s:Cladosporium_grevilleae_SH176536.07FU(0.0300)
Otu0000027	0	117	67	377	231	292	7	67	21	1472	1402	649	84	54	92	33	73	119	191	236	197	19	26	20	297	205	20	25	102	67	d:Fungi(1.0000),p:Ascomycota(1.0000),c:Sordariomycetes(1.0000),o:Hypocreales(1.0000),f:Nectriaceae(1.0000),g:Fusarium(0.8900),s:Fusarium_keratoplasticum_SH205225.07FU(0.3600)
Otu0000028	0	0	3	0	0	6	0	1	1	4	0	1	1	58	0	37	494	1280	1610	105	49	1	0	7	81	223	7	1	0	2	d:Fungi(1.0000),p:Ascomycota(1.0000),c:Dothideomycetes(1.0000),o:Pleosporales(0.9900),f:Diademaceae(0.5800),g:Comoclathris(0.5800),s:Comoclathris_spartii_SH196009.07FU(0.5500)
Otu0000029	1	240	509	293	254	483	0	12	223	3	6	23	333	100	276	201	168	309	147	149	129	38	19	45	120	176	0	5	37	42	d:Fungi(1.0000),p:Zygomycota(1.0000),c:Mortierellomycotina_cls_Incertae_sedis(1.0000),o:Mortierellales(1.0000),f:Mortierellaceae(1.0000),g:Mortierella(1.0000),s:Mortierella_alpina_SH183636.07FU(0.8900)
Otu0000030	1	0	3	0	0	1	0	1	2	1	0	4	0	5	0	64	165	91	216	167	206	303	283	197	179	122	6	267	390	318	d:Fungi(1.0000),p:Ascomycota(0.9700),c:Eurotiomycetes(0.9700),o:Chaetothyriales(0.9700)
Otu0000031	0	3	1	3	1	2	0	1	0	11	7	2	0	0	2	1	6	5	21	19	19	1	0	2	10	10	2	2	4	1	d:Fungi(1.0000),p:Ascomycota(1.0000),c:Sordariomycetes(1.0000),o:Hypocreales(0.9500),f:Nectriaceae(0.5500),g:Fusarium(0.5500),s:Chaetomium_globosum_SH489927.07FU(0.4500)
Otu0000032	0	13	11	65	115	40	149	225	523	1	1	6	326	42	133	33	28	37	13	19	20	32	125	301	34	7	0	64	12	80	d:Fungi(1.0000),p:Ascomycota(0.9400),c:Sordariomycetes(0.9400),o:Sordariales(0.9400),f:Lasiosphaeriaceae(0.8800),g:Cercophora(0.6900),s:Podospora_dimorpha_SH018742.07FU(0.0600)
Otu0000033	0	0	35	3	5	2	1642	18	7	0	0	0	10	1	5	0	0	0	0	0	0	0	0	0	0	0	0	0	0	0	d:Fungi(1.0000),p:Ascomycota(1.0000)
Otu0000034	0	41	39	94	72	71	1226	248	26	0	3	3	20	3	38	1	39	51	2	14	6	0	1	4	2	9	263	1	0	0	d:Fungi(1.0000),p:Basidiomycota(0.9300),c:Tremellomycetes(0.9300),o:Tremellales(0.9100),f:Tremellales_fam_Incertae_sedis(0.0100)
Otu0000036	0	0	0	0	0	0	0	1	0	0	0	1	1	8	1	90	0	98	31	241	211	228	560	151	77	11	1	711	175	161	d:Fungi(0.9800),p:Chytridiomycota(0.9600),c:Agaricomycetes(0.9200),o:Agaricales(0.9100),f:Inocybaceae(0.0100),g:Inocybe(0.0100)
Otu0000037	0	190	16	126	145	200	3	180	521	848	392	6	678	63	509	7	5	10	1	0	2	1	4	8	0	0	0	0	0	0	d:Fungi(1.0000),p:Ascomycota(0.9800),c:Pezizomycetes(0.9800),o:Pezizales(0.9800),f:Ascobolaceae(0.9700),g:Ascobolus(0.9400)
Otu0000038	0	0	22	14	28	32	1407	137	0	0	0	1	38	7	12	1	0	1	1	0	0	0	1	0	0	0	0	0	0	0	d:Fungi(1.0000),p:Ascomycota(0.9100),c:Eurotiomycetes(0.9100),o:Chaetothyriales(0.9100)
Otu0000039	0	0	0	0	0	3	0	2	0	0	0	5	1	2	1	113	121	55	159	137	104	236	168	189	145	202	14	212	77	136	d:Fungi(1.0000),p:Ascomycota(1.0000),c:Eurotiomycetes(1.0000),o:Chaetothyriales(1.0000),f:Herpotrichiellaceae(1.0000)
Otu0000040	0	0	1	1	0	0	0	0	68	0	0	1	0	1	3	4	27	8	5	5	4	15	14	41	2	1	229	27	0	12	d:Fungi(1.0000),p:Basidiomycota(1.0000),c:Tremellomycetes(1.0000),o:Tremellales(0.9600),f:Tremellales_fam_Incertae_sedis(0.9600),g:Cryptococcus(0.2200),s:Cryptococcus_terrestris_SH205046.07FU(0.2200)
Otu0000041	1	156	80	93	273	164	0	2	260	698	5	170	370	40	52	6	0	1	1	0	1	2	5	4	26	0	0	0	0	1	d:Fungi(1.0000),p:Ascomycota(0.9900),c:Pezizomycetes(0.9300),o:Pezizales(0.9100),f:Pezizaceae(0.5400),g:Peziza(0.2200),s:Peziza_nivalis_SH210381.07FU(0.0400)
Otu0000042	0	0	3	0	0	0	0	0	0	0	0	8	0	0	0	96	50	18	18	23	27	106	366	96	77	7	223	53	14	70	d:Fungi(1.0000),p:Ascomycota(0.9000),c:Dothideomycetes(0.9100),o:Pleosporales(0.8500),f:Pleosporales_fam_Incertae_sedis(0.7700),g:Pyrenochaeta(0.1700),s:Coniothyrina_agaves_SH017462.07FU(0.0500)
Otu0000043	1	23	1	39	55	22	6	1133	385	141	2	130	321	35	301	14	12	3	5	2	6	6	18	15	12	1	30	2	0	15	d:Fungi(1.0000),p:Ascomycota(1.0000),c:Sordariomycetes(1.0000),o:Hypocreales(1.0000)
Otu0000044	0	1	0	0	0	0	0	0	0	0	0	0	0	0	0	0	0	0	0	0	0	0	0	0	0	0	0	0	0	0	d:Fungi(1.0000),p:Ascomycota(0.9800),c:Pezizomycetes(0.9800),o:Pezizales(0.9800),f:Ascobolaceae(0.9800),g:Ascobolus(0.9800)
Otu0000045	0	0	0	0	1	0	0	0	6	1	0	1	1	0	0	1	0	0	0	0	0	0	0	0	0	0	0	0	0	0	d:Fungi(1.0000),p:Ascomycota(1.0000),c:Sordariomycetes(1.0000),o:Hypocreales(1.0000)
Otu0000046	0	0	0	0	0	0	0	1	1	0	0	1	0	0	0	30	0	5	0	10	134	138	8	409	20	6	0	45	482	1313	d:Fungi(0.9700),p:Chytridiomycota(0.8700),c:Chytridiomycetes(0.8700),o:Spizellomycetales(0.8000),f:Spizellomycetaceae(0.4800),g:Spizellomyces(0.4600),s:Spizellomyces_pseudodichotomus_SH196352.07FU(0.0300)
Otu0000048	0	293	176	308	2	0	0	0	450	66	6	285	10	1	59	11	2	0	0	0	0	2	8	7	0	0	0	0	0	0	d:Fungi(0.9700),p:Chytridiomycota(0.8600),c:Chytridiomycetes(0.8400),o:Chytridiales(0.8400),f:Chytridiaceae(0.5500),g:Phlyctochytrium(0.5500),s:Phlyctochytrium_reinboldtiae_SH000767.07FU(0.5500)
Otu0000049	0	5	4	282	118	71	0	0	81	0	4	191	110	21	398	16	1	0	2	0	0	4	14	5	1	0	0	0	0	3	d:Fungi(1.0000),p:Chytridiomycota(1.0000),c:Chytridiomycetes(1.0000),o:Spizellomycetales(0.6300),f:Spizellomycetaceae(0.6300),g:Spizellomyces(0.6300)
Otu0000050	0	0	0	1	1	1	0	1	0	0	0	10	1	13	1	180	79	199	163	281	228	0	1	5	228	213	1	2	3	4	d:Fungi(1.0000),p:Basidiomycota(1.0000),c:Agaricomycetes(1.0000),o:Cantharellales(1.0000),f:Ceratobasidiaceae(1.0000),g:Thanatephorus(0.0300),s:Thanatephorus_cucumeris_SH529389.07FU(0.0300)
Otu0000051	1	372	2383	505	260	506	2	5	81	408	246	295	148	78	246	18	5	2	3	0	1	1	5	5	4	0	0	0	0	1	d:Fungi(1.0000),p:Zygomycota(1.0000),c:Mortierellomycotina_cls_Incertae_sedis(1.0000),o:Mortierellales(1.0000),f:Mortierellaceae(1.0000),g:Mortierella(1.0000),s:Mortierella_alpina_SH183635.07FU(0.8800)
Otu0000052	0	1	0	0	0	0	0	1	0	0	0	10	4	7	1	175	137	170	69	136	143	39	85	28	102	122	4	40	84	18	d:Fungi(1.0000),p:Ascomycota(0.9900),c:Leotiomycetes(0.9600),o:Helotiales(0.9600),f:Helotiales_fam_Incertae_sedis(0.0700),g:Tetracladium(0.0700),s:Tetracladium_setigerum_SH204309.07FU(0.0400)
Otu0000053	0	1	1	25	13	7	0	1589	5	0	0	0	0	0	0	59	0	0	0	1	0	0	0	0	0	0	0	0	0	0	d:Fungi(1.0000),p:Basidiomycota(0.8600),c:Agaricomycetes(0.8600),o:Agaricales(0.8600),f:Bolbitiaceae(0.8600),g:Conocybe(0.8400),s:Conocybe_fuscimarginata_SH220672.07FU(0.5200)
Otu0000056	0	61	21	70	202	132	2	65	56	827	417	65	25	12	108	6	0	0	0	3	0	0	3	2	0	0	0	0	0	1	d:Fungi(1.0000),p:Ascomycota(1.0000),c:Sordariomycetes(1.0000),o:Hypocreales(1.0000),f:Hypocreales_fam_Incertae_sedis(0.1200),g:Acremonium(0.1000),s:Sarocladium_strictum_SH210203.07FU(0.0200)
Otu0000057	0	0	0	0	0	0	0	0	0	0	0	0	0	0	0	0	0	0	0	0	1	3	14	7	1	1	1	2	3	35	d:Fungi(0.9400),p:Chytridiomycota(0.9400),c:Chytridiomycetes(0.8600),o:Spizellomycetales(0.8400),f:Spizellomycetaceae(0.6700),g:Spizellomyces(0.1500),s:Spizellomyces_dolichospermus_SH183868.07FU(0.0700)
Otu0000058	0	87	22	25	105	129	103	206	1	1	0	254	27	15	39	10	32	25	8	0	5	2	3	12	1	1	91	5	0	1	d:Fungi(1.0000),p:Ascomycota(0.9600),c:Dothideomycetes(0.9100),o:Pleosporales(0.8700),f:Montagnulaceae(0.2100),g:Paraconiothyrium(0.2000),s:Paraconiothyrium_hawaiiense_SH186963.07FU(0.0400)
Otu0000059	1	15	0	26	5	4	0	147	221	0	2	61	248	29	81	7	2	0	7	1	49	63	10	9	4	0	0	26	192	8	d:Fungi(1.0000),p:Basidiomycota(0.9900),c:Agaricomycetes(0.9900),o:Agaricales(0.9900),f:Entolomataceae(0.8700),g:Entoloma(0.7200),s:Entoloma_pleopodium_SH218235.07FU(0.0500)
Otu0000060	0	0	0	0	0	0	0	0	0	0	0	3	2	0	6	45	4	8	154	37	28	956	502	31	3	26	1	62	92	20	d:Fungi(1.0000),p:Chytridiomycota(1.0000),c:Chytridiomycetes(1.0000),o:Rhizophlyctidales(1.0000),f:Rhizophlyctidaceae(1.0000),g:Rhizophlyctis(1.0000),s:Rhizophlyctis_rosea_SH476278.07FU(1.0000)
Otu0000061	0	557	493	88	97	27	0	5	115	183	1	2	52	7	124	3	0	0	2	0	33	5	6	3	0	0	0	0	119	2	d:Fungi(1.0000),p:Chytridiomycota(1.0000),c:Chytridiomycetes(1.0000),o:Rhizophlyctidales(1.0000),f:Rhizophlyctidaceae(1.0000),g:Rhizophlyctis(1.0000),s:Rhizophlyctis_rosea_SH202563.07FU(0.9700)
Otu0000063	1	1	2	1	0	0	0	0	0	0	0	2	0	1	1	40	56	18	39	53	30	59	67	60	55	44	11	170	31	118	d:Fungi(1.0000),p:Ascomycota(1.0000),c:Dothideomycetes(0.9700),o:Dothideales(0.9700),f:Dothioraceae(0.5700),g:Kabatiella(0.5700)
Otu0000064	1	0	2	12	3	3	1	2	2	101	3	178	2	2	16	72	66	32	24	62	74	234	13	19	43	48	16	28	179	8	d:Fungi(1.0000),p:Ascomycota(1.0000),c:Dothideomycetes(1.0000),o:Pleosporales(1.0000)
Otu0000065	0	0	0	1	0	0	0	0	1	0	0	3	0	5	0	100	0	93	27	172	297	393	182	133	11	20	0	174	497	222	d:Fungi(0.9200),p:Chytridiomycota(0.8700),c:Chytridiomycetes(0.8200),o:Spizellomycetales(0.8100),f:Spizellomycetaceae(0.1200),g:Spizellomyces(0.1000),s:Spizellomyces_pseudodichotomus_SH196352.07FU(0.0500)
Otu0000067	0	16	0	37	55	60	0	171	89	156	5	210	239	23	187	11	6	5	1	18	6	17	2	5	1	0	0	0	0	0	d:Fungi(1.0000),p:Ascomycota(1.0000),c:Sordariomycetes(1.0000),o:Hypocreales(1.0000),f:Hypocreales_fam_Incertae_sedis(1.0000),g:Trichothecium(0.9300),s:Trichothecium_roseum_SH495524.07FU(0.9300)
Otu0000069	0	43	33	88	72	49	2	190	68	7	248	75	182	23	293	9	0	1	0	0	0	1	7	1	0	0	0	1	0	0	d:Fungi(1.0000),p:Ascomycota(0.9300),c:Sordariomycetes(0.9300),o:Sordariales(0.9300),f:Lasiosphaeriaceae(0.9000),g:Podospora(0.0200),s:Zopfiella_lundqvistii_SH491190.07FU(0.0100)
Otu0000070	0	0	0	1	1	1	1	0	4	0	0	2	1	2	0	24	59	14	42	13	179	2	334	343	48	0	0	131	659	27	d:Fungi(0.9800),p:Chytridiomycota(0.9800),c:Chytridiomycetes(0.9800),o:Spizellomycetales(0.8900),f:Spizellomycetaceae(0.7600),g:Spizellomyces(0.1300),s:Spizellomyces_pseudodichotomus_SH196352.07FU(0.0100)
Otu0000071	0	14	288	9	46	11	0	5	0	70	1	7	16	6	0	151	121	84	92	111	105	7	9	45	88	68	0	28	12	51	d:Fungi(1.0000),p:Zygomycota(0.9200),c:Mortierellomycotina_cls_Incertae_sedis(0.9200),o:Mortierellales(0.9200),f:Mortierellaceae(0.2000),g:Mortierella(0.2000),s:Mortierella_amoeboidea_SH183634.07FU(0.0500)
Otu0000072	0	0	20	2	14	5	916	0	0	0	1	60	6	2	0	0	0	0	0	0	0	0	0	0	0	0	0	0	0	0	d:Fungi(1.0000),p:Ascomycota(0.9100),c:Leotiomycetes(0.9100),o:Helotiales(0.9100),f:Helotiales_fam_Incertae_sedis(0.0100),g:Dactylaria(0.0100),s:Dactylaria_ampulliformis_SH477223.07FU(0.0100)
Otu0000073	0	47	27	42	60	49	1001	129	81	1	0	1	22	8	31	0	0	0	0	8	0	0	0	0	0	0	0	1	0	0	d:Fungi(1.0000),p:Basidiomycota(0.9800),c:Tremellomycetes(0.9800),o:Tremellales(0.9800),f:Tremellales_fam_Incertae_sedis(0.9800),g:Cryptococcus(0.0300),s:Cryptococcus_heimaeyensis_SH181631.07FU(0.0100)
Otu0000074	0	5	2	21	74	49	0	16	73	89	1	5	292	30	99	47	130	105	60	28	73	261	166	163	78	148	1	141	211	136	d:Fungi(1.0000),p:Basidiomycota(1.0000),c:Tremellomycetes(1.0000),o:Tremellales(1.0000),f:Tremellales_fam_Incertae_sedis(1.0000),g:Cryptococcus(1.0000),s:Cryptococcus_aerius_SH190019.07FU(0.9600)
Otu0000075	0	0	0	0	0	0	0	0	0	0	0	0	1	0	4	11	0	0	0	1	0	2	8	14	0	0	0	0	0	6	d:Fungi(0.9500),p:Chytridiomycota(0.8800),c:Chytridiomycetes(0.8200),o:Spizellomycetales(0.8100),f:Spizellomycetaceae(0.7600),g:Spizellomyces(0.0800),s:Spizellomyces_pseudodichotomus_SH196352.07FU(0.0100)
Otu0000076	0	311	678	285	145	145	0	41	59	185	5	11	79	24	135	13	2	1	1	1	0	43	33	4	1	0	1	0	0	0	d:Fungi(1.0000),p:Zygomycota(0.9900),c:Mortierellomycotina_cls_Incertae_sedis(0.9900),o:Mortierellales(0.9900),f:Mortierellaceae(0.9900),g:Mortierella(0.9800),s:Mortierella_elongata_SH180118.07FU(0.7600)
Otu0000077	0	0	0	0	0	0	0	0	0	1	0	0	0	0	0	0	3	1	1231	0	0	0	0	0	7	8	4	0	0	0	d:Fungi(1.0000),p:Ascomycota(1.0000),c:Pezizomycotina_cls_Incertae_sedis(0.6900),o:Pezizomycotina_ord_Incertae_sedis(0.6900),f:Pezizomycotina_fam_Incertae_sedis(0.6900),g:Chalara(0.6900),s:Chalara_pseudoaffinis_SH130696.07FU(0.6900)
Otu0000079	0	0	2	0	1	0	0	1	0	251	1	1	0	0	0	28	0	0	0	3	3	6	1	18	43	8	3	12	0	3	d:Fungi(1.0000),p:Ascomycota(1.0000),c:Sordariomycetes(1.0000),o:Hypocreales(1.0000),f:Nectriaceae(1.0000),g:Fusarium(0.4000),s:Fusarium_nelsonii_SH219694.07FU(0.4000)
Otu0000080	0	0	0	0	0	0	0	0	0	0	0	0	0	0	0	0	0	1	1	0	0	1	2	1	1	1	0	0	0	1	d:Fungi(1.0000),p:Basidiomycota(1.0000),c:Tremellomycetes(1.0000),o:Tremellales(1.0000),f:Tremellales_fam_Incertae_sedis(1.0000),g:Cryptococcus(1.0000),s:Cryptococcus_terreus_SH190018.07FU(0.4100)
Otu0000081	1	16	30	35	55	54	399	52	35	0	0	1	14	13	7	0	31	31	0	18	12	0	0	11	26	18	1	1	0	2	d:Fungi(1.0000),p:Basidiomycota(0.9900),c:Tremellomycetes(0.9900),o:Tremellales(0.9300),f:Tremellales_fam_Incertae_sedis(0.3300),g:Cryptococcus(0.0100),s:Cryptococcus_victoriae_SH181632.07FU(0.0100)
Otu0000082	0	0	2	0	34	0	0	46	0	0	0	3	0	1	0	62	76	25	57	27	57	40	51	44	31	57	10	66	46	66	d:Fungi(1.0000),p:Ascomycota(1.0000),c:Eurotiomycetes(0.8000),o:Chaetothyriales(0.8000),f:Herpotrichiellaceae(0.6700),g:Knufia(0.1000),s:Knufia_petricola_SH523092.07FU(0.1000)
Otu0000083	2	5	4	5	1	7	0	17	0	0	1	2	3	4	1	100	55	120	15	68	19	2	1	7	151	103	2	0	0	1	d:Fungi(1.0000),p:Basidiomycota(0.9200),c:Tremellomycetes(0.9200),o:Filobasidiales(0.9200),f:Filobasidiaceae(0.9200),g:Filobasidium(0.9200),s:Filobasidium_magnum_SH197628.07FU(0.9200)
Otu0000084	0	0	0	0	0	0	1	0	0	0	0	0	0	0	0	0	0	0	0	0	0	0	0	0	0	0	0	0	0	0	d:Fungi(1.0000),p:Ascomycota(1.0000),c:Sordariomycetes(1.0000),o:Sordariales(0.7000),f:Chaetomiaceae(0.1700),g:Zopfiella(0.0200),s:Trichocladium_pyriforme_SH001978.07FU(0.0100)
Otu0000085	0	0	1	0	0	0	0	0	1	0	0	1	0	0	0	13	8	13	9	15	21	14	157	126	1	11	1	158	8	186	d:Fungi(1.0000),p:Basidiomycota(0.9900),c:Agaricomycetes(0.9800),o:Sebacinales(0.9500),f:Sebacinaceae(0.1200),g:Dioszegia(0.0100)
Otu0000086	0	56	413	418	288	577	0	0	10	1	3	144	81	67	28	4	2	0	0	0	0	0	0	0	0	0	0	0	0	0	d:Fungi(1.0000),p:Chytridiomycota(0.9000),c:Chytridiomycetes(0.8200),o:Rhizophydiales(0.8200),f:Rhizophydiaceae(0.8200),g:Hypochnicium(0.0100),s:Hypochnicium_subrigescens_SH216333.07FU(0.0100)
Otu0000088	0	62	11	9	43	10	0	89	26	4	1	36	42	5	624	2	1	1	2	0	0	0	5	3	1	0	0	0	0	7	d:Fungi(1.0000),p:Ascomycota(1.0000),c:Sordariomycetes(1.0000),o:Hypocreales(1.0000),f:Cordycipitaceae(1.0000),g:Lecanicillium(0.9600),s:Lecanicillium_dimorphum_SH212425.07FU(0.7200)
Otu0000089	0	0	0	0	0	1	0	0	0	0	0	0	0	0	0	0	1	14	0	1	1	0	0	0	0	1	0	0	0	0	d:Fungi(1.0000),p:Ascomycota(1.0000),c:Dothideomycetes(1.0000),o:Pleosporales(0.9500),f:Diademaceae(0.5400),g:Comoclathris(0.5400),s:Comoclathris_spartii_SH196009.07FU(0.5000)
Otu0000090	1	1	2	9	19	11	0	1	1	0	0	0	0	2	4	3	21	17	15	41	41	1	5	29	104	35	562	21	63	11	d:Fungi(1.0000),p:Ascomycota(1.0000),c:Sordariomycetes(1.0000),o:Hypocreales(1.0000),f:Nectriaceae(1.0000),g:Fusarium(0.6600),s:Fusarium_proliferatum_SH219673.07FU(0.2500)
Otu0000091	0	0	0	0	0	0	0	0	0	0	0	9	0	4	0	113	78	61	75	67	89	14	15	9	113	29	2	21	0	19	d:Fungi(1.0000),p:Ascomycota(1.0000),c:Dothideomycetes(1.0000),o:Pleosporales(1.0000),f:Didymosphaeriaceae(0.1600),g:Pseudopithomyces(0.1600),s:Pseudopithomyces_chartarum_SH462397.07FU(0.1600)
Otu0000092	0	0	0	0	0	0	0	2	0	0	0	1	0	4	0	6	12	49	136	201	27	3	4	24	448	461	33	4	4	3	d:Fungi(1.0000),p:Ascomycota(1.0000),c:Sordariomycetes(0.9900),o:Hypocreales(0.9900),f:Nectriaceae(0.9800),g:Campylocarpon(0.9700),s:Campylocarpon_pseudofasciculare_SH199425.07FU(0.3400)
Otu0000093	0	159	40	186	205	115	0	39	14	79	19	968	55	25	10	50	25	12	6	22	14	0	0	1	3	19	0	0	9	0	d:Fungi(1.0000),p:Ascomycota(0.9100),c:Dothideomycetes(0.7900),o:Pleosporales(0.7200),f:Pleosporaceae(0.7200),g:Alternaria(0.0800),s:Alternaria_metachromatica_SH216783.07FU(0.0700)
Otu0000094	0	0	0	0	0	0	0	0	0	0	0	3	2	6	1	60	105	69	24	81	54	0	1	21	108	55	1	2	0	1	d:Fungi(1.0000),p:Ascomycota(0.9700),c:Leotiomycetes(0.8800),o:Helotiales(0.8800),f:Helotiales_fam_Incertae_sedis(0.85600),g:Tetracladium(0.5600),s:Tetracladium_marchalianum_SH204311.07FU(0.4800)
Otu0000097	0	0	0	0	0	0	0	1	1	0	0	3	1	2	0	44	73	39	2	11	16	29	38	25	4	3	0	26	27	70	d:Fungi(1.0000),p:Ascomycota(0.9200),c:Dothideomycetes(0.9200),o:Pleosporales(0.9200)
Otu0000098	0	8	13	17	13	6	1	40	1	0	0	7	1	1	5	52	40	14	16	30	8	3	3	35	32	22	46	20	0	10	d:Fungi(1.0000),p:Ascomycota(1.0000),c:Dothideomycetes(1.0000),o:Pleosporales(1.0000),f:Pleosporaceae(0.9300),g:Alternaria(0.9300)
Otu0000099	0	0	0	0	0	2	1	0	0	0	0	1	0	5	1	24	19	36	3	8	8	0	5	0	18	14	420	0	0	16	d:Fungi(1.0000),p:Basidiomycota(0.9200),c:Tremellomycetes(0.9200),o:Tremellales(0.9200),f:Tremellales_fam_Incertae_sedis(0.9200),g:Cryptococcus(0.0200),s:Cryptococcus_dimennae_SH203798.07FU(0.0100)
Otu0000100	0	0	0	0	0	0	0	2	0	0	0	5	1	4	0	95	81	66	79	77	67	1	14	28	116	79	13	2	10	7	d:Fungi(1.0000),p:Ascomycota(1.0000),c:Leotiomycetes(0.9100),o:Helotiales(0.8800),f:Helotiaceae(0.8700),g:Articulospora(0.8700)
Otu0000101	0	58	15	10	19	16	0	48	2	3	0	7	39	8	10	106	100	90	52	106	126	108	58	71	38	44	9	109	86	141	d:Fungi(1.0000),p:Ascomycota(1.0000),c:Sordariomycetes(1.0000),o:Sordariales(1.0000),f:Lasiosphaeriaceae(1.0000),g:Podospora(0.8900),s:Schizothecium_glutinans_SH018051.07FU(0.0500)
Otu0000102	0	0	0	0	0	0	0	0	0	0	0	2	0	0	0	54	32	11	52	29	45	61	100	55	23	4	2	113	152	121	d:Fungi(1.0000),p:Ascomycota(1.0000),c:Eurotiomycetes(0.9900),o:Chaetothyriales(0.9900)
Otu0000103	0	6	1	16	16	15	0	45	0	145	5	106	6	4	0	5	6	7	73	102	70	1	6	9	106	79	2	9	0	1	d:Fungi(1.0000),p:Ascomycota(1.0000),c:Sordariomycetes(1.0000),o:Hypocreales(0.8900),f:Nectriaceae(0.8900),g:Fusarium(0.5900),s:Fusarium_keratoplasticum_SH205225.07FU(0.2900)
Otu0000105	0	10	33	82	128	263	0	13	0	458	10	496	28	22	0	11	1	0	0	0	0	0	2	1	1	0	0	0	0	0	d:Fungi(1.0000),p:Ascomycota(1.0000),c:Sordariomycetes(1.0000),o:Hypocreales(1.0000),f:Nectriaceae(0.9800),g:Fusarium(0.8800),s:Fusarium_brasiliense_SH181398.07FU(0.8200)
Otu0000107	0	157	34	99	77	147	2	32	135	8	6	1	43	21	0	4	2	0	1	0	0	3	1	1	0	0	0	0	0	3	d:Fungi(1.0000),p:Ascomycota(1.0000),c:Dothideomycetes(0.9800),o:Pleosporales(0.9200),f:Tubeufiaceae(0.3300),g:Acanthostigma(0.1000),s:Tubeufia_cerea_SH018865.07FU(0.0700)
Otu0000109	0	0	0	1	0	0	1	0	0	0	0	0	0	1	0	0	2	7	0	6	4	0	4	2	0	1	457	1	0	0	d:Fungi(1.0000),p:Basidiomycota(0.9500),c:Tremellomycetes(0.9500),o:Tremellales(0.9500),f:Tremellales_fam_Incertae_sedis(0.9500),g:Cryptococcus(0.9500),s:Cryptococcus_victoriae_SH181632.07FU(0.9500)
Otu0000110	0	112	696	57	29	41	0	0	72	1	1	48	251	20	28	1	0	0	0	0	0	0	1	2	3	2	0	0	0	0	d:Fungi(1.0000),p:Zygomycota(1.0000),c:Mortierellomycotina_cls_Incertae_sedis(1.0000),o:Mortierellales(1.0000),f:Mortierellaceae(1.0000),g:Mortierella(1.0000),s:Mortierella_alpina_SH183635.07FU(0.9800)
Otu0000111	0	34	13	30	76	63	0	191	33	0	0	0	23	16	25	3	0	0	0	0	0	2	0	1	0	0	0	0	0	2	d:Fungi(1.0000),p:Ascomycota(1.0000),c:Dothideomycetes(1.0000),o:Pleosporales(0.9900),f:Lophiostomataceae(0.0400),g:Trichometasphaeria(0.0400)
Otu0000112	0	0	0	0	0	0	0	0	0	0	0	3	1	6	0	59	102	81	46	92	74	74	75	153	52	30	2	43	28	128	d:Fungi(1.0000),p:Ascomycota(1.0000),c:Eurotiomycetes(1.0000),o:Eurotiales(1.0000),f:Trichocomaceae(0.9900),g:Aspergillus(0.9500),s:Aspergillus_fischeri_SH004966.07FU(0.9000)
Otu0000113	0	0	0	0	1	1	0	0	0	0	0	0	0	0	0	0	0	0	0	0	0	0	0	0	0	0	0	0	0	0	d:Fungi(1.0000),p:Ascomycota(0.9400),c:Archaeorhizomycetes(0.9100),o:Archaeorhizomycetales(0.9100),f:Archaeorhizomycetaceae(0.9100),g:Archaeorhizomyces(0.0100)
Otu0000114	0	0	0	4	5	27	0	41	0	0	0	8	3	5	6	99	148	54	49	89	35	0	1	11	179	85	7	5	0	23	d:Fungi(1.0000),p:Basidiomycota(1.0000),c:Microbotryomycetes(0.9900),o:Sporidiobolales(0.9900),f:Sporidiobolales_fam_Incertae_sedis(0.9900),g:Sporobolomyces(0.9900),s:Sporobolomyces_coprosmae_SH277511.07FU(0.7000)
Otu0000116	0	0	106	490	0	5	1	0	181	3	288	22	5	1	0	4	0	0	0	0	0	0	0	1	0	0	0	0	0	0	d:Fungi(0.9700),p:Chytridiomycota(0.9200),c:Chytridiomycetes(0.8200),o:Spizellomycetales(0.7900),f:Spizellomycetaceae(0.1500),g:Spizellomyces(0.1200),s:Spizellomyces_pseudodichotomus_SH196352.07FU(0.0500)
Otu0000117	0	11	27	5	6	0	0	1	0	2	0	2	0	1	1	14	2	32	456	19	26	4	41	9	72	50	0	28	21	13	d:Fungi(1.0000),p:Zygomycota(0.9800),c:Mortierellomycotina_cls_Incertae_sedis(0.9800),o:Mortierellales(0.9800),f:Mortierellaceae(0.7700),g:Mortierella(0.7600)
Otu0000118	0	0	0	0	0	0	0	0	2	0	0	0	0	1	0	2	0	18	18	3	60	550	151	13	21	1	1	12	260	29	d:Fungi(1.0000),p:Chytridiomycota(1.0000),c:Chytridiomycetes(1.0000),o:Spizellomycetales(1.0000),f:Spizellomycetaceae(1.0000),g:Powellomyces(1.0000)
Otu0000119	0	11	15	7	12	5	0	0	21	1	0	0	17	3	48	13	0	0	0	0	0	2	4	4	32	0	0	0	0	0	d:Fungi(1.0000),p:Ascomycota(1.0000),c:Dothideomycetes(1.0000),o:Pleosporales(1.0000),f:Sporormiaceae(0.4400),g:Preussia(0.4400),s:Preussia_terricola_SH215534.07FU(0.0400)
Otu0000120	0	0	0	0	0	0	0	0	0	0	0	0	0	0	0	0	0	0	0	0	0	0	1	0	0	0	0	1	0	0	d:Fungi(1.0000),p:Ascomycota(1.0000),c:Sordariomycetes(0.9600),o:Coniochaetales(0.9600),f:Coniochaetaceae(0.9200),g:Coniochaeta(0.6200)
Otu0000121	0	0	4	12	24	19	431	22	0	0	1	1	3	2	23	0	0	1	1	0	1	0	0	1	0	0	0	0	0	0	d:Fungi(1.0000),p:Basidiomycota(0.9000),c:Tremellomycetes(0.9000),o:Tremellales(0.8300),f:Tremellales_fam_Incertae_sedis(0.0300),g:Cryptococcus(0.0300),s:Cryptococcus_dimennae_SH203798.07FU(0.0200)
Otu0000123	0	0	0	0	0	0	0	0	0	0	0	0	0	0	0	0	0	0	0	0	0	0	0	0	1	0	0	1	0	0	d:Fungi(1.0000),p:Ascomycota(1.0000),c:Eurotiomycetes(1.0000),o:Chaetothyriales(1.0000),f:Herpotrichiellaceae(1.0000)
Otu0000124	0	0	0	0	0	0	0	0	0	0	0	0	0	0	0	22	6	28	24	30	45	40	93	392	10	34	0	80	27	54	d:Fungi(1.0000),p:Chytridiomycota(1.0000),c:Chytridiomycetes(1.0000),o:Spizellomycetales(1.0000),f:Spizellomycetaceae(1.0000)
Otu0000125	0	0	1	0	0	0	0	0	1	0	0	4	2	0	1	44	13	14	105	85	24	78	80	42	29	49	5	49	36	38	d:Fungi(1.0000),p:Ascomycota(1.0000),c:Eurotiomycetes(0.9800),o:Chaetothyriales(0.9800),f:Pezizomycotina_fam_Incertae_sedis(0.2300),g:Knufia(0.2300),s:Knufia_petricola_SH523092.07FU(0.1900)
Otu0000126	0	0	0	0	0	0	0	0	0	0	0	1	2	0	0	23	50	40	7	21	14	80	24	11	21	37	18	35	16	18	d:Fungi(1.0000),p:Ascomycota(1.0000),c:Leotiomycetes(0.9600),o:Helotiales(0.9600)
Otu0000127	0	13	4	21	105	362	0	83	10	0	0	0	15	38	33	0	0	0	1	0	0	0	0	0	0	0	0	0	0	0	d:Fungi(1.0000),p:Ascomycota(1.0000)
Otu0000128	0	68	64	156	82	36	0	89	29	55	285	71	38	9	29	33	4	10	22	19	8	4	12	2	6	1	0	0	0	4	d:Fungi(1.0000),p:Ascomycota(0.6000),c:Sordariomycetes(0.6000),o:Sordariales(0.6000),f:Chaetomiaceae(0.6000),g:Chaetomium(0.5700),s:Chaetomium_globosum_SH489565.07FU(0.2600)
Otu0000130	0	169	281	231	107	79	0	35	29	4	8	551	217	27	94	14	3	1	1	3	0	4	15	6	3	0	0	1	0	2	d:Fungi(1.0000)
Otu0000131	0	12	0	0	0	0	0	0	0	0	0	3	0	1	0	15	21	15	4	10	7	4	4	413	34	11	110	0	0	140	d:Fungi(1.0000),p:Ascomycota(0.8900),c:Sordariomycetes(0.8800),o:Erysiphales(0.5300),f:Erysiphaceae(0.0300),g:Erysiphe(0.0300),s:Erysiphe_aphananthes_SH008044.07FU(0.0200)
Otu0000132	0	256	131	43	49	88	0	20	153	6	1	0	20	13	23	1	1	0	1	0	0	1	2	0	0	0	0	0	0	0	d:Fungi(1.0000),p:Ascomycota(1.0000),c:Dothideomycetes(0.9800),o:Pleosporales(0.9800),f:Pleosporaceae(0.9800),g:Bipolaris(0.8100),s:Bipolaris_microstegii_SH215375.07FU(0.4600)
Otu0000135	0	176	16	29	52	52	0	0	1	5	1	2	2	3	0	0	0	31	0	4	2	5	5	0	0	2	314	2	0	3	d:Fungi(1.0000),p:Ascomycota(0.9200),c:Dothideomycetes(0.9200),o:Pleosporales(0.9100),f:Lophiostomataceae(0.9100),g:Lophiostoma(0.8100),s:Lophiostoma_multiseptatum_SH180716.07FU(0.1200)
Otu0000136	0	0	1	17	9	9	0	2	331	0	0	0	709	33	195	0	1	2	0	0	0	1	4	1	1	0	0	0	0	0	d:Fungi(1.0000),p:Basidiomycota(1.0000),c:Agaricomycetes(1.0000),o:Agaricales(1.0000),f:Bolbitiaceae(1.0000),g:Conocybe(1.0000),s:Conocybe_siennophylla_SH456692.07FU(1.0000)
Otu0000139	0	0	0	0	0	2	1	0	0	1	0	1	2	29	1	51	197	553	31	36	33	0	0	0	34	42	0	2	1	2	d:Fungi(1.0000),p:Basidiomycota(1.0000),c:Agaricomycetes(1.0000),o:Agaricales(0.9800),f:Agaricaceae(0.8600),g:Leucoagaricus(0.0400),s:Tulostoma_fimbriatum_SH003706.07FU(0.0200)
Otu0000140	0	1	0	4	3	2	0	3	0	1	0	1	0	0	0	0	1	0	0	1	0	0	0	0	0	0	0	0	0	0	d:Fungi(1.0000),p:Ascomycota(0.9300),c:Dothideomycetes(0.9200),o:Pleosporales(0.8900),f:Pleosporaceae(0.4900),g:Pleospora(0.0800),s:Pleospora_scirpicola_SH029228.07FU(0.0800)
Otu0000141	0	0	0	0	0	0	0	0	0	0	0	1	0	3	1	2	49	28	16	20	15	14	55	46	0	19	53	58	22	23	d:Fungi(1.0000),p:Ascomycota(1.0000),c:Eurotiomycetes(0.7100),o:Eurotiales(0.7100),f:Trichocomaceae(0.7100),g:Talaromyces(0.4800),s:Talaromyces_oumae-annae_SH522559.07FU(0.1000)
Otu0000143	0	0	1	0	0	0	0	0	0	0	0	0	0	0	0	0	0	0	0	0	1	0	1	1	0	0	0	0	0	0	d:Fungi(1.0000),p:Ascomycota(1.0000),c:Dothideomycetes(1.0000),o:Pleosporales(1.0000),f:Pleosporaceae(0.5900),g:Alternaria(0.5900)
Otu0000144	0	1	1	3	24	30	0	154	28	1	0	1	24	4	53	25	69	4	5	0	7	28	0	31	10	2	0	0	18	7	d:Fungi(1.0000),p:Ascomycota(0.9900),c:Sordariomycetes(0.9000),o:Hypocreomycetidae_ord_Incertae_sedis(0.8200),f:Plectosphaerellaceae(0.5200),g:Plectosphaerella(0.5200),s:Monographella_cucumerina_SH219563.07FU(0.3500)
Otu0000148	0	12	3	29	62	90	4	59	2	0	3	203	60	14	72	5	2	0	0	0	0	1	1	1	1	0	21	0	0	0	d:Fungi(1.0000),p:Ascomycota(0.9700),c:Sordariomycetes(0.9700),o:Hypocreomycetidae_ord_Incertae_sedis(0.9700),f:Plectosphaerellaceae(0.9700),g:Plectosphaerella(0.9700)
Otu0000149	0	278	32	168	191	46	0	32	6	9	3	7	5	7	0	1	1	0	0	0	0	0	4	0	0	0	0	0	0	1	d:Fungi(1.0000),p:Ascomycota(1.0000),c:Dothideomycetes(0.9900),o:Pleosporales(0.9800),f:Pleosporaceae(0.0300),g:Falciformispora(0.0300),s:Falciformispora_senegalensis_SH176596.07FU(0.0300)
Otu0000151	0	0	1	3	0	4	0	0	1	0	0	0	3	1	12	0	20	12	10	3	4	0	9	6	20	0	0	0	6	6	d:Fungi(1.0000),p:Ascomycota(0.6800),c:Sordariomycetes(0.6800),o:Hypocreales(0.6800),f:Hypocreaceae(0.6800),g:Trichoderma(0.4600),s:Trichoderma_viride_SH187763.07FU(0.3600)
Otu0000154	0	0	0	0	0	0	0	0	0	0	0	3	0	3	0	13	0	53	1	18	58	55	0	121	29	3	0	67	18	169	d:Fungi(1.0000),p:Chytridiomycota(0.9900),c:Agaricomycetes(0.9100),o:Polyporales(0.9100),f:Meruliaceae(0.0100),g:Flaviporus(0.0100),s:Flaviporus_liebmannii_SH029787.07FU(0.0100)
Otu0000155	0	0	0	0	0	0	0	1	0	0	0	0	0	0	1	1	13	4	4	5	5	5	6	18	17	20	18	4	0	8	d:Fungi(1.0000),p:Ascomycota(1.0000),c:Leotiomycetes(1.0000),o:Helotiales(1.0000),f:Helotiales_fam_Incertae_sedis(1.0000),g:Tetracladium(1.0000)
Otu0000156	0	0	1	0	0	0	0	2	0	0	0	2	1	5	0	68	343	107	6	224	258	1	2	4	10	34	2	3	0	6	d:Fungi(1.0000),p:Ascomycota(1.0000),c:Dothideomycetes(1.0000),o:Pleosporales(0.9800),f:Diademaceae(0.9100),g:Comoclathris(0.3100),s:Comoclathris_spartii_SH196009.07FU(0.2900)
Otu0000158	0	0	0	0	0	0	0	0	0	0	0	0	0	0	0	1	1	13	0	0	0	0	0	0	0	0	0	0	0	0	d:Fungi(1.0000),p:Basidiomycota(1.0000),c:Agaricomycetes(1.0000),o:Agaricales(1.0000),f:Agaricaceae(0.9400),g:Leucoagaricus(0.0500),s:Cuphophyllus_pratensis_SH183842.07FU(0.0200)
Otu0000160	0	0	0	0	0	0	0	0	0	0	0	2	1	0	0	25	17	2	6	2	9	72	9	31	16	0	168	63	0	76	d:Fungi(1.0000),p:Ascomycota(1.0000),c:Sordariomycetes(1.0000),o:Hypocreales(1.0000)
Otu0000161	0	0	4	21	0	1	0	0	0	5	535	1	1	0	0	6	0	0	32	8	1	0	1	1	34	0	0	0	0	40	d:Fungi(0.9900),p:Basidiomycota(0.9900),c:Agaricomycetes(0.9100),o:Agaricales(0.8400),f:Inocybaceae(0.0800),g:Entoloma(0.0700),s:Stereopsis_radicans_SH494706.07FU(0.0300)
Otu0000162	0	0	2	0	0	2	0	0	312	96	1	0	31	1	260	2	0	0	0	0	0	0	6	0	0	0	0	0	0	0	d:Fungi(1.0000),p:Chytridiomycota(0.9700),c:Chytridiomycetes(0.8300),o:Spizellomycetales(0.8300),f:Spizellomycetaceae(0.7700),g:Spizellomyces(0.7700),s:Spizellomyces_dolichospermus_SH183868.07FU(0.7000)
Otu0000163	0	122	4	227	83	134	0	2	300	0	2	125	732	68	0	6	1	1	0	0	0	0	0	0	1	0	0	0	0	0	d:Fungi(1.0000),p:Chytridiomycota(1.0000),c:Chytridiomycetes(1.0000)
Otu0000164	0	0	0	0	0	0	0	0	2	0	0	0	0	0	0	7	0	0	210	80	60	0	3	129	20	1	1	0	87	13	d:Fungi(1.0000),p:Chytridiomycota(1.0000),c:Chytridiomycetes(1.0000),o:Spizellomycetales(1.0000),f:Spizellomycetaceae(1.0000),g:Spizellomyces(1.0000),s:Spizellomyces_pseudodichotomus_SH196352.07FU(1.0000)
Otu0000165	0	0	0	0	0	0	0	0	0	0	0	0	0	0	0	1	3	0	6	0	8	6	22	9	0	6	1	25	41	11	d:Fungi(1.0000),p:Basidiomycota(0.9900),c:Agaricomycetes(0.9900),o:Sebacinales(0.9300),f:Sebacinaceae(0.0700)
Otu0000166	0	0	7	0	4	2	0	0	0	0	0	0	0	5	0	11	24	41	31	21	32	6	0	3	94	22	1	1	0	4	d:Fungi(1.0000),p:Ascomycota(1.0000),c:Dothideomycetes(1.0000),o:Dothideales(0.9000),f:Dothioraceae(0.9000),g:Aureobasidium(0.8900),s:Aureobasidium_microstictum_SH204277.07FU(0.7800)
Otu0000167	0	76	40	115	259	136	0	0	12	0	3	80	104	12	15	3	2	1	0	2	0	1	2	1	1	0	0	0	0	1	d:Fungi(1.0000),p:Basidiomycota(1.0000),c:Agaricomycetes(1.0000),o:Agaricales(1.0000),f:Bolbitiaceae(1.0000),g:Conocybe(1.0000),s:Conocybe_semiglobata_SH221743.07FU(0.2600)
Otu0000168	0	0	0	0	0	0	0	0	0	0	0	0	0	0	0	0	0	0	0	0	0	0	0	0	0	0	0	0	0	0	d:Fungi(1.0000),p:Ascomycota(1.0000),c:Eurotiomycetes(0.6900),o:Eurotiales(0.6900),f:Trichocomaceae(0.6900),g:Talaromyces(0.5000),s:Talaromyces_calidicanius_SH282948.07FU(0.1300)
Otu0000171	0	0	0	0	0	0	0	1	0	0	0	1	0	2	0	0	8	11	26	12	12	26	79	12	2	24	3	47	2	15	d:Fungi(1.0000),p:Ascomycota(1.0000),c:Eurotiomycetes(0.9700),o:Chaetothyriales(0.9700),f:Herpotrichiellaceae(0.3100),g:Knufia(0.1700),s:Knufia_petricola_SH523092.07FU(0.1500)
Otu0000172	0	0	0	0	0	0	0	0	0	0	0	0	0	1	0	9	5	9	6	4	14	5	48	21	8	28	183	61	22	82	d:Fungi(1.0000),p:Ascomycota(1.0000),c:Sordariomycetes(1.0000),o:Sordariales(1.0000)
Otu0000173	0	0	0	4	22	20	0	18	0	73	1	0	1	4	5	1	3	4	18	19	12	7	8	2	22	29	267	4	7	2	d:Fungi(1.0000),p:Ascomycota(1.0000),c:Sordariomycetes(1.0000),o:Hypocreales(0.9900),f:Nectriaceae(0.9900),g:Dactylonectria(0.9900),s:Dactylonectria_macrodidyma_SH202983.07FU(0.9900)
Otu0000174	0	0	3	6	8	30	0	77	0	5	275	1	1	4	3	1	18	8	0	20	7	1	2	10	6	23	68	1	0	3	d:Fungi(1.0000),p:Ascomycota(1.0000),c:Sordariomycetes(0.9500),o:Hypocreales(0.9500),f:Nectriaceae(0.0500)
Otu0000175	0	0	0	0	0	1	0	0	0	538	1	0	0	0	0	1	0	0	0	0	0	0	1	1	0	0	6	0	0	0	d:Fungi(1.0000),p:Ascomycota(0.9900),c:Leotiomycetes(0.9900),o:Helotiales(0.9900),f:Hyaloscyphaceae(0.9700),g:Calycina(0.0200),s:Calycina_marina_SH526157.07FU(0.0200)
Otu0000176	0	126	0	74	12	315	0	0	2	2	0	1	1	37	0	4	9	16	8	24	11	0	0	16	24	69	1	0	0	0	d:Fungi(1.0000),p:Zygomycota(0.9500),c:Mortierellomycotina_cls_Incertae_sedis(0.9500),o:Mortierellales(0.9500),f:Mortierellaceae(0.9500),g:Mortierella(0.6800),s:Mortierella_alliacea_SH187861.07FU(0.2600)
Otu0000177	0	0	0	0	0	0	0	2	0	0	0	0	0	2	0	3	29	51	18	140	95	0	1	8	18	15	1	3	17	7	d:Fungi(1.0000),p:Ascomycota(1.0000),c:Leotiomycetes(0.9900),o:Helotiales(0.9700),f:Helotiaceae(0.9600),g:Articulospora(0.0600)
Otu0000178	1	0	0	0	0	0	0	0	2	0	0	3	8	0	0	59	0	16	16	81	191	4	10	2	12	0	0	4	515	10	d:Fungi(0.9800),p:Chytridiomycota(0.7000),c:Chytridiomycetes(0.2700),o:Spizellomycetales(0.2300),f:Spizellomycetaceae(0.1300),g:Spizellomyces(0.1100),s:Spizellomyces_pseudodichotomus_SH196352.07FU(0.0100)
Otu0000180	0	0	0	0	0	1	0	0	0	0	0	2	1	1	0	16	43	13	0	10	17	8	36	15	87	69	0	83	3	8	d:Fungi(1.0000),p:Zygomycota(1.0000),c:Mortierellomycotina_cls_Incertae_sedis(1.0000),o:Mortierellales(1.0000),f:Mortierellaceae(1.0000),g:Mortierella(1.0000)
Otu0000181	0	0	0	0	0	0	0	0	0	0	0	0	0	0	0	0	0	0	0	0	0	0	0	0	0	0	0	0	0	0	d:Fungi(1.0000),p:Ascomycota(1.0000),c:Sordariomycetes(0.9800),o:Hypocreales(0.9800),f:Ophiocordycipitaceae(0.9700),g:Purpureocillium(0.9000),s:Purpureocillium_lilacinum_SH027729.07FU(0.9000)
Otu0000182	0	3	25	25	13	5	0	1	5	0	0	11	3	1	0	302	79	21	16	22	15	0	0	4	5	5	223	0	0	0	d:Fungi(1.0000),p:Ascomycota(0.9300),c:Dothideomycetes(0.8400),o:Pleosporales(0.8000),f:Amphisphaeriaceae(0.0700),g:Pestalotiopsis(0.0700),s:Darksidea_gamma_SH207014.07FU(0.0400)
Otu0000183	0	0	0	0	0	0	0	0	0	0	0	0	0	0	1	0	0	0	0	0	0	0	0	0	0	0	0	0	0	0	d:Fungi(0.9200),p:Chytridiomycota(0.9100),c:Chytridiomycetes(0.8300),o:Spizellomycetales(0.8100),f:Spizellomycetaceae(0.1400),g:Spizellomyces(0.1100),s:Spizellomyces_pseudodichotomus_SH196352.07FU(0.0800)
Otu0000185	0	35	26	9	30	32	0	1	68	1	1	13	140	14	65	0	0	0	0	0	0	0	0	0	0	0	0	0	0	0	d:Fungi(1.0000),p:Chytridiomycota(1.0000),c:Chytridiomycetes(1.0000)
Otu0000186	0	20	12	40	6	21	0	37	15	0	5	346	18	3	0	36	12	2	8	0	0	6	0	11	4	9	0	0	0	14	d:Fungi(1.0000),p:Ascomycota(0.9800),c:Sordariomycetes(0.9800),o:Hypocreales(0.9800),f:Nectriaceae(0.6700),g:Nectria(0.6700),s:Sarocladium_kiliense_SH120600.07FU(0.0400)
Otu0000187	0	0	0	0	0	0	0	0	0	0	0	0	0	0	0	1	0	3	9	15	12	0	2	0	1	15	216	0	0	2	d:Fungi(1.0000),p:Ascomycota(1.0000),c:Sordariomycetes(1.0000),o:Hypocreales(1.0000)
Otu0000188	0	3	0	0	0	0	0	0	0	0	0	0	0	1	0	2	34	19	23	115	96	50	2	6	3	12	0	0	40	38	d:Fungi(1.0000),p:Ascomycota(0.9900),c:Leotiomycetes(0.9600),o:Helotiales(0.9600),f:Rutstroemiaceae(0.0400),g:Rutstroemia(0.0300)
Otu0000189	0	0	0	0	0	0	0	0	0	0	0	0	0	0	0	0	10	3	1	3	6	5	3	3	41	1	248	0	0	0	d:Fungi(1.0000),p:Ascomycota(0.8700),c:Dothideomycetes(0.8500),o:Pleosporales(0.8100),f:Lophiostomataceae(0.1400),g:Trichometasphaeria(0.1300),s:Paraconiothyrium_hawaiiense_SH186963.07FU(0.0400)
Otu0000190	0	9	39	65	86	199	4	230	396	0	1	3	108	38	306	7	1	0	1	0	0	2	8	2	0	0	0	1	0	0	d:Fungi(1.0000),p:Ascomycota(1.0000),c:Sordariomycetes(1.0000),o:Sordariales(1.0000),f:Lasiosphaeriaceae(1.0000),g:Podospora(1.0000)
Otu0000191	0	0	0	0	0	1	0	0	0	0	0	0	0	1	0	0	20	4	6	10	0	16	30	6	6	71	55	34	0	6	d:Fungi(1.0000),p:Ascomycota(1.0000),c:Pezizomycotina_cls_Incertae_sedis(0.9600),o:Pezizomycotina_ord_Incertae_sedis(0.9600),f:Pezizomycotina_fam_Incertae_sedis(0.3600),g:Setophoma(0.3600),s:Setophoma_terrestris_SH494410.07FU(0.3600)
Otu0000192	0	0	0	0	0	0	0	0	0	0	0	0	0	0	0	0	0	0	0	0	0	0	0	0	0	0	0	0	1	0	d:Fungi(1.0000),p:Ascomycota(0.9600),c:Eurotiomycetes(0.9600),o:Chaetothyriales(0.9600)
Otu0000193	0	21	12	14	36	36	2	26	23	11	600	5	17	1	8	5	1	0	0	0	0	1	0	3	0	0	0	0	0	0	d:Fungi(1.0000),p:Ascomycota(1.0000),c:Sordariomycetes(1.0000),o:Hypocreales(1.0000),f:Hypocreales_fam_Incertae_sedis(1.0000),g:Sarocladium(1.0000),s:Sarocladium_strictum_SH210203.07FU(1.0000)
Otu0000194	0	0	5	9	1	1	2	0	0	13	653	2	1	0	3	1	0	0	0	1	0	1	1	0	1	0	0	0	0	0	d:Fungi(1.0000),p:Ascomycota(1.0000),c:Sordariomycetes(1.0000),o:Hypocreales(0.9000),f:Nectriaceae(0.8900),g:Fusarium(0.8600),s:Fusarium_neocosmosporiellum_SH205232.07FU(0.1700)
Otu0000195	0	0	0	9	19	19	0	1	64	83	1	1	23	4	1	1	1	1	6	31	22	3	2	6	12	8	0	4	0	2	d:Fungi(1.0000),p:Ascomycota(0.9900),c:Sordariomycetes(0.9300),o:Hypocreales(0.9300),f:Bionectriaceae(0.9200),g:Clonostachys(0.9100),s:Clonostachys_rosea_SH005605.07FU(0.9000)
Otu0000197	0	0	0	0	0	0	0	2	0	0	0	0	0	4	0	3	0	24	0	124	191	0	2	10	4	0	0	1	157	33	d:Fungi(0.9700),p:Chytridiomycota(0.8200),c:Chytridiomycetes(0.7700),o:Spizellomycetales(0.7700),f:Spizellomycetaceae(0.5500),g:Spizellomyces(0.5200),s:Spizellomyces_dolichospermus_SH183868.07FU(0.3000)
Otu0000198	0	0	5	22	0	11	0	208	14	1	0	0	1	1	0	2	0	0	0	0	0	0	1	2	0	0	0	0	0	0	d:Fungi(0.9800),p:Ascomycota(0.9300),c:Dothideomycetes(0.7600),o:Pezizales(0.0900),f:Ascobolaceae(0.0700),g:Ascobolus(0.0700),s:Ascobolus_immersus_SH020609.07FU(0.0700)
Otu0000199	0	0	0	0	1	0	0	0	3	0	0	0	5	0	2	0	0	0	0	0	0	0	0	0	0	0	0	0	0	0	d:Fungi(1.0000),p:Basidiomycota(1.0000),c:Agaricomycetes(1.0000),o:Agaricales(1.0000),f:Bolbitiaceae(1.0000),g:Conocybe(1.0000),s:Conocybe_siennophylla_SH456692.07FU(1.0000)
Otu0000201	0	100	39	59	41	39	0	0	0	0	1	55	52	2	13	4	0	0	0	0	0	0	3	0	0	0	0	0	0	0	d:Fungi(1.0000),p:Chytridiomycota(0.9900),c:Chytridiomycetes(0.9400),o:Spizellomycetales(0.9400),f:Spizellomycetaceae(0.0400),g:Powellomyces(0.0400),s:Stereopsis_radicans_SH494706.07FU(0.0100)
Otu0000202	0	0	0	0	0	0	0	0	0	0	0	2	0	1	0	39	3	11	47	35	22	43	49	11	54	2	2	34	47	15	d:Fungi(1.0000),p:Ascomycota(0.8100),c:Eurotiomycetes(0.8100),o:Verrucariales(0.8100),f:Verrucariaceae(0.1400),g:Verrucaria(0.0600),s:Thelidium_papulare_SH016991.07FU(0.0100)
Otu0000203	0	0	0	1	0	0	0	0	0	0	0	3	2	4	0	99	54	56	33	57	25	1	0	9	65	15	0	1	0	1	d:Fungi(1.0000),p:Basidiomycota(1.0000),c:Pucciniomycetes(1.0000),o:Pucciniales(0.9100),f:Eocronartiaceae(0.8400),g:Eocronartium(0.0400)
Otu0000204	0	0	0	0	0	0	0	0	0	0	0	1	0	0	0	9	4	12	19	17	37	57	49	42	27	30	0	35	54	25	d:Fungi(1.0000),p:Ascomycota(0.9900),c:Dothideomycetes(0.9400),o:Botryosphaeriales(0.9100),f:Botryosphaeriaceae(0.1000),g:Endomelanconiopsis(0.0400),s:Neofusicoccum_corticosae_SH102918.07FU(0.0200)
Otu0000205	1	62	14	9	32	27	3	20	19	0	0	1	0	3	18	56	23	23	10	23	26	0	2	12	17	39	0	5	0	2	d:Fungi(1.0000),p:Ascomycota(0.9900),c:Dothideomycetes(0.9900),o:Pleosporales(0.9900),f:Leptosphaeriaceae(0.9700),g:Alternaria(0.1900)
Otu0000206	0	0	1	0	0	0	0	0	0	0	0	0	0	1	0	0	4	12	19	0	0	0	1	0	7	0	242	0	0	0	d:Fungi(1.0000),p:Basidiomycota(0.8500),c:Tremellomycetes(0.8500),o:Tremellales(0.8500),f:Tremellales_fam_Incertae_sedis(0.8500),g:Dioszegia(0.8500),s:Dioszegia_hungarica_SH182099.07FU(0.8500)
Otu0000207	0	11	54	40	89	36	0	16	21	0	0	3	25	4	31	2	0	0	0	0	0	0	0	0	0	1	0	0	0	0	d:Fungi(1.0000),p:Ascomycota(1.0000)
Otu0000209	0	624	4	2	1	2	0	0	6	11	2	58	1	0	0	1	30	2	11	2	0	0	0	0	3	0	0	9	0	0	d:Fungi(1.0000),p:Ascomycota(1.0000),c:Sordariomycetes(1.0000),o:Hypocreales(1.0000),f:Hypocreales_fam_Incertae_sedis(1.0000),g:Myrothecium(0.9700),s:Myrothecium_gramineum_SH209074.07FU(0.9700)
Otu0000210	0	0	0	0	0	0	0	0	0	0	0	1	0	0	0	0	0	0	0	0	0	0	0	0	0	0	0	0	0	0	d:Fungi(1.0000)
Otu0000212	0	3	16	27	31	6	0	139	0	52	0	3	10	4	32	23	10	11	4	3	11	20	19	37	8	5	1	10	0	0	d:Fungi(1.0000),p:Ascomycota(1.0000),c:Dothideomycetes(1.0000),o:Pleosporales(0.9900),f:Phaeosphaeriaceae(0.9900),g:Phaeosphaeria(0.9700)
Otu0000213	0	2	2	3	0	0	0	0	0	0	0	4	1	0	1	1	0	0	0	0	0	0	0	0	0	0	0	0	0	0	d:Fungi(1.0000)
Otu0000214	0	0	0	0	1	0	0	1	0	0	0	0	0	1	0	3	5	33	49	39	10	74	83	47	127	33	1	93	47	48	d:Fungi(1.0000),p:Ascomycota(0.9400),c:Eurotiomycetes(0.9300),o:Verrucariales(0.8700),f:Verrucariaceae(0.7600),g:Verrucaria(0.3800),s:Atla_oulankaensis_SH008650.07FU(0.2400)
Otu0000218	0	7	25	34	5	101	0	2	0	2	1	130	49	13	1	9	0	0	1	0	0	0	1	1	0	0	0	0	0	0	d:Fungi(1.0000),p:Ascomycota(1.0000),c:Dothideomycetes(1.0000)
Otu0000219	0	1	0	1	4	1	0	0	0	0	0	0	0	0	0	0	0	0	0	0	0	0	0	0	0	0	0	0	0	0	d:Fungi(1.0000),p:Basidiomycota(1.0000),c:Agaricomycetes(1.0000),o:Agaricales(1.0000),f:Bolbitiaceae(1.0000),g:Conocybe(1.0000),s:Conocybe_semiglobata_SH221743.07FU(0.2900)
Otu0000220	0	0	1	1	0	0	0	0	2	0	0	1	0	0	0	61	0	1	10	87	104	276	102	4	5	1	0	87	128	24	d:Fungi(1.0000),p:Chytridiomycota(1.0000),c:Chytridiomycetes(1.0000),o:Spizellomycetales(1.0000),f:Spizellomycetaceae(1.0000),g:Kochiomyces(1.0000)
Otu0000221	0	0	1	1	0	1	0	0	0	0	0	0	3	1	0	21	214	28	6	41	20	1	0	1	49	70	0	0	0	1	d:Fungi(1.0000),p:Basidiomycota(0.9500),c:Agaricomycetes(0.9500),o:Polyporales(0.9500),f:Phanerochaetaceae(0.9400),g:Efibula(0.0400),s:Efibula_gracilis_SH530195.07FU(0.0300)
Otu0000222	0	54	13	10	81	73	1	183	47	2	1	1	35	9	84	1	0	0	0	2	0	0	1	0	0	0	0	0	0	0	d:Fungi(1.0000),p:Basidiomycota(1.0000),c:Tremellomycetes(1.0000),o:Holtermanniales(0.4500),f:Holtermanniales_fam_Incertae_sedis(0.3500),g:Holtermanniella(0.3500),s:Holtermanniella_takashimae_SH190741.07FU(0.3500)
Otu0000223	0	0	0	6	0	0	0	0	0	0	0	1	0	0	0	1	0	3	8	17	5	0	7	9	6	10	0	9	15	38	d:Fungi(1.0000),p:Ascomycota(1.0000),c:Sordariomycetes(0.9900),o:Hypocreales(0.9900),f:Clavicipitaceae(0.0200),g:Claviceps(0.0200),s:Claviceps_tenuispora_SH183401.07FU(0.0100)
Otu0000224	0	35	0	31	31	311	0	0	0	0	1	2	0	33	0	0	0	0	0	0	0	0	0	0	0	0	0	0	0	0	d:Fungi(0.9400),p:Basidiomycota(0.9200),c:Agaricomycetes(0.9000),o:Thelephorales(0.9000),f:Thelephoraceae(0.2100),g:Tomentella(0.0400),s:Phellinus_merrillii_SH184066.07FU(0.0200)
Otu0000225	0	47	12	0	1	3	1	0	0	8	381	3	0	2	35	2	1	0	0	0	1	0	1	1	0	0	0	0	0	0	d:Fungi(1.0000),p:Glomeromycota(1.0000),c:Glomeromycetes(1.0000),o:Glomerales(1.0000),f:Glomeraceae(1.0000)
Otu0000226	0	11	0	14	2	9	3	90	9	0	1	0	48	10	31	3	0	0	0	0	0	0	3	1	0	0	0	0	0	0	d:Fungi(1.0000),p:Ascomycota(1.0000),c:Sordariomycetes(1.0000),o:Sordariales(1.0000),f:Lasiosphaeriaceae(1.0000),g:Podospora(1.0000),s:Podospora_communis_SH202181.07FU(1.0000)
Otu0000228	0	0	0	0	0	0	0	0	0	0	0	0	0	0	0	1	17	1	0	0	0	0	2	10	1	0	327	3	0	3	d:Fungi(1.0000),p:Ascomycota(0.7700),c:Dothideomycetes(0.7700),o:Capnodiales(0.7700),f:Teratosphaeriaceae(0.3200),g:Devriesia(0.1900),s:Incertomyces_vagans_SH192622.07FU(0.1900)
Otu0000229	0	291	72	0	3	0	0	0	1	1	1	0	0	0	1	1	0	0	0	0	0	0	1	1	0	0	0	0	0	0	d:Fungi(1.0000),p:Basidiomycota(1.0000),c:Agaricomycetes(1.0000),o:Polyporales(1.0000),f:Polyporaceae(0.7700),g:Trametes(0.7700),s:Trametes_versicolor_SH193318.07FU(0.7700)
Otu0000230	1	5	12	15	15	18	0	6	26	0	0	1	7	9	16	14	58	56	19	15	38	11	0	1	25	27	0	4	57	0	d:Fungi(1.0000),p:Ascomycota(1.0000)
Otu0000231	0	38	44	20	121	81	2	33	19	6	195	2	26	7	38	1	30	10	8	9	19	0	0	1	11	0	1	0	1	2	d:Fungi(1.0000),p:Basidiomycota(1.0000),c:Tremellomycetes(1.0000),o:Tremellales(1.0000),f:Tremellales_fam_Incertae_sedis(1.0000),g:Cryptococcus(1.0000),s:Cryptococcus_oeirensis_SH264590.07FU(1.0000)
Otu0000233	0	0	0	0	0	0	0	0	0	0	0	0	0	0	0	1	0	0	2	27	30	1	415	6	0	0	0	1	43	3	d:Fungi(1.0000),p:Chytridiomycota(1.0000),c:Chytridiomycetes(1.0000),o:Spizellomycetales(1.0000),f:Spizellomycetaceae(1.0000),g:Spizellomyces(1.0000),s:Spizellomyces_pseudodichotomus_SH196353.07FU(1.0000)
Otu0000234	0	5	4	0	7	3	0	112	40	0	0	0	87	4	30	7	0	0	0	0	0	1	7	6	0	0	3	2	0	9	d:Fungi(1.0000),p:Ascomycota(1.0000),c:Dothideomycetes(0.9000),o:Pleosporales(0.8900),f:Pleosporales_fam_Incertae_sedis(0.8800),g:Pyrenochaeta(0.8800)
Otu0000236	0	0	0	0	0	0	0	0	0	0	0	0	0	0	0	6	0	0	18	53	60	48	3	119	31	0	0	1	118	4	d:Fungi(1.0000),p:Chytridiomycota(1.0000),c:Chytridiomycetes(1.0000),o:Spizellomycetales(1.0000),f:Spizellomycetaceae(1.0000),g:Spizellomyces(1.0000),s:Spizellomyces_pseudodichotomus_SH196352.07FU(1.0000)
Otu0000237	0	28	4	104	19	48	0	0	0	1	0	3	0	4	0	1	0	0	0	0	0	4	5	3	0	0	0	0	0	1	d:Fungi(1.0000),p:Ascomycota(0.9900),c:Agaricomycetes(0.9900),o:Agaricales(0.97000),f:Amanitaceae(0.9500),g:Amanita(0.9500),s:Amanita_fulva_SH192283.07FU(0.0400)
Otu0000238	0	0	0	0	0	0	0	0	0	0	0	0	0	1	0	2	2	4	2	6	0	20	12	27	11	3	0	13	0	10	d:Fungi(1.0000),p:Ascomycota(1.0000),c:Pezizomycotina_cls_Incertae_sedis(0.9900),o:Pezizomycotina_ord_Incertae_sedis(0.9900),f:Pezizomycotina_fam_Incertae_sedis(0.9900),g:Scolecobasidium(0.9900),s:Scolecobasidium_constrictum_SH210702.07FU(0.9800)
Otu0000239	0	1	5	52	17	14	0	153	40	0	1	2	124	14	16	6	1	0	0	4	3	1	2	2	1	0	0	0	0	1	d:Fungi(1.0000),p:Ascomycota(0.9600),c:Eurotiomycetes(0.9300),o:Onygenales(0.8500),f:Onygenaceae(0.1600),g:Auxarthron(0.1400),s:Auxarthron_ostraviense_SH200351.07FU(0.1100)
Otu0000240	0	0	0	0	0	0	0	0	0	0	0	0	0	0	0	0	0	0	1	1	8	0	1	2	1	8	183	3	0	0	d:Fungi(1.0000),p:Ascomycota(1.0000),c:Dothideomycetes(1.0000),o:Pleosporales(1.0000),f:Pleosporales_fam_Incertae_sedis(0.8100),g:Pyrenochaeta(0.8100),s:Pyrenochaeta_inflorescentiae_SH217883.07FU(0.0600)
Otu0000241	0	0	9	0	0	4	268	0	0	0	0	0	11	2	8	0	0	0	0	0	0	0	0	0	0	0	0	0	0	0	d:Fungi(1.0000),p:Basidiomycota(0.8800),c:Tremellomycetes(0.8800),o:Tremellales(0.8800),f:Tremellales_fam_Incertae_sedis(0.8800),g:Dioszegia(0.8000),s:Dioszegia_buhagiarii_SH209713.07FU(0.5400)
Otu0000242	0	0	0	0	0	1	0	0	0	0	0	0	0	0	0	1	0	25	4	37	41	40	99	16	1	9	0	143	95	1	d:Fungi(0.8700),p:Chytridiomycota(0.8200),c:Chytridiomycetes(0.8100),o:Spizellomycetales(0.7900),f:Spizellomycetaceae(0.0600),g:Melanconiella(0.0200),s:Spizellomyces_pseudodichotomus_SH196352.07FU(0.0100)
Otu0000243	0	0	0	0	0	0	0	0	0	0	0	0	0	0	0	1	0	0	0	0	0	0	0	0	0	0	0	0	0	0	d:Fungi(1.0000),p:Ascomycota(0.9000),c:Dothideomycetes(0.8600),o:Pleosporales(0.7900),f:Amphisphaeriaceae(0.1300),g:Pestalotiopsis(0.1300),s:Semifissispora_natalis_SH496439.07FU(0.0400)
Otu0000244	0	0	0	0	9	0	2	1	12	1	0	0	0	0	0	1	14	2	13	8	9	5	22	0	18	13	4	117	0	23	d:Fungi(1.0000),p:Ascomycota(1.0000),c:Sordariomycetes(1.0000),o:Hypocreales(1.0000)
Otu0000245	0	3	1	0	6	5	0	0	0	4	212	2	0	2	0	2	0	0	0	0	0	0	0	0	0	0	0	0	0	0	d:Fungi(1.0000),p:Ascomycota(1.0000),c:Sordariomycetes(1.0000),o:Hypocreales(1.0000),f:Nectriaceae(0.9000),g:Fusarium(0.7700),s:Fusarium_concolor_SH219584.07FU(0.6300)
Otu0000246	0	12	0	1	47	13	0	95	38	1	0	0	27	2	101	0	0	0	0	0	0	0	0	0	0	0	0	0	0	0	d:Fungi(1.0000),p:Basidiomycota(0.9200),c:Agaricomycetes(0.9100),o:Agaricales(0.8600),f:Inocybaceae(0.0200),g:Cortinarius(0.0200),s:Leucogyrophana_romellii_SH202655.07FU(0.0200)
Otu0000247	0	14	5	15	89	56	120	40	8	1	0	0	16	10	5	1	0	0	0	0	0	0	1	2	0	0	0	0	0	0	d:Fungi(1.0000),p:Ascomycota(1.0000),c:Dothideomycetes(1.0000),o:Pleosporales(1.0000),f:Cucurbitariaceae(0.5000),g:Pyrenochaetopsis(0.5000),s:Pyrenochaetopsis_leptospora_SH198996.07FU(0.5000)
Otu0000249	0	0	3	1	0	0	0	0	0	0	0	7	0	5	0	83	65	54	53	57	37	8	31	22	59	0	0	128	0	1	d:Fungi(1.0000),p:Basidiomycota(1.0000),c:Agaricomycetes(1.0000),o:Agaricales(1.0000)
Otu0000250	0	150	100	84	24	13	0	14	52	5	5	195	45	6	13	10	6	5	1	4	5	0	2	1	1	0	0	1	0	1	d:Fungi(1.0000),p:Zygomycota(1.0000),c:Mortierellomycotina_cls_Incertae_sedis(1.0000),o:Mortierellales(1.0000),f:Mortierellaceae(1.0000),g:Mortierella(0.9900),s:Mortierella_exigua_SH180111.07FU(0.8600)
Otu0000251	0	29	16	43	0	0	0	1	256	1	0	2	1	1	41	1	0	0	0	0	0	0	3	1	0	0	0	0	0	0	d:Fungi(0.9800),p:Chytridiomycota(0.9600),c:Chytridiomycetes(0.8300),o:Chytridiales(0.8300),f:Chytridiaceae(0.6800),g:Phlyctochytrium(0.6800),s:Phlyctochytrium_reinboldtiae_SH000767.07FU(0.6800)
Otu0000252	0	10	0	8	0	0	0	0	111	0	0	1	62	6	0	6	0	0	0	0	0	1	3	0	0	0	0	0	0	2	d:Fungi(1.0000),p:Chytridiomycota(1.0000)
Otu0000253	0	0	0	0	0	0	0	0	0	0	0	0	0	0	0	0	2	0	0	1	0	0	0	0	0	0	1	0	0	0	d:Fungi(1.0000),p:Ascomycota(1.0000),c:Sordariomycetes(1.0000),o:Hypocreales(1.0000),f:Nectriaceae(1.0000),g:Fusarium(0.6900),s:Fusarium_proliferatum_SH219673.07FU(0.3200)
Otu0000254	0	0	0	0	0	1	0	0	16	0	0	0	62	6	134	0	0	0	0	0	0	2	6	2	0	0	0	0	0	1	d:Fungi(0.9300),p:Basidiomycota(0.4100),c:Agaricomycetes(0.3600),o:Cantharellales(0.1000),f:Thelephoraceae(0.0500),g:Orbilia(0.0400),s:Sistotrema_diademiferum_SH018252.07FU(0.0200)
Otu0000255	0	0	0	0	0	0	1	0	0	0	0	2	0	2	0	12	21	38	0	12	14	29	59	37	2	33	0	2	14	11	d:Fungi(1.0000),p:Ascomycota(1.0000),c:Sordariomycetes(0.9900),o:Hypocreales(0.9900),f:Hypocreales_fam_Incertae_sedis(0.9900),g:Myrothecium(0.9900),s:Myrothecium_leucotrichum_SH175302.07FU(0.9100)
Otu0000256	0	0	3	4	24	11	0	72	27	49	0	0	35	1	5	1	0	2	0	0	0	2	6	3	7	0	0	1	0	1	d:Fungi(1.0000),p:Ascomycota(1.0000),c:Sordariomycetes(0.9100),o:Hypocreales(0.9100),f:Clavicipitaceae(0.9100),g:Metarhizium(0.0100),s:Metarhizium_marquandii_SH217937.07FU(0.0100)
Otu0000257	1	0	0	9	17	10	3	0	14	6	248	1	6	4	0	2	0	0	0	0	0	0	1	0	0	0	0	0	0	0	d:Fungi(1.0000),p:Ascomycota(1.0000),c:Sordariomycetes(1.0000),o:Hypocreales(1.0000),f:Hypocreales_fam_Incertae_sedis(1.0000),g:Trichothecium(0.9300),s:Trichothecium_roseum_SH495524.07FU(0.9300)
Otu0000258	0	27	53	298	35	16	0	0	83	1	3	6	20	2	0	0	0	0	0	0	0	0	0	0	0	0	0	0	0	0	d:Fungi(1.0000),p:Zygomycota(1.0000),c:Mortierellomycotina_cls_Incertae_sedis(1.0000),o:Mortierellales(1.0000),f:Mortierellaceae(1.0000),g:Mortierella(1.0000),s:Mortierella_beljakovae_SH196767.07FU(0.6700)
Otu0000260	0	25	0	9	3	53	0	0	57	0	0	1	12	6	47	2	0	0	0	0	0	0	2	2	0	0	0	0	0	1	d:Fungi(1.0000),p:Ascomycota(0.7200),c:Lecanoromycetes(0.6200),o:Pezizomycotina_ord_Incertae_sedis(0.1000),f:Pezizomycotina_fam_Incertae_sedis(0.1000),g:Pseudorobillarda(0.1000)
Otu0000261	0	0	0	4	9	4	0	270	10	0	0	0	94	10	0	0	6	1	1	0	0	10	0	0	0	0	0	0	0	0	d:Fungi(1.0000),p:Ascomycota(0.9100),c:Eurotiomycetes(0.8400),o:Chaetothyriales(0.8400),f:Chaetothyriales_fam_Incertae_sedis(0.3100),g:Coniosporium(0.3100),s:Knufia_petricola_SH523092.07FU(0.0100)
Otu0000262	0	5	0	16	15	18	0	2	0	63	3	250	8	2	4	7	3	0	6	1	0	0	0	0	0	0	13	0	0	0	d:Fungi(1.0000),p:Ascomycota(0.9900),c:Dothideomycetes(0.8200),o:Pleosporales(0.8200),f:Montagnulaceae(0.1300),g:Paraconiothyrium(0.1300),s:Paraconiothyrium_hawaiiense_SH186963.07FU(0.0500)
Otu0000266	0	0	0	0	0	0	0	0	0	0	0	1	0	0	0	16	13	5	7	10	1	7	35	43	1	0	47	13	22	4	d:Fungi(1.0000),p:Basidiomycota(1.0000),c:Tremellomycetes(1.0000),o:Tremellales(1.0000),f:Tremellales_fam_Incertae_sedis(1.0000),g:Cryptococcus(1.0000),s:Cryptococcus_podzolicus_SH181879.07FU(1.0000)
Otu0000267	0	205	17	69	198	26	0	0	12	73	1	40	5	6	5	12	1	0	10	3	0	1	2	0	1	6	0	0	0	0	d:Fungi(1.0000),p:Chytridiomycota(1.0000),c:Chytridiomycetes(1.0000),o:Olpidiales(1.0000),f:Olpidiaceae(1.0000),g:Olpidiaster(1.0000),s:Olpidiaster_brassicae_SH216672.07FU(1.0000)
Otu0000268	0	0	1	1	0	0	0	0	0	0	0	9	3	2	0	158	63	36	13	35	25	16	11	8	7	32	0	37	25	32	d:Fungi(1.0000),p:Ascomycota(1.0000),c:Dothideomycetes(1.0000),o:Pleosporales(1.0000),f:Pleosporaceae(0.0100)
Otu0000269	0	0	0	0	0	0	0	0	0	0	0	1	0	0	0	1	0	7	12	5	12	38	32	23	25	0	0	42	13	37	d:Fungi(1.0000),p:Ascomycota(1.0000),c:Eurotiomycetes(1.0000),o:Chaetothyriales(1.0000)
Otu0000273	0	0	8	23	87	50	0	0	40	0	0	1	5	7	6	0	35	46	18	35	13	0	2	3	9	2	0	0	0	6	d:Fungi(1.0000),p:Ascomycota(1.0000),c:Sordariomycetes(1.0000),o:Hypocreales(1.0000)
Otu0000275	0	0	0	0	1	0	1	0	0	0	0	0	1	2	4	1	18	26	8	17	40	45	35	23	13	25	10	22	64	45	d:Fungi(1.0000),p:Ascomycota(0.4500),c:Sordariomycetes(0.8500)
Otu0000277	0	76	10	24	0	0	0	0	108	80	293	45	2	0	65	6	0	0	0	0	0	2	2	0	0	0	0	0	0	1	d:Fungi(0.9900),p:Basidiomycota(0.9800),c:Agaricomycetes(0.9200),o:Agaricales(0.8900),f:Inocybaceae(0.0700),g:Inocybe(0.0500),s:Hysteropatella_prostii_SH523728.07FU(0.0300)
Otu0000278	0	0	10	10	5	15	232	0	28	0	0	0	15	2	0	0	0	0	0	0	1	0	0	6	0	0	0	0	0	0	d:Fungi(1.0000),p:Ascomycota(1.0000),c:Sordariomycetes(0.9600),o:Sordariomycetes_ord_Incertae_sedis(0.9600),f:Sordariomycetes_fam_Incertae_sedis(0.9600),g:Myrmecridium(0.9600)
Otu0000279	0	2	0	0	0	0	0	0	0	0	0	0	0	0	0	0	0	3	0	0	1	1	0	11	1	1	0	0	0	1	d:Fungi(0.9900),p:Ascomycota(0.9000),c:Sordariomycetes(0.5500),o:Pezizales(0.0600),f:Erysiphaceae(0.0400),g:Desmazierella(0.0400),s:Desmazierella_acicola_SH217464.07FU(0.0400)
Otu0000280	0	86	16	15	4	11	0	41	12	3	1	0	9	2	12	2	0	11	1	3	3	2	7	4	21	19	0	8	0	2	d:Fungi(1.0000),p:Ascomycota(0.9900),c:Leotiomycetes(0.9500),o:Helotiales(0.9400),f:Hyaloscyphaceae(0.3500),g:Cistella(0.3500),s:Cistella_albidolutea_SH198116.07FU(0.3500)
Otu0000281	0	0	0	0	0	0	0	0	0	0	0	0	0	0	0	0	0	0	0	0	0	1	0	0	0	0	0	0	0	0	d:Fungi(0.9700),p:Chytridiomycota(0.9300),c:Chytridiomycetes(0.8500),o:Spizellomycetales(0.8300),f:Spizellomycetaceae(0.4600),g:Spizellomyces(0.4400),s:Spizellomyces_pseudodichotomus_SH196352.07FU(0.0300)
Otu0000282	0	0	0	29	0	2	0	1	0	0	1	46	85	6	15	5	1	1	2	0	6	17	2	8	0	0	0	2	1	0	d:Fungi(1.0000),p:Ascomycota(1.0000),c:Leotiomycetes(0.9900),o:Helotiales(0.9900)
Otu0000284	0	0	0	0	0	0	0	0	0	0	0	0	0	1	0	0	12	32	9	4	3	0	1	0	21	0	176	0	0	5	d:Fungi(1.0000),p:Ascomycota(1.0000),c:Leotiomycetes(0.8300),o:Helotiales(0.8200),f:Helotiaceae(0.3600),g:Articulospora(0.3600)
Otu0000285	0	30	5	13	0	0	0	0	138	139	252	37	3	1	14	7	0	0	0	0	0	0	0	3	0	0	0	0	0	0	d:Fungi(0.9200),p:Basidiomycota(0.8600),c:Agaricomycetes(0.8400),o:Agaricales(0.8100),f:Meruliaceae(0.0800),g:Diversispora(0.0400),s:Stereopsis_radicans_SH494706.07FU(0.0300)
Otu0000286	0	0	0	0	0	0	0	0	0	0	0	2	0	1	0	31	3	17	44	25	15	0	0	0	41	16	1	1	0	0	d:Fungi(0.9900),p:Basidiomycota(0.9900),c:Agaricomycetes(0.9900),o:Agaricales(0.9900),f:Tricholomataceae(0.9900),g:Clitocybe(0.9400),s:Clitocybe_dealbata_SH482221.07FU(0.9400)
Otu0000289	0	26	8	14	50	39	0	72	59	73	0	1	46	8	14	0	16	0	4	0	0	1	0	1	0	0	0	0	0	1	d:Fungi(1.0000),p:Ascomycota(1.0000),c:Sordariomycetes(1.0000),o:Sordariales(1.0000)
Otu0000291	0	0	0	0	2	0	0	0	0	0	0	1	0	1	0	1	0	7	2	2	0	0	1	38	17	0	86	1	0	0	d:Fungi(1.0000),p:Ascomycota(1.0000),c:Dothideomycetes(1.0000),o:Pleosporales(1.0000),f:Phaeosphaeriaceae(0.9700),g:Setophaeosphaeria(0.9700),s:Setophaeosphaeria_hemerocallidis_SH025078.07FU(0.9600)
Otu0000292	0	172	72	42	17	16	0	0	42	2	0	1	4	2	0	1	0	0	0	0	0	0	0	0	0	0	0	0	0	0	d:Fungi(0.9400),p:Chytridiomycota(0.5500),c:Chytridiomycetes(0.5400),o:Rhizophlyctidales(0.5000),f:Rhizophlyctidaceae(0.5000),g:Rhizophlyctis(0.5000),s:Rhizophlyctis_rosea_SH202088.07FU(0.0700)
Otu0000297	0	3	4	6	5	23	0	37	13	0	0	1	13	4	0	4	0	0	1	0	2	0	6	5	0	0	6	0	0	0	d:Fungi(1.0000),p:Ascomycota(1.0000),c:Sordariomycetes(0.9400),o:Hypocreomycetidae_ord_Incertae_sedis(0.8100),f:Plectosphaerellaceae(0.8100),g:Calcarisporiella(0.0300),s:Cephalotheca_purpurea_SH022769.07FU(0.0100)
Otu0000299	0	0	0	2	0	0	0	21	0	0	0	0	0	0	0	1	4	3	0	7	2	3	10	15	0	18	0	35	12	0	d:Fungi(1.0000),p:Ascomycota(1.0000)
Otu0000301	0	0	2	10	2	0	0	0	0	86	0	0	8	1	2	2	0	1	1	0	0	0	2	9	6	30	158	3	0	2	d:Fungi(1.0000),p:Ascomycota(1.0000),c:Dothideomycetes(0.0200)
Otu0000303	0	54	3	25	12	95	0	1	0	2	3	119	4	14	13	4	4	3	4	6	0	0	0	0	1	0	0	0	0	0	d:Fungi(1.0000),p:Ascomycota(0.9300),c:Dothideomycetes(0.8900),o:Pleosporales(0.8400),f:Pleosporaceae(0.5400),g:Alternaria(0.0800),s:Pleospora_scirpicola_SH029228.07FU(0.0500)
Otu0000304	0	0	0	0	0	0	0	0	0	0	0	0	1	0	0	0	99	1	5	4	3	1	0	1	28	2	0	0	0	146	d:Fungi(1.0000),p:Basidiomycota(0.9900),c:Pucciniomycetes(0.9900),o:Pucciniales(0.9400),f:Eocronartiaceae(0.1500),g:Eocronartium(0.1500)
Otu0000305	0	0	0	0	0	0	0	0	0	0	0	0	0	0	0	2	4	0	0	3	6	17	15	32	0	1	0	28	17	195	d:Fungi(1.0000),p:Ascomycota(0.9900),c:Eurotiomycetes(0.9100),o:Eurotiales(0.8700),f:Xylariaceae(0.0200),g:Arthropsis(0.0200),s:Arthropsis_hispanica_SH221356.07FU(0.0200)
Otu0000310	1	0	0	0	0	0	0	0	0	0	0	0	0	1	0	12	21	9	6	14	13	23	26	22	2	4	3	11	37	71	d:Fungi(1.0000),p:Ascomycota(0.9500),c:Sordariomycetes(0.9400),o:Sordariales(0.9400),f:Lasiosphaeriaceae(0.9400),g:Schizothecium(0.2300),s:Schizothecium_glutinans_SH018051.07FU(0.2100)
Otu0000311	0	0	0	0	0	1	0	1	1	0	0	0	0	0	0	0	0	0	0	0	0	1	1	2	0	1	0	0	4	0	d:Fungi(1.0000),p:Ascomycota(1.0000),c:Sordariomycetes(0.8900),o:Hypocreales(0.8900),f:Ophiocordycipitaceae(0.8200),g:Tolypocladium(0.4800),s:Purpureocillium_lilacinum_SH027729.07FU(0.3100)
Otu0000312	0	331	280	11	16	40	0	0	1	7	1	0	2	4	0	0	0	0	0	0	0	0	1	0	0	0	0	0	0	2	d:Fungi(1.0000),p:Chytridiomycota(1.0000),c:Chytridiomycetes(1.0000),o:Rhizophlyctidales(1.0000),f:Rhizophlyctidaceae(1.0000),g:Rhizophlyctis(1.0000)
Otu0000313	0	0	0	0	0	0	0	0	0	0	0	11	1	2	0	177	40	42	31	34	23	0	0	1	3	0	0	0	0	0	d:Fungi(1.0000),p:Basidiomycota(0.9200),c:Agaricomycetes(0.9100),o:Cantharellales(0.9100),f:Ceratobasidiaceae(0.9100),g:Rhizoctonia(0.0200),s:Thanatephorus_cucumeris_SH030651.07FU(0.0100)
Otu0000315	0	0	2	21	5	4	27	11	0	0	4	149	24	2	9	5	3	1	0	0	0	0	0	1	0	0	0	0	0	0	d:Fungi(1.0000),p:Ascomycota(0.9600),c:Sordariomycetes(0.9600),o:Sordariomycetes_ord_Incertae_sedis(0.8900),f:Sordariomycetes_fam_Incertae_sedis(0.3900),g:Myrmecridium(0.3900),s:Myrmecridium_thailandicum_SH218828.07FU(0.3900)
Otu0000316	0	330	29	10	0	4	0	3	24	8	2	76	4	0	1	3	0	0	0	0	0	0	0	0	1	0	0	0	0	0	d:Fungi(0.9900),p:Chytridiomycota(0.9400),c:Chytridiomycetes(0.9400),o:Rhizophlyctidales(0.9100),f:Rhizophlyctidaceae(0.9100),g:Rhizophlyctis(0.9100),s:Rhizophlyctis_rosea_SH202562.07FU(0.0300)
Otu0000317	0	0	0	0	0	0	0	0	0	0	0	0	0	0	0	0	7	4	0	1	0	0	0	0	0	0	0	1	0	0	d:Fungi(1.0000),p:Ascomycota(1.0000),c:Dothideomycetes(1.0000),o:Pleosporales(0.9400),f:Diademaceae(0.2800),g:Comoclathris(0.2800),s:Comoclathris_spartii_SH196009.07FU(0.2500)
Otu0000319	0	0	0	1	0	0	0	0	0	0	0	15	3	0	0	140	87	1	5	4	0	0	1	0	5	13	0	0	0	0	d:Fungi(1.0000),p:Basidiomycota(0.9500),c:Agaricomycetes(0.9500),o:Polyporales(0.9500),f:Phanerochaetaceae(0.0400),g:Efibula(0.0400),s:Efibula_gracilis_SH530195.07FU(0.0300)
Otu0000320	0	0	0	0	0	0	0	0	0	0	0	0	0	0	0	1	2	5	1	1	0	1	0	27	4	1	1	0	0	207	d:Fungi(1.0000),p:Ascomycota(0.9900),c:Dothideomycetes(0.9900),o:Pleosporales(0.9900),f:Leptosphaeriaceae(0.1600),g:Leptosphaeria(0.1300),s:Leptosphaeria_proteicola_SH192135.07FU(0.1100)
Otu0000321	0	0	0	0	0	0	0	0	0	0	0	0	0	0	0	1	0	6	1	4	0	6	54	10	0	0	0	226	0	4	d:Fungi(1.0000),p:Ascomycota(1.0000),c:Sordariomycetes(0.9100),o:Sordariales(0.9100)
Otu0000322	0	43	1	55	6	17	0	177	6	1	1	1	18	4	0	20	0	0	0	0	0	0	1	0	0	0	0	0	0	0	d:Fungi(1.0000),p:Ascomycota(1.0000),c:Sordariomycetes(1.0000),o:Microascales(1.0000)
Otu0000323	0	2	3	11	5	6	1	25	20	1	0	1	57	4	3	0	0	0	0	0	0	3	0	0	0	0	0	0	0	0	d:Fungi(1.0000),p:Ascomycota(0.9200),c:Sordariomycetes(0.8600),o:Sordariales(0.8600),f:Lasiosphaeriaceae(0.6600),g:Chaetomium(0.1300),s:Podospora_intestinacea_SH222032.07FU(0.0500)
Otu0000324	0	0	0	0	0	74	0	0	1	0	0	0	0	9	409	0	0	0	0	0	0	1	0	0	0	0	0	0	0	0	d:Fungi(0.9900),p:Chytridiomycota(0.9500),c:Chytridiomycetes(0.9200),o:Spizellomycetales(0.8600),f:Spizellomycetaceae(0.8000),g:Spizellomyces(0.7800),s:Spizellomyces_lactosolyticus_SH210195.07FU(0.0500)
Otu0000325	0	16	9	25	12	16	0	0	10	0	1	91	100	4	80	5	7	1	2	0	0	1	2	0	0	1	0	0	0	0	d:Fungi(0.9800),p:Basidiomycota(0.9400),c:Agaricomycetes(0.9200),o:Agaricales(0.8300),f:Thelephoraceae(0.1000),g:Inocybe(0.0700),s:Entoloma_dysthales_SH492538.07FU(0.0300)
Otu0000326	0	7	2	1	9	4	0	29	10	0	0	0	14	4	23	0	3	5	0	4	1	5	13	0	4	8	4	12	0	3	d:Fungi(1.0000),p:Ascomycota(1.0000),c:Leotiomycetes(0.9700),o:Helotiales(0.9700)
Otu0000327	0	17	2	13	67	12	0	3	180	2	2	78	61	6	0	2	1	0	0	0	0	0	0	0	1	1	0	0	0	0	d:Fungi(1.0000),p:Basidiomycota(0.9900),c:Agaricomycetes(0.9900),o:Agaricales(0.9900),f:Entolomataceae(0.9900),g:Clitopilus(0.9900),s:Clitopilus_giovanellae_SH010471.07FU(0.3000)
Otu0000328	0	32	5	35	47	84	0	67	45	1	0	2	1	6	7	0	0	0	6	8	1	0	0	0	0	0	0	0	0	0	d:Fungi(1.0000),p:Ascomycota(1.0000),c:Sordariomycetes(0.9600),o:Hypocreales(0.9600),f:Nectriaceae(0.9600),g:Fusarium(0.6200),s:Fusarium_buharicum_SH219682.07FU(0.3300)
Otu0000332	0	21	21	7	3	4	0	0	1	68	0	0	0	1	0	1	2	4	5	5	1	0	2	8	2	79	1	4	0	13	d:Fungi(1.0000),p:Ascomycota(1.0000),c:Leotiomycetes(1.0000),o:Helotiales(1.0000),f:Helotiaceae(0.0100),g:Tetracladium(0.0100)
Otu0000333	0	0	0	0	0	0	0	2	0	0	0	0	6	2	6	1	1	17	18	27	31	113	56	55	68	10	0	16	79	59	d:Fungi(1.0000),p:Ascomycota(1.0000),c:Leotiomycetes(0.9900),o:Helotiales(0.9900)
Otu0000334	0	1	0	0	14	7	1	0	0	0	0	0	0	1	0	2	3	35	3	7	3	2	9	34	1	17	0	2	0	24	d:Fungi(1.0000),p:Ascomycota(1.0000),c:Sordariomycetes(1.0000),o:Hypocreales(0.9800),f:Hypocreales_fam_Incertae_sedis(0.9400),g:Acremonium(0.9400),s:Acremonium_alternatum_SH207981.07FU(0.9400)
Otu0000335	0	0	1	1	0	2	0	1	5	0	0	1	0	0	0	0	0	0	0	0	0	0	0	0	0	0	0	0	0	0	d:Fungi(1.0000),p:Ascomycota(0.9500),c:Dothideomycetes(0.9000),o:Pleosporales(0.9000),f:Pleosporaceae(0.8600),g:Alternaria(0.1600),s:Coniothyrium_prosopidis_SH186599.07FU(0.0400)
Otu0000336	2	119	14	52	124	21	0	0	20	2	0	2	2	2	2	0	0	8	0	0	0	0	1	0	0	0	0	0	0	0	d:Fungi(1.0000),p:Basidiomycota(1.0000),c:Tremellomycetes(1.0000),o:Cystofilobasidiales(1.0000),f:Cystofilobasidiaceae(1.0000),g:Cystofilobasidium(1.0000),s:Cystofilobasidium_macerans_SH194012.07FU(0.9100)
Otu0000338	0	1	0	0	2	0	0	0	0	222	0	0	0	0	0	3	0	0	0	0	0	0	0	1	0	0	0	0	0	0	d:Fungi(0.9800),p:Ascomycota(0.9000),c:Pezizomycetes(0.8800),o:Pezizales(0.8700),f:Pezizaceae(0.1300),g:Peziza(0.0900),s:Peziza_infossa_SH188835.07FU(0.0700)
Otu0000339	0	0	0	0	0	0	0	0	0	0	0	0	0	0	0	1	0	1	4	18	41	2	34	24	2	3	0	0	15	182	d:Fungi(1.0000),p:Chytridiomycota(1.0000),c:Chytridiomycetes(1.0000),o:Spizellomycetales(1.0000),f:Spizellomycetaceae(1.0000),g:Kochiomyces(1.0000)
Otu0000340	0	0	0	1	0	0	0	0	0	0	0	3	0	0	0	29	28	26	8	11	6	45	0	3	29	31	8	1	3	0	d:Fungi(1.0000),p:Ascomycota(0.9300),c:Leotiomycetes(0.9300),o:Helotiales(0.9200),f:Helotiaceae(0.2300),g:Rhizoscyphus(0.0200)
Otu0000341	0	0	1	0	0	1	0	0	0	0	0	1	0	1	1	0	0	0	0	0	0	0	0	0	0	0	0	0	0	0	d:Fungi(1.0000),p:Chytridiomycota(1.0000),c:Chytridiomycetes(1.0000)
Otu0000342	0	0	0	0	0	0	0	1	0	0	0	3	1	0	0	43	26	18	17	30	15	0	0	1	44	26	1	0	0	1	d:Fungi(1.0000),p:Basidiomycota(0.9700),c:Agaricomycetes(0.9700),o:Agaricales(0.9200),f:Marasmiaceae(0.1000),g:Crinipellis(0.0700),s:Nematoctonus_subreniformis_SH180098.07FU(0.0200)
Otu0000343	0	9	3	16	27	3	0	222	60	0	0	0	2	1	31	0	0	0	0	0	0	0	0	0	0	0	0	1	0	0	d:Fungi(1.0000),p:Basidiomycota(0.9500),c:Agaricomycetes(0.8900),o:Agaricales(0.7900),f:Meruliaceae(0.0300),g:Cortinarius(0.0200),s:Gomphidius_smithii_SH183218.07FU(0.0200)
Otu0000345	0	100	9	56	0	0	0	1	378	121	150	4	3	1	67	5	0	0	0	0	0	0	2	2	0	0	0	0	0	1	d:Fungi(0.9500),p:Basidiomycota(0.8900),c:Agaricomycetes(0.8600),o:Agaricales(0.8300),f:Glomeraceae(0.0600),g:Inocybe(0.0500),s:Clavaria_zollingeri_SH022755.07FU(0.0200)
Otu0000346	0	1	3	2	1	2	4	79	23	0	0	0	1	2	7	0	0	0	0	0	0	0	2	0	0	0	0	0	0	0	d:Fungi(1.0000),p:Ascomycota(0.7200),c:Sordariomycetes(0.7200),o:Sordariales(0.7200),f:Lasiosphaeriaceae(0.4500),g:Podospora(0.2300),s:Podospora_communis_SH202181.07FU(0.1000)
Otu0000347	0	114	12	13	32	13	0	0	0	0	2	86	3	2	0	4	1	0	0	0	0	0	0	0	0	0	0	0	0	0	d:Fungi(1.0000),p:Ascomycota(0.9900),c:Pezizomycetes(0.9900),o:Pezizales(0.9900),f:Pezizaceae(0.9400),g:Terfezia(0.0500)
Otu0000348	0	0	1	0	0	0	0	0	0	0	0	0	0	0	0	1	0	2	14	47	10	76	3	11	0	11	1	27	0	0	d:Fungi(1.0000),p:Chytridiomycota(1.0000),c:Chytridiomycetes(1.0000),o:Rhizophlyctidales(0.9900),f:Rhizophlyctidaceae(0.9900),g:Rhizophlyctis(0.9900),s:Rhizophlyctis_rosea_SH202562.07FU(0.9400)
Otu0000349	0	1	4	18	46	17	0	2	29	0	0	1	21	7	29	1	0	0	0	0	0	1	4	2	0	0	0	0	0	0	d:Fungi(1.0000),p:Ascomycota(1.0000),c:Eurotiomycetes(1.0000),o:Onygenales(1.0000)
Otu0000350	0	23	0	8	9	9	0	83	11	24	2	0	67	6	42	1	0	0	2	0	0	0	0	0	0	0	0	0	0	0	d:Fungi(0.9400),p:Basidiomycota(0.9400),c:Agaricomycetes(0.9300),o:Agaricales(0.8800),f:Thelephoraceae(0.0600),g:Paramicrosporidium(0.0600),s:Paramicrosporidium_saccamoebae_SH477111.07FU(0.0600)
Otu0000352	0	567	753	174	49	132	0	1	181	58	146	137	163	18	140	6	1	2	0	1	0	1	3	2	0	0	0	0	0	2	d:Fungi(1.0000),p:Zygomycota(0.9300),c:Mortierellomycotina_cls_Incertae_sedis(0.9300),o:Mortierellales(0.9300),f:Mortierellaceae(0.9300),g:Mortierella(0.9300),s:Mortierella_gamsii_SH180110.07FU(0.0400)
Otu0000353	0	0	0	0	0	0	0	0	0	0	0	0	0	0	0	0	0	0	0	0	0	1	0	0	0	0	0	0	0	0	d:Fungi(1.0000),p:Chytridiomycota(1.0000),c:Chytridiomycetes(1.0000),o:Rhizophlyctidales(1.0000),f:Rhizophlyctidaceae(1.0000),g:Rhizophlyctis(1.0000),s:Rhizophlyctis_rosea_SH476278.07FU(1.0000)
Otu0000354	0	0	0	0	0	0	0	0	0	0	0	0	0	0	0	0	0	1	0	0	0	0	0	0	0	0	0	0	0	0	d:Fungi(1.0000),p:Ascomycota(1.0000),c:Dothideomycetes(1.0000),o:Pleosporales(0.9700),f:Diademaceae(0.4400),g:Comoclathris(0.4400),s:Comoclathris_spartii_SH196009.07FU(0.3800)
Otu0000356	0	0	0	0	0	0	0	0	0	0	0	0	0	0	0	1	23	14	10	10	9	0	1	1	11	8	0	0	0	0	d:Fungi(1.0000),p:Basidiomycota(1.0000),c:Agaricomycetes(1.0000),o:Cantharellales(1.0000),f:Cantharellales_fam_Incertae_sedis(1.0000),g:Minimedusa(1.0000),s:Minimedusa_polyspora_SH201127.07FU(1.0000)
Otu0000357	0	0	0	0	0	0	0	0	0	0	0	0	0	0	0	0	4	7	0	3	0	2	138	2	17	0	0	113	0	0	d:Fungi(1.0000),p:Rozellomycota(0.4200),c:Agaricomycetes(0.0400),o:Thelephorales(0.0200),f:Thelephoraceae(0.0200),g:Tricholoma(0.0100),s:Tricholoma_portentosum_SH190415.07FU(0.0100)
Otu0000358	0	0	0	0	0	0	0	0	0	0	0	2	0	1	0	15	6	11	3	2	8	17	7	1	0	3	1	6	29	9	d:Fungi(1.0000),p:Ascomycota(0.29400),c:Dothideomycetes(0.9400),o:Pleosporales(0.9400)
Otu0000360	0	0	0	0	0	0	0	0	0	0	0	0	0	1	0	53	6	20	17	11	21	0	0	0	35	26	0	0	0	1	d:Fungi(0.9900),p:Basidiomycota(0.9900),c:Agaricomycetes(0.9900),o:Agaricales(0.9600),f:Agaricaceae(0.4600),g:Leucoagaricus(0.2700),s:Leucoagaricus_viriditinctus_SH024806.07FU(0.0200)
Otu0000361	0	7	4	41	45	11	0	26	22	1	0	0	22	3	120	3	0	0	0	0	0	0	0	0	0	0	0	0	0	0	d:Fungi(1.0000),p:Ascomycota(1.0000),c:Sordariomycetes(1.0000),o:Microascales(1.0000),f:Microascaceae(0.0300),g:Scedosporium(0.0300),s:Scedosporium_boydii_SH187504.07FU(0.0300)
Otu0000363	0	0	0	0	1	0	0	3	0	0	0	0	0	0	1	0	0	0	0	0	0	0	0	0	0	0	0	0	0	0	d:Fungi(1.0000),p:Ascomycota(1.0000),c:Sordariomycetes(1.0000),o:Hypocreales(1.0000),f:Nectriaceae(1.0000),g:Fusarium(0.0400)
Otu0000368	0	0	0	0	0	0	0	0	0	0	0	1	0	2	0	5	58	42	0	14	11	5	0	2	9	3	17	0	0	25	d:Fungi(1.0000),p:Ascomycota(1.0000),c:Leotiomycetes(0.9900),o:Helotiales(0.9200),f:Helotiaceae(0.6900),g:Hymenoscyphus(0.6600),s:Hyalopeziza_nectrioidea_SH018952.07FU(0.0100)
Otu0000372	0	0	2	0	0	0	0	0	0	0	0	0	0	1	0	0	0	7	10	9	4	72	1	23	0	0	1	4	0	10	d:Fungi(1.0000),p:Ascomycota(1.0000),c:Eurotiomycetes(1.0000),o:Chaetothyriales(1.0000)
Otu0000374	0	0	0	0	0	0	0	0	0	0	0	0	0	0	0	0	0	0	2	0	0	0	0	5	0	0	0	1	0	0	d:Fungi(1.0000),p:Ascomycota(1.0000),c:Dothideomycetes(0.9300),o:Pleosporales(0.9300),f:Pleosporaceae(0.8400),g:Alternaria(0.8400),s:Ophiocordyceps_sinensis_SH488968.07FU(0.0700)
Otu0000375	0	0	0	0	0	0	0	0	0	0	0	0	0	0	0	0	0	0	0	0	0	0	0	0	0	3	0	0	0	0	d:Fungi(1.0000),p:Zygomycota(0.9300),c:Mortierellomycotina_cls_Incertae_sedis(0.9300),o:Mortierellales(0.9300),f:Mortierellaceae(0.9300),g:Mortierella(0.6600),s:Mortierella_alliacea_SH187861.07FU(0.3300)
Otu0000377	0	4	0	0	1	11	0	48	20	34	0	0	4	1	37	0	0	0	0	0	0	0	0	0	0	0	0	0	0	0	d:Fungi(1.0000),p:Ascomycota(1.0000),c:Leotiomycetes(0.9400),o:Helotiales(0.9400),f:Helotiales_fam_Incertae_sedis(0.9400),g:Scytalidium(0.9400),s:Scytalidium_circinatum_SH218618.07FU(0.9400)
Otu0000378	0	2	1	0	144	1	0	0	14	0	0	0	2	2	0	3	0	0	0	0	0	0	1	0	0	0	0	0	0	0	d:Fungi(1.0000),p:Chytridiomycota(0.9800),c:Chytridiomycetes(0.9800),o:Rhizophlyctidales(0.9700),f:Rhizophlyctidaceae(0.9700),g:Rhizophlyctis(0.9700),s:Rhizophlyctis_rosea_SH202088.07FU(0.0300)
Otu0000379	1	0	0	0	0	0	0	0	0	0	0	0	0	0	0	0	0	0	0	0	0	0	0	0	2	16	1	0	0	0	d:Fungi(1.0000),p:Ascomycota(0.9100),c:Dothideomycetes(0.9100),o:Pleosporales(0.8400),f:Massarinaceae(0.8100),g:Saccharicola(0.4100),s:Stagonospora_perfecta_SH180761.07FU(0.0100)
Otu0000382	0	0	2	32	12	12	0	39	0	95	3	0	0	1	0	0	0	0	5	0	0	0	1	1	0	0	0	0	0	0	d:Fungi(1.0000),p:Ascomycota(0.9600),c:Dothideomycetes(0.9600),o:Pleosporales(0.9600),f:Phaeosphaeriaceae(0.0300),g:Stagonospora(0.0300)
Otu0000383	0	2	19	292	10	40	0	0	0	0	4	11	3	7	0	0	1	1	0	0	0	0	0	0	0	0	0	0	0	0	d:Fungi(1.0000),p:Chytridiomycota(0.9700),c:Agaricomycetes(0.9100),o:Agaricales(0.9100),f:Tricholomataceae(0.0100),g:Omphalina(0.0100),s:Omphalina_pyxidata_SH190382.07FU(0.0100)
Otu0000391	0	0	0	0	0	0	0	0	0	0	0	0	0	3	0	0	0	85	8	23	9	1	20	3	21	26	0	20	0	3	d:Fungi(1.0000),p:Rozellomycota(0.4600)
Otu0000394	0	0	0	0	0	0	0	0	0	0	0	1	0	0	0	6	13	12	32	3	8	8	32	42	51	1	0	3	22	18	d:Fungi(1.0000),p:Ascomycota(0.9700),c:Eurotiomycetes(0.9700),o:Chaetothyriales(0.9700),f:Herpotrichiellaceae(0.9700),g:Exophiala(0.5000),s:Exophiala_salmonis_SH015504.07FU(0.1400)
Otu0000396	0	0	5	1	14	10	0	21	44	1	0	0	48	7	14	2	0	0	0	0	0	0	1	2	0	0	0	0	0	0	d:Fungi(1.0000),p:Ascomycota(0.3100),c:Sordariomycetes(0.3100),o:Sordariales(0.3100),f:Lasiosphaeriaceae(0.2000),g:Cercophora(0.1300),s:Cercophora_mirabilis_SH018744.07FU(0.0100)
Otu0000397	0	34	0	1	1	9	0	0	0	1	0	0	6	0	0	18	10	7	5	5	13	2	1	0	31	42	0	9	36	2	d:Fungi(1.0000),p:Ascomycota(1.0000),c:Dothideomycetes(1.0000),o:Pleosporales(1.0000),f:Pleosporales_fam_Incertae_sedis(0.4800),g:Paraphoma(0.1100),s:Paraphoma_chrysanthemicola_SH211091.07FU(0.0700)
Otu0000398	0	0	2	1	0	0	0	0	0	0	0	1	1	0	0	25	13	3	0	1	8	4	0	5	13	48	0	4	0	2	d:Fungi(1.0000),p:Ascomycota(0.9300),c:Leotiomycetes(0.9300),o:Helotiales(0.9300),f:Helotiales_fam_Incertae_sedis(0.3700),g:Rhexocercosporidium(0.3300),s:Rhexocercosporidium_panacis_SH186775.07FU(0.3300)
Otu0000399	0	17	14	21	5	4	0	0	10	1	1	54	82	3	43	3	1	1	0	0	0	0	1	0	0	0	0	0	0	0	d:Fungi(1.0000),p:Basidiomycota(0.9400),c:Agaricomycetes(0.9400),o:Agaricales(0.9000),f:Thelephoraceae(0.0700),g:Sporobolomyces(0.0500),s:Derxomyces_hainanensis_SH177448.07FU(0.0200)
Otu0000400	0	0	0	0	0	0	0	0	0	0	0	1	0	0	0	7	12	32	16	21	23	20	5	9	21	22	0	4	16	1	d:Fungi(1.0000),p:Ascomycota(0.9600),c:Leotiomycetes(0.8800),o:Helotiales(0.8800),f:Helotiales_fam_Incertae_sedis(0.3400),g:Rhexocercosporidium(0.2300),s:Rhexocercosporidium_panacis_SH186775.07FU(0.2300)
Otu0000401	0	2	12	54	25	33	0	1	0	52	0	3	7	4	0	0	9	2	3	0	3	0	0	5	0	1	1	0	0	5	d:Fungi(1.0000),p:Ascomycota(1.0000),c:Leotiomycetes(0.9100),o:Helotiales(0.9100),f:Helotiaceae(0.1400),g:Articulospora(0.1400)
Otu0000403	0	5	15	18	7	33	39	0	18	0	1	0	13	4	38	0	0	0	0	0	0	0	0	0	0	0	3	0	0	0	d:Fungi(1.0000),p:Basidiomycota(0.9600),c:Tremellomycetes(0.9600),o:Tremellales(0.9600),f:Tremellales_fam_Incertae_sedis(0.9500),g:Cryptococcus(0.9500)
Otu0000404	0	0	0	0	0	0	0	0	0	0	0	0	0	1	0	0	19	2	37	8	19	63	1	5	40	0	0	0	0	1	d:Fungi(0.9900),p:Basidiomycota(0.9300),c:Agaricomycetes(0.9300),o:Sebacinales(0.9000),f:Sebacinaceae(0.2400),g:Efibulobasidium(0.0700),s:Chaetospermum_chaetosporum_SH206084.07FU(0.0500)
Otu0000407	0	0	1	17	1	19	0	0	1	2	0	0	0	3	1	1	0	0	0	0	0	1	8	1	0	0	0	0	0	1	d:Fungi(1.0000),p:Chytridiomycota(1.0000),c:Chytridiomycetes(1.0000),o:Spizellomycetales(0.9600),f:Spizellomycetaceae(0.7600),g:Spizellomyces(0.7600)
Otu0000408	0	0	0	0	0	0	0	0	0	0	0	0	0	0	0	0	0	0	1	0	0	0	0	0	1	0	157	0	0	0	d:Fungi(1.0000),p:Basidiomycota(0.0300),c:Tremellomycetes(0.0200),o:Tremellales(0.0200),f:Tremellales_fam_Incertae_sedis(0.0200),g:Cryptococcus(0.0200),s:Cryptococcus_amylolyticus_SH213903.07FU(0.0200)
Otu0000409	0	4	3	20	11	2	0	0	0	0	0	0	1	0	0	0	12	3	0	0	5	0	0	0	0	0	91	0	0	0	d:Fungi(1.0000),p:Basidiomycota(1.0000),c:Tremellomycetes(1.0000),o:Tremellales(1.0000),f:Tremellales_fam_Incertae_sedis(0.9900),g:Cryptococcus(0.9900)
Otu0000412	0	8	9	7	151	34	2	59	14	1	0	0	45	12	300	0	1	0	0	0	0	0	0	1	0	0	0	0	0	1	d:Fungi(1.0000),p:Ascomycota(0.9900),c:Sordariomycetes(0.8900),o:Sordariales(0.8900),f:Lasiosphaeriaceae(0.8900),g:Schizothecium(0.8400),s:Schizothecium_carpinicola_SH201192.07FU(0.8400)
Otu0000413	0	0	0	0	0	0	0	0	0	0	0	0	0	3	0	4	6	16	35	19	19	16	37	28	30	67	0	12	16	0	d:Fungi(0.9900),p:Chytridiomycota(0.4200),c:Agaricomycetes(0.1500),o:Agaricales(0.0700),f:Thelephoraceae(0.0500),g:Rhizophydium(0.0500),s:Gerronema_nemorale_SH183318.07FU(0.0100)
Otu0000414	0	3	15	40	17	21	0	0	15	1	2	0	17	1	27	1	0	0	0	0	0	2	2	1	0	0	0	0	0	3	d:Fungi(1.0000),p:Ascomycota(1.0000),c:Eurotiomycetes(1.0000),o:Onygenales(1.0000)
Otu0000416	0	6	0	4	4	14	0	72	30	1	0	0	23	2	22	0	0	0	0	0	0	0	0	0	0	5	0	0	0	0	d:Fungi(1.0000),p:Ascomycota(1.0000)
Otu0000417	0	14	8	5	19	10	0	142	41	1	0	1	23	5	47	0	0	1	0	0	0	1	0	0	0	0	0	0	0	2	d:Fungi(1.0000),p:Ascomycota(0.9900),c:Sordariomycetes(0.9900),o:Sordariales(0.9900),f:Lasiosphaeriaceae(0.9900),g:Podospora(0.9900),s:Podospora_curvicolla_SH217070.07FU(0.1100)
Otu0000419	0	0	1	0	0	0	0	0	0	0	0	0	0	1	2	2	0	3	2	3	2	21	159	3	0	1	0	154	6	0	d:Protista(0.9800),p:Cercozoa(0.9800),c:Tremellomycetes(0.9100),o:Tremellales(0.9100),f:Tremellales_fam_Incertae_sedis(0.0100),g:Derxomyces(0.0100),s:Derxomyces_qinlingensis_SH215977.07FU(0.0100)
Otu0000422	0	0	1	1	5	2	0	1	90	1	0	0	88	11	21	0	0	1	0	0	0	0	5	0	0	0	0	0	0	0	d:Fungi(1.0000),p:Ascomycota(0.9900),c:Sordariomycetes(0.9000),o:Microascales(0.8900),f:Halosphaeriaceae(0.4800),g:Halosarpheia(0.4000),s:Halosarpheia_japonica_SH496138.07FU(0.4000)
Otu0000425	0	0	0	0	0	0	0	0	0	0	2	0	0	0	0	0	1	0	1	9	5	21	2	4	0	10	0	15	7	0	d:Fungi(1.0000),p:Ascomycota(1.0000),c:Sordariomycetes(0.9000),o:Hypocreales(0.9000),f:Hypocreales_fam_Incertae_sedis(0.8900),g:Gliomastix(0.5200),s:Gliomastix_tumulicola_SH213546.07FU(0.5200)
Otu0000426	0	15	3	2	0	0	0	0	24	146	4	21	3	0	15	1	0	0	0	0	0	1	1	1	1	0	0	0	0	0	d:Fungi(0.9700),p:Basidiomycota(0.9300),c:Agaricomycetes(0.8900),o:Polyporales(0.8500),f:Thelephoraceae(0.1200),g:Stereopsis(0.0600),s:Stereopsis_radicans_SH494706.07FU(0.0600)
Otu0000429	0	0	0	0	0	0	0	0	0	0	0	0	0	2	0	3	14	6	25	2	0	0	0	53	2	0	1	0	0	40	d:Fungi(1.0000),p:Ascomycota(0.9700),c:Dothideomycetes(0.9700),o:Capnodiales(0.9100),f:Teratosphaeriaceae(0.2300),g:Devriesia(0.1600),s:Devriesia_pseudoamericana_SH192615.07FU(0.1500)
Otu0000431	0	19	1	17	25	38	2	59	2	1	0	1	0	4	0	0	0	0	0	0	0	0	0	0	0	0	0	0	0	0	d:Fungi(1.0000),p:Ascomycota(1.0000),c:Dothideomycetes(0.8100),o:Capnodiales(0.8100),f:Antennulariellaceae(0.8100),g:Heteroconium(0.8100)
Otu0000432	0	3	0	0	0	0	0	0	0	0	0	5	3	1	0	60	4	0	87	20	1	11	5	0	3	36	0	1	0	1	d:Fungi(1.0000),p:Chytridiomycota(1.0000),c:Chytridiomycetes(1.0000),o:Olpidiales(1.0000),f:Olpidiaceae(1.0000),g:Olpidiaster(1.0000),s:Olpidiaster_brassicae_SH216672.07FU(1.0000)
Otu0000433	0	0	2	1	224	0	0	0	0	0	0	0	2	6	0	1	0	4	9	2	2	36	3	6	0	0	0	89	11	0	d:Fungi(1.0000),p:Chytridiomycota(1.0000),c:Chytridiomycetes(1.0000),o:Spizellomycetales(1.0000),f:Spizellomycetaceae(1.0000),g:Powellomyces(1.0000)
Otu0000434	1	0	0	0	0	0	0	0	0	0	0	0	0	0	0	0	0	5	2	1	5	32	0	2	3	121	0	14	23	0	d:Fungi(0.8300),p:Chytridiomycota(0.4800),c:Chytridiomycetes(0.2700),o:Spizellomycetales(0.2500),f:Spizellomycetaceae(0.2300),g:Powellomyces(0.1700),s:Spizellomyces_pseudodichotomus_SH196352.07FU(0.0200)
Otu0000436	0	0	0	0	0	0	0	0	0	0	0	1	0	0	0	1	0	0	1	0	0	0	0	0	0	0	0	0	0	0	d:Fungi(0.9900),p:Chytridiomycota(0.9900),c:Chytridiomycetes(0.9900),o:Olpidiales(0.9900),f:Olpidiaceae(0.9900),g:Olpidiaster(0.9900),s:Olpidiaster_brassicae_SH216672.07FU(0.9900)
Otu0000440	0	0	0	0	0	0	0	0	0	0	0	0	0	0	0	0	0	1	0	0	0	0	0	0	0	0	0	0	0	0	d:Fungi(0.9900),p:Basidiomycota(0.9900),c:Agaricomycetes(0.9900),o:Agaricales(0.9900),f:Tricholomataceae(0.9900),g:Clitocybe(0.9400),s:Clitocybe_dealbata_SH482221.07FU(0.9400)
Otu0000441	0	3	4	3	2	2	0	4	3	2	4	4	0	2	1	6	2	0	1	2	3	0	0	0	0	0	0	0	0	1	d:Fungi(1.0000),p:Ascomycota(0.9400),c:Sordariomycetes(0.9200),o:Sordariales(0.9200),f:Chaetomiaceae(0.7200),g:Chaetomium(0.6900),s:Chaetomium_perlucidum_SH195329.07FU(0.3500)
Otu0000442	0	0	0	0	0	1	0	0	0	0	0	1	0	0	0	11	9	9	3	14	7	6	8	2	7	0	0	14	7	6	d:Fungi(1.0000),p:Ascomycota(1.0000),c:Sordariomycetes(1.0000)
Otu0000443	0	86	3	26	0	0	0	1	218	9	155	76	2	1	33	12	0	0	0	0	0	0	6	2	0	0	0	0	0	0	d:Fungi(0.9700),p:Basidiomycota(0.5900),c:Agaricomycetes(0.5100),o:Agaricales(0.1800),f:Meruliaceae(0.0900),g:Verrucaria(0.0600),s:Stereopsis_radicans_SH494706.07FU(0.0400)
Otu0000444	0	0	1	0	0	0	0	0	0	0	0	0	0	0	0	2	10	7	4	10	18	33	17	9	20	0	0	10	70	16	d:Fungi(1.0000),p:Ascomycota(1.0000),c:Leotiomycetes(0.9900),o:Helotiales(0.9900)
Otu0000446	0	2	0	7	6	4	0	1	1	0	0	0	54	7	206	0	0	0	1	0	0	0	1	0	0	0	0	0	0	0	d:Fungi(1.0000),p:Ascomycota(1.0000),c:Sordariomycetes(1.0000),o:Xylariales(0.9800),f:Xylariales_fam_Incertae_sedis(0.2500),g:Monosporascus(0.2500),s:Monosporascus_ibericus_SH212590.07FU(0.2300)
Otu0000447	0	3	74	9	91	9	0	0	0	1	0	1	9	5	1	0	0	0	0	0	0	0	0	1	0	0	0	0	0	0	d:Fungi(1.0000),p:Zygomycota(1.0000),c:Mortierellomycotina_cls_Incertae_sedis(1.0000),o:Mortierellales(1.0000),f:Mortierellaceae(1.0000),g:Mortierella(1.0000),s:Mortierella_alpina_SH183635.07FU(0.7700)
Otu0000449	0	0	0	0	0	0	0	0	0	0	0	5	2	0	0	101	9	3	7	0	0	8	18	6	4	0	0	6	0	3	d:Fungi(1.0000),p:Ascomycota(0.9700),c:Eurotiomycetes(0.8200),o:Chaetothyriales(0.8100),f:Herpotrichiellaceae(0.6900),g:Capronia(0.1700),s:Capronia_epimyces_SH185399.07FU(0.0600)
Otu0000450	0	0	1	0	0	0	0	0	0	1	149	0	1	0	0	2	0	0	0	0	0	0	0	0	0	0	0	0	0	1	d:Fungi(1.0000),p:Glomeromycota(1.0000),c:Glomeromycetes(1.0000),o:Glomerales(1.0000),f:Glomeraceae(0.5500),g:Claroideoglomus(0.0700)
Otu0000452	0	2	1	1	3	0	0	4	0	0	0	0	1	0	1	0	0	0	0	0	0	0	0	0	1	0	0	0	0	0	d:Fungi(1.0000),p:Ascomycota(0.9600),c:Sordariomycetes(0.9600),o:Sordariales(0.9600),f:Lasiosphaeriaceae(0.7600),g:Schizothecium(0.2300),s:Schizothecium_miniglutinans_SH018053.07FU(0.2300)
Otu0000453	0	0	1	0	0	0	0	0	17	0	0	1	0	0	1	17	7	10	1	10	3	3	47	1	14	1	1	14	0	18	d:Fungi(1.0000),p:Ascomycota(1.0000),c:Eurotiomycetes(1.0000),o:Eurotiales(1.0000),f:Trichocomaceae(1.0000),g:Talaromyces(0.9900),s:Talaromyces_radicus_SH023497.07FU(0.8800)
Otu0000455	0	0	1	0	0	0	0	0	0	0	0	0	0	0	0	1	6	2	4	8	6	0	5	9	1	14	0	9	8	8	d:Fungi(1.0000),p:Ascomycota(0.6200),c:Dothideomycetes(0.5700),o:Dothideales(0.2600),f:Dothioraceae(0.2600),g:Pringsheimia(0.2600),s:Pringsheimia_euphorbiae_SH023266.07FU(0.2600)
Otu0000457	0	0	0	10	1	1	0	101	7	1	0	0	60	3	0	0	0	0	2	0	5	0	0	0	1	0	0	0	0	0	d:Fungi(1.0000),p:Ascomycota(0.8300),c:Sordariomycetes(0.8300),o:Hypocreales(0.8000)
Otu0000460	0	3	1	1	0	5	96	27	0	0	0	0	0	0	3	0	0	2	0	4	0	0	0	0	1	6	0	0	0	0	d:Fungi(1.0000),p:Basidiomycota(1.0000),c:Tremellomycetes(1.0000),o:Tremellales(1.0000),f:Tremellales_fam_Incertae_sedis(1.0000),g:Cryptococcus(1.0000),s:Cryptococcus_heimaeyensis_SH181631.07FU(1.0000)
Otu0000461	0	1	1	0	0	0	0	1	0	0	0	4	1	3	0	58	38	70	56	78	36	1	0	1	77	71	0	0	1	0	d:Fungi(1.0000),p:Basidiomycota(1.0000),c:Agaricomycetes(1.0000),o:Agaricales(1.0000),f:Tricholomataceae(1.0000),g:Clitocybe(0.9700),s:Clitocybe_dealbata_SH482221.07FU(0.9600)
Otu0000462	0	2	0	0	0	0	0	0	20	0	0	0	0	0	2	0	0	0	0	0	0	0	0	0	0	0	0	0	0	0	d:Fungi(0.9000),p:Basidiomycota(0.5400),c:Agaricomycetes(0.5100),o:Agaricales(0.1700),f:Hymenochaetaceae(0.0700),g:Inocybe(0.0400),s:Coltriciella_dependens_SH215211.07FU(0.0300)
Otu0000463	0	0	0	0	0	0	0	0	0	0	0	0	0	0	0	0	0	0	1	0	5	1	0	0	1	0	0	0	24	1	d:Fungi(0.9900),p:Chytridiomycota(0.9500),c:Chytridiomycetes(0.9500),o:Rhizophlyctidales(0.8700),f:Rhizophlyctidaceae(0.5700),g:Rhizophlyctis(0.5700),s:Leucogyrophana_sororia_SH457700.07FU(0.0100)
Otu0000464	0	61	29	99	105	44	0	0	1	0	1	3	2	7	0	42	0	0	0	0	0	0	1	0	2	0	0	0	0	0	d:Fungi(1.0000),p:Ascomycota(0.7800)
Otu0000465	0	6	0	0	8	3	0	0	5	0	0	1	0	1	0	21	29	9	16	17	6	0	0	0	6	1	1	0	0	0	d:Fungi(1.0000),p:Basidiomycota(1.0000),c:Agaricomycetes(1.0000),o:Agaricales(1.0000),f:Psathyrellaceae(0.9900),g:Psathyrella(0.8300),s:Psathyrella_calcarea_SH031772.07FU(0.7400)
Otu0000466	0	0	1	0	0	0	0	0	0	0	0	0	0	0	0	0	6	3	0	8	11	3	0	5	5	16	0	11	0	8	d:Fungi(1.0000),p:Ascomycota(0.8200),c:Dothideomycetes(0.8100),o:Botryosphaeriales(0.8000),f:Botryosphaeriales_fam_Incertae_sedis(0.7000),g:Camarosporium(0.7000),s:Paraconiothyrium_hawaiiense_SH186963.07FU(0.0300)
Otu0000468	0	0	0	0	0	0	0	0	0	0	0	2	1	0	0	51	2	0	10	14	3	38	29	12	0	1	0	1	0	15	d:Fungi(1.0000),p:Ascomycota(1.0000),c:Sordariomycetes(0.9400),o:Chaetosphaeriales(0.9400),f:Chaetosphaeriaceae(0.9400),g:Chloridium(0.9000),s:Chaetosphaeria_vermicularioides_SH181577.07FU(0.0100)
Otu0000469	0	0	0	0	0	0	0	10	29	0	0	1	0	0	0	3	8	1	8	34	22	25	33	24	0	1	0	4	0	26	d:Fungi(1.0000),p:Ascomycota(0.9700),c:Orbiliomycetes(0.9700),o:Orbiliales(0.8400)
Otu0000471	0	0	0	0	1	0	0	0	0	0	0	0	0	0	290	0	0	0	0	0	0	0	0	0	0	0	0	0	0	0	d:Fungi(1.0000),p:Chytridiomycota(0.9300),c:Chytridiomycetes(0.7800),o:Spizellomycetales(0.7800),f:Spizellomycetaceae(0.6900),g:Spizellomyces(0.6400),s:Spizellomyces_dolichospermus_SH183868.07FU(0.6000)
Otu0000472	0	0	0	0	0	0	0	0	0	0	0	1	0	0	0	20	17	4	22	4	11	0	0	6	0	1	1	1	0	4	d:Fungi(0.9800),p:Ascomycota(0.9200),c:Pezizomycetes(0.0200),o:Hypocreales(0.0200),f:Clavicipitaceae(0.0200),g:Acarospora(0.0200),s:Acarospora_pyrenopsoides_SH492587.07FU(0.0100)
Otu0000474	0	1	0	0	0	0	0	0	0	0	0	0	0	0	0	0	0	1	1	1	0	0	0	0	0	0	0	0	0	0	d:Fungi(1.0000),p:Basidiomycota(0.5700),c:Tremellomycetes(0.5700),o:Tremellales(0.5500),f:Tremellales_fam_Incertae_sedis(0.5500),g:Cryptococcus(0.5500),s:Cryptococcus_oeirensis_SH264590.07FU(0.4800)
Otu0000477	0	7	0	59	14	0	0	0	0	0	2	1	1	0	22	1	0	0	0	0	0	0	0	0	0	0	0	0	0	0	d:Fungi(1.0000),p:Chytridiomycota(0.9600),c:Agaricomycetes(0.0400),o:Thelephorales(0.0300),f:Thelephoraceae(0.0300)
Otu0000478	0	0	3	73	158	0	0	0	0	0	0	0	5	4	1	1	0	0	0	3	0	0	0	0	0	0	0	39	0	0	d:Fungi(0.9600),p:Basidiomycota(0.5100),c:Agaricomycetes(0.4900),o:Agaricales(0.1900),f:Boletaceae(0.1300),g:Orbilia(0.0400),s:Acidea_extrema_SH184446.07FU(0.0300)
Otu0000480	0	0	0	0	0	0	0	1	0	0	0	0	0	0	0	0	9	8	1	9	2	0	0	0	2	9	66	0	0	0	d:Fungi(1.0000),p:Basidiomycota(0.9000),c:Tremellomycetes(0.9000),o:Tremellales(0.9000),f:Tremellales_fam_Incertae_sedis(0.3000),g:Dioszegia(0.3000),s:Dioszegia_zsoltii_var._yunnanensis_SH182100.07FU(0.1200)
Otu0000481	0	2	0	4	1	2	0	32	1	1	0	0	3	0	3	1	0	1	7	4	1	7	20	14	17	0	0	14	0	9	d:Fungi(1.0000),p:Ascomycota(1.0000),c:Sordariomycetes(1.0000),o:Hypocreales(1.0000),f:Clavicipitaceae(1.0000),g:Pochonia(0.6000),s:Metacordyceps_chlamydosporia_SH012125.07FU(0.1400)
Otu0000485	0	0	0	0	0	0	0	0	0	0	0	0	0	1	0	1	12	13	3	19	8	0	2	15	0	0	0	5	13	26	d:Fungi(1.0000),p:Ascomycota(0.9600),c:Sordariomycetes(0.8800),o:Sordariales(0.8800),f:Chaetomiaceae(0.8800),g:Chaetomium(0.4400),s:Chaetomium_carinthiacum_SH195327.07FU(0.3400)
Otu0000488	0	0	0	0	0	0	0	1	0	0	0	0	0	0	0	0	7	13	7	11	12	0	5	4	28	12	0	0	0	7	d:Fungi(1.0000),p:Basidiomycota(1.0000),c:Agaricomycetes(0.9900),o:Corticiales(0.9800),f:Corticiaceae(0.1800)
Otu0000489	0	8	6	7	10	7	5	57	4	0	0	0	6	1	40	0	0	0	0	0	0	0	0	0	0	0	0	0	0	0	d:Fungi(1.0000),p:Ascomycota(0.9300),c:Dothideomycetes(0.9300),o:Pleosporales(0.9300),f:Sporormiaceae(0.4000),g:Preussia(0.4000),s:Preussia_flanaganii_SH184180.07FU(0.4000)
Otu0000490	0	0	0	0	3	5	0	0	1	70	1	0	0	2	0	1	14	22	3	14	33	18	26	5	14	3	0	20	37	14	d:Fungi(1.0000),p:Ascomycota(1.0000),c:Sordariomycetes(1.0000),o:Coniochaetales(0.9600),f:Coniochaetaceae(0.9500),g:Coniochaeta(0.9400)
Otu0000492	0	0	0	12	12	2	0	18	84	0	0	0	71	8	11	0	0	0	0	0	0	0	0	0	0	0	0	0	0	0	d:Fungi(1.0000),p:Ascomycota(1.0000),c:Sordariomycetes(1.0000),o:Hypocreales(1.0000),f:Cordycipitaceae(1.0000),g:Lecanicillium(0.9500),s:Lecanicillium_saksenae_SH212427.07FU(0.4000)
Otu0000493	0	0	0	0	0	0	0	0	0	0	0	1	0	0	0	5	4	7	4	5	1	0	0	57	13	10	3	0	0	6	d:Fungi(1.0000),p:Ascomycota(0.9700),c:Dothideomycetes(0.9500),o:Pleosporales(0.9500),f:Pleosporaceae(0.9500),g:Curvularia(0.5000),s:Bipolaris_cactivora_SH187586.07FU(0.1100)
Otu0000494	0	0	0	0	0	0	0	0	0	0	0	0	0	0	0	2	9	3	2	14	11	2	6	12	7	13	0	1	3	35	d:Fungi(1.0000),p:Ascomycota(0.9600),c:Leotiomycetes(0.9200),o:Helotiales(0.9100),f:Helotiales_fam_Incertae_sedis(0.4000),g:Rhexocercosporidium(0.2000),s:Rhexocercosporidium_panacis_SH186775.07FU(0.2000)
Otu0000497	0	0	0	1	1	0	0	0	0	0	0	1	1	12	0	18	0	147	15	0	0	0	0	0	1	0	0	0	0	0	d:Fungi(1.0000)
Otu0000499	0	0	0	1	1	0	0	0	0	0	0	0	0	0	0	0	0	0	0	0	0	0	0	0	0	0	0	0	0	0	d:Fungi(1.0000),p:Ascomycota(0.9800),c:Sordariomycetes(0.9800),o:Sordariales(0.9800),f:Lasiosphaeriaceae(0.9700),g:Podospora(0.0100),s:Thielavia_microspora_SH030690.07FU(0.0100)
Otu0000503	0	9	3	1	1	6	0	0	0	2	0	1	0	1	0	24	5	1	5	15	4	0	0	0	1	0	0	0	0	1	d:Fungi(1.0000),p:Ascomycota(0.9700),c:Pezizomycotina_cls_Incertae_sedis(0.0300),o:Pezizomycotina_ord_Incertae_sedis(0.0300),f:Pezizomycotina_fam_Incertae_sedis(0.0300),g:Chaetosphaeronema(0.0300)
Otu0000504	0	0	0	0	0	0	0	0	0	0	0	0	1	0	0	0	0	0	0	0	0	0	0	0	0	0	0	0	0	0	d:Fungi(1.0000),p:Ascomycota(0.9000),c:Sordariomycetes(0.9000),o:Sordariales(0.9000),f:Lasiosphaeriaceae(0.8600),g:Podospora(0.3800),s:Podospora_dimorpha_SH018742.07FU(0.3400)
Otu0000505	0	0	0	2	6	21	0	77	0	0	0	0	0	1	0	0	0	0	0	0	0	0	0	0	0	0	0	0	0	0	d:Fungi(1.0000),p:Ascomycota(0.8800),c:Dothideomycetes(0.6700),o:Pezizales(0.3200),f:Ascobolaceae(0.1500),g:Ascobolus(0.1500),s:Ascobolus_immersus_SH020609.07FU(0.1400)
Otu0000508	0	0	0	1	3	6	0	70	0	0	0	1	0	0	0	0	0	0	0	0	0	0	0	2	0	0	0	0	0	0	d:Fungi(1.0000),p:Ascomycota(1.0000),c:Leotiomycetes(0.5800),o:Leotiomycetes_ord_Incertae_sedis(0.5800),f:Myxotrichaceae(0.5800),g:Malbranchea(0.5800),s:Malbranchea_flocciformis_SH017429.07FU(0.5300)
Otu0000509	0	0	0	0	0	0	0	0	0	0	0	0	0	0	0	0	1	3	0	8	2	0	79	4	8	4	0	53	0	0	d:Fungi(1.0000),p:Basidiomycota(1.0000),c:Agaricomycetes(1.0000),o:Cantharellales(1.0000),f:Ceratobasidiaceae(1.0000)
Otu0000512	0	0	0	0	0	0	1	0	0	0	0	0	0	0	0	21	19	30	4	12	10	1	0	0	10	28	0	0	0	0	d:Fungi(1.0000),p:Zygomycota(0.9500),c:Mortierellomycotina_cls_Incertae_sedis(0.9500),o:Mortierellales(0.9500),f:Mortierellaceae(0.9500),g:Mortierella(0.8300),s:Mortierella_alliacea_SH187861.07FU(0.3600)
Otu0000513	0	0	0	0	0	0	0	0	0	0	0	0	0	1	0	0	2	59	0	5	18	1	9	0	2	2	0	4	48	1	d:Fungi(1.0000),p:Ascomycota(0.9100),c:Eurotiomycetes(0.8700),o:Chaetothyriales(0.8600),f:Herpotrichiellaceae(0.1200),g:Phaeomoniella(0.0700),s:Endococcus_fusigera_SH462404.07FU(0.0300)
Otu0000516	0	0	0	0	0	0	0	0	0	0	0	0	0	0	0	0	1	7	37	4	5	11	34	1	1	1	0	0	0	2	d:Fungi(1.0000),p:Ascomycota(0.8900),c:Eurotiomycetes(0.8100),o:Chaetothyriales(0.8000),f:Herpotrichiellaceae(0.0800),g:Cladophialophora(0.0400),s:Knufia_petricola_SH523092.07FU(0.0400)
Otu0000517	0	0	0	0	0	0	0	0	0	3	0	0	4	0	4	0	0	0	0	0	1	0	0	0	0	0	0	0	0	0	d:Fungi(1.0000),p:Ascomycota(1.0000),c:Sordariomycetes(1.0000),o:Hypocreales(1.0000),f:Nectriaceae(0.8100),g:Gibberella(0.6900),s:Gibberella_tricincta_SH219674.07FU(0.4600)
Otu0000520	0	0	2	4	0	0	0	0	0	3	142	0	0	0	0	0	0	0	0	0	0	0	1	0	1	0	0	0	0	0	d:Fungi(1.0000),p:Ascomycota(1.0000),c:Eurotiomycetes(1.0000),o:Onygenales(1.0000),f:Onygenaceae(1.0000),g:Chrysosporium(1.0000),s:Chrysosporium_carmichaelii_SH187838.07FU(0.8600)
Otu0000522	0	0	0	0	0	5	0	0	25	0	0	1	0	1	0	23	20	6	3	4	19	6	0	0	1	0	0	0	18	2	d:Fungi(1.0000),p:Ascomycota(0.0200),c:Eurotiomycetes(0.0100),o:Chaetothyriales(0.0100),f:Chaetothyriaceae(0.0100),g:Aphanophora(0.0100),s:Aphanophora_eugeniae_SH023864.07FU(0.0100)
Otu0000524	0	14	1	4	0	0	0	0	45	25	69	0	0	0	15	0	0	0	0	0	0	0	1	1	0	0	0	0	0	0	d:Fungi(0.9800),p:Basidiomycota(0.6100),c:Agaricomycetes(0.5000),o:Polyporales(0.1300),f:Meruliaceae(0.1000),g:Verrucaria(0.0600),s:Stereopsis_radicans_SH494706.07FU(0.0500)
Otu0000525	0	0	0	0	0	0	0	0	0	0	0	0	0	0	0	0	0	1	9	3	4	23	83	2	21	23	0	93	4	0	d:Fungi(1.0000),p:Glomeromycota(1.0000),c:Glomeromycetes(1.0000),o:Diversisporales(1.0000),f:Diversisporaceae(1.0000),g:Corymbiglomus(1.0000),s:Corymbiglomus_tortuosum_SH174426.07FU(0.7700)
Otu0000531	0	0	0	0	0	1	0	0	0	0	0	0	0	2	0	8	14	12	9	14	14	6	3	22	18	15	0	6	0	5	d:Fungi(1.0000),p:Zygomycota(0.1200),c:Mortierellomycotina_cls_Incertae_sedis(0.1200),o:Mortierellales(0.1200),f:Mortierellaceae(0.1200),g:Mortierella(0.1200),s:Mortierella_alpina_SH220323.07FU(0.0200)
Otu0000533	0	0	0	0	0	0	0	0	0	1	0	1	0	2	0	13	22	44	39	8	7	0	0	1	27	4	0	1	0	0	d:Fungi(1.0000),p:Basidiomycota(1.0000),c:Agaricomycetes(1.0000),o:Cantharellales(1.0000),f:Ceratobasidiaceae(1.0000),g:Ceratobasidium(0.0500)
Otu0000536	0	0	7	0	0	6	0	0	0	0	1	0	0	0	6	0	0	0	0	0	0	1	3	1	0	0	0	0	0	1	d:Fungi(0.8000),p:Chytridiomycota(0.4400),c:Chytridiomycetes(0.3300),o:Spizellomycetales(0.3300),f:Spizellomycetaceae(0.2800),g:Spizellomyces(0.2000),s:Spizellomyces_kniepii_SH006239.07FU(0.0300)
Otu0000537	0	0	0	0	0	0	0	0	0	0	0	0	0	0	0	0	16	1	6	8	8	21	12	16	8	0	19	2	29	12	d:Fungi(1.0000),p:Ascomycota(0.9900),c:Eurotiomycetes(0.9400),o:Chaetothyriales(0.9400),f:Chaetothyriales_fam_Incertae_sedis(0.0400),g:Coniosporium(0.0400),s:Spencermartinsia_viticola_SH211942.07FU(0.0100)
Otu0000538	0	13	1	4	0	0	1	0	32	2	97	0	0	0	13	1	0	0	0	0	0	0	0	0	0	0	0	0	0	0	d:Fungi(0.9600),p:Basidiomycota(0.5400),c:Agaricomycetes(0.4900),o:Agaricales(0.1300),f:Thelephoraceae(0.1300),g:Inocybe(0.0400),s:Podoscypha_petalodes_SH176052.07FU(0.0200)
Otu0000541	0	0	0	1	0	0	0	0	0	0	0	0	0	0	0	0	0	0	0	0	0	0	0	0	0	0	0	0	0	0	d:Fungi(1.0000),p:Chytridiomycota(0.9200),c:Agaricomycetes(0.0100),o:Rhizophydiales(0.0100),f:Hydnodontaceae(0.0100),g:Trechispora(0.0100),s:Trechispora_subhelvetica_SH478756.07FU(0.0100)
Otu0000542	0	0	7	1	25	37	0	0	0	0	0	4	4	4	0	66	68	30	18	32	21	2	0	0	2	22	0	0	0	4	d:Fungi(1.0000),p:Basidiomycota(0.9800),c:Agaricomycetes(0.9800),o:Corticiales(0.9800),f:Corticiaceae(0.5300),g:Limonomyces(0.1800)
Otu0000544	0	0	0	0	0	2	0	76	0	0	0	0	0	0	0	0	0	0	0	0	0	0	0	0	0	0	0	0	0	0	d:Fungi(1.0000),p:Ascomycota(0.9800),c:Dothideomycetes(0.9800),o:Pleosporales(0.9000),f:Pleosporales_fam_Incertae_sedis(0.2100),g:Alternaria(0.1700),s:Verrucoconiothyrium_nitidae_SH186606.07FU(0.0900)
Otu0000546	0	0	0	0	0	0	0	0	0	0	0	0	0	0	0	0	1	8	1	0	2	46	0	1	0	0	1	0	0	7	d:Fungi(1.0000),p:Ascomycota(0.9800),c:Leotiomycetes(0.9300),o:Helotiales(0.8600),f:Hyaloscyphaceae(0.0100),g:Rodwayella(0.0100),s:Rodwayella_citrinula_SH018471.07FU(0.0100)
Otu0000547	0	0	5	0	11	6	0	0	0	0	0	0	328	17	83	0	0	1	0	0	0	0	0	0	0	0	1	0	0	0	d:Fungi(1.0000),p:Rozellomycota(0.7000),c:Leotiomycetes(0.0100),o:Tremellales(0.0100),f:Tremellales_fam_Incertae_sedis(0.0100),g:Derxomyces(0.0100),s:Derxomyces_hainanensis_SH177448.07FU(0.0100)
Otu0000548	0	0	0	0	0	0	0	0	0	0	0	0	0	0	0	0	2	7	4	10	13	5	1	0	2	20	0	0	0	11	d:Fungi(1.0000),p:Ascomycota(1.0000)
Otu0000549	0	0	0	0	0	0	0	0	0	0	0	0	0	0	0	0	3	0	0	0	0	0	0	0	0	0	98	0	0	0	d:Fungi(1.0000),p:Ascomycota(0.9500),c:Dothideomycetes(0.9500),o:Pleosporales(0.9400),f:Lophiostomataceae(0.0500),g:Trichometasphaeria(0.0500),s:Keissleriella_culmifida_SH526206.07FU(0.0100)
Otu0000550	0	0	8	8	49	13	0	0	0	78	2	0	1	2	0	0	0	0	0	0	0	0	0	0	0	0	0	0	0	0	d:Fungi(1.0000),p:Basidiomycota(1.0000),c:Agaricomycetes(1.0000),o:Agaricales(1.0000),f:Agaricaceae(1.0000),g:Leucoagaricus(1.0000),s:Leucoagaricus_leucothites_SH175446.07FU(1.0000)
Otu0000553	0	0	0	0	0	0	0	0	0	0	0	0	0	0	13	0	0	1	6	0	0	112	4	1	0	0	0	0	0	2	d:Fungi(1.0000),p:Chytridiomycota(0.9900),c:Chytridiomycetes(0.9900),o:Rhizophlyctidales(0.9900),f:Rhizophlyctidaceae(0.9900),g:Rhizophlyctis(0.9900),s:Rhizophlyctis_rosea_SH202088.07FU(0.7900)
Otu0000554	0	0	0	0	0	0	0	0	0	0	0	0	0	0	0	0	0	0	0	4	0	0	0	0	0	6	0	0	0	0	d:Fungi(0.6900),p:Chytridiomycota(0.5200),c:Chytridiomycetes(0.4300),o:Spizellomycetales(0.4300),f:Spizellomycetaceae(0.4000),g:Spizellomyces(0.2700),s:Spizellomyces_pseudodichotomus_SH196352.07FU(0.0500)
Otu0000555	0	131	0	0	0	0	0	0	1	2	0	0	0	0	0	16	0	2	11	0	0	5	12	0	2	52	1	2	0	6	d:Fungi(1.0000),p:Chytridiomycota(0.9900),c:Chytridiomycetes(0.9900),o:Rhizophlyctidales(0.9700),f:Rhizophlyctidaceae(0.9700),g:Rhizophlyctis(0.9700),s:Rhizophlyctis_rosea_SH202088.07FU(0.6700)
Otu0000556	0	0	0	0	0	2	0	0	0	0	0	0	0	0	0	0	15	0	22	16	14	0	19	3	4	0	0	3	30	3	d:Fungi(1.0000),p:Ascomycota(1.0000),c:Pezizomycotina_cls_Incertae_sedis(0.9000),o:Pezizomycotina_ord_Incertae_sedis(0.9000),f:Pezizomycotina_fam_Incertae_sedis(0.9000),g:Scolecobasidium(0.3600),s:Scolecobasidium_constrictum_SH210702.07FU(0.1600)
Otu0000559	0	0	0	0	0	0	0	0	0	0	0	0	0	0	0	0	7	2	1	1	4	3	25	14	0	0	0	51	4	64	d:Fungi(1.0000),p:Ascomycota(0.9900),c:Sordariomycetes(0.9400),o:Microascales(0.8600),f:Halosphaeriaceae(0.3300),g:Halosarpheia(0.1600),s:Halosarpheia_japonica_SH496138.07FU(0.1600)
Otu0000560	0	0	0	0	0	0	0	0	0	0	0	0	0	0	0	0	0	0	0	0	0	0	0	0	0	0	0	0	0	0	d:Fungi(1.0000),p:Ascomycota(1.0000),c:Pezizomycotina_cls_Incertae_sedis(0.3600),o:Pezizomycotina_ord_Incertae_sedis(0.3600),f:Pezizomycotina_fam_Incertae_sedis(0.3600),g:Setophoma(0.3600),s:Setophoma_terrestris_SH494410.07FU(0.3600)
Otu0000561	0	0	0	0	0	0	0	0	0	0	0	0	0	0	0	0	0	0	0	0	1	3	5	1	0	0	0	215	4	3	d:Fungi(1.0000),p:Basidiomycota(0.3300),c:Agaricomycetes(0.3300)
Otu0000562	0	0	11	28	0	5	0	0	0	88	1	2	5	0	0	0	0	0	0	0	0	0	0	0	0	0	0	0	0	0	d:Fungi(1.0000),p:Basidiomycota(1.0000),c:Agaricomycetes(1.0000),o:Agaricales(1.0000),f:Agaricaceae(1.0000),g:Agaricus(1.0000),s:Agaricus_pseudopratensis_SH174685.07FU(0.5100)
Otu0000563	0	0	0	0	0	0	0	0	0	0	0	0	0	0	0	0	9	20	17	11	8	0	0	0	14	24	0	0	0	0	d:Fungi(1.0000),p:Basidiomycota(0.9200),c:Agaricomycetes(0.9200),o:Agaricales(0.8600),f:Marasmiaceae(0.7600),g:Crinipellis(0.0500),s:Gymnopilus_crociphyllus_SH176946.07FU(0.0100)
Otu0000564	0	0	0	0	0	0	0	0	0	0	0	1	1	0	0	20	10	7	4	10	12	1	0	0	0	39	0	0	0	0	d:Fungi(1.0000),p:Ascomycota(0.8600),c:Dothideomycetes(0.8200),o:Pleosporales(0.7900),f:Leptosphaeriaceae(0.3000),g:Plenodomus(0.2600),s:Plenodomus_lindquistii_SH207507.07FU(0.2500)
Otu0000569	0	0	0	0	0	0	0	0	0	0	0	1	0	0	0	1	0	0	0	0	0	0	0	148	3	0	0	0	0	91	d:Fungi(1.0000),p:Basidiomycota(0.9900),c:Agaricomycetes(0.9900),o:Corticiales(0.9500),f:Corticiaceae(0.4500),g:Cristinia(0.2200),s:Cristinia_helvetica_SH209371.07FU(0.1100)
Otu0000571	0	0	0	1	1	0	0	76	0	0	0	0	0	0	0	0	0	0	0	0	0	0	0	0	0	0	0	0	0	0	d:Fungi(1.0000),p:Ascomycota(0.9900),c:Dothideomycetes(0.9900),o:Pleosporales(0.9700),f:Phaeosphaeriaceae(0.9700),g:Ophiosphaerella(0.9600)
Otu0000573	0	0	0	0	0	0	0	0	0	0	0	0	0	0	0	0	0	0	0	5	8	37	32	0	4	3	0	67	31	0	d:Fungi(1.0000),p:Chytridiomycota(0.8200),c:Chytridiomycetes(0.8000),o:Rhizophlyctidales(0.2700),f:Rhizophlyctidaceae(0.2700),g:Rhizophlyctis(0.2700),s:Leptosporomyces_septentrionalis_SH522657.07FU(0.0100)
Otu0000574	0	0	0	0	0	0	0	0	0	0	0	0	0	0	0	0	13	6	6	6	2	0	0	1	8	42	0	1	0	1	d:Fungi(1.0000),p:Ascomycota(1.0000),c:Dothideomycetes(1.0000),o:Capnodiales(1.0000),f:Mycosphaerellaceae(0.9600),g:Septoria(0.2800),s:Septoria_oenanthicola_SH116471.07FU(0.1600)
Otu0000577	0	0	0	0	0	0	0	0	0	0	0	0	0	0	0	0	0	0	0	0	0	0	0	0	0	0	79	0	0	0	d:Fungi(1.0000)
Otu0000580	0	0	0	0	0	1	0	0	0	0	0	1	0	1	0	2	4	7	16	1	13	59	2	5	0	0	0	29	14	6	d:Fungi(1.0000),p:Ascomycota(0.9900),c:Sordariomycetes(0.9900),o:Hypocreales(0.9900),f:Hypocreaceae(0.9900),g:Trichoderma(0.9800),s:Trichoderma_pseudokoningii_SH278387.07FU(0.2500)
Otu0000584	0	0	0	0	0	0	0	0	0	0	0	0	0	0	0	0	0	0	0	2	0	2	1	1	0	1	0	0	0	1	d:Fungi(1.0000),p:Ascomycota(0.9400),c:Eurotiomycetes(0.9100),o:Verrucariales(0.8600),f:Verrucariaceae(0.7200),g:Verrucaria(0.3700),s:Atla_oulankaensis_SH008650.07FU(0.2400)
Otu0000585	0	8	0	0	1	8	0	8	0	0	0	0	28	6	0	0	7	12	3	2	7	0	1	0	4	61	1	0	0	0	d:Fungi(1.0000),p:Basidiomycota(1.0000),c:Microbotryomycetes(1.0000),o:Sporidiobolales(1.0000),f:Sporidiobolales_fam_Incertae_sedis(1.0000),g:Sporobolomyces(1.0000),s:Sporobolomyces_roseus_SH194973.07FU(0.9700)
Otu0000586	0	0	0	0	0	1	0	0	0	0	0	0	0	0	0	0	0	0	0	0	0	0	0	0	0	0	0	0	0	0	d:Fungi(1.0000),p:Ascomycota(0.7200)
Otu0000587	0	0	0	0	0	0	0	0	0	0	0	0	0	0	0	0	0	1	0	1	0	0	0	0	0	1	0	0	0	0	d:Fungi(1.0000),p:Ascomycota(1.0000),c:Dothideomycetes(1.0000),o:Pleosporales(1.0000),f:Pleosporaceae(0.2300)
Otu0000588	0	0	0	9	4	1	0	0	20	0	0	0	56	6	47	0	0	0	0	0	0	0	0	0	0	0	0	0	0	0	d:Fungi(1.0000),p:Ascomycota(0.8600),c:Sordariomycetes(0.1300),o:Diaporthales(0.0800)
Otu0000589	0	0	0	0	0	0	0	0	122	0	0	0	32	2	0	0	0	0	0	0	0	0	0	0	0	0	0	0	0	0	d:Fungi(1.0000),p:Chytridiomycota(1.0000),c:Chytridiomycetes(1.0000),o:Spizellomycetales(0.9200),f:Spizellomycetaceae(0.8200),g:Spizellomyces(0.8200)
Otu0000590	0	0	0	0	0	0	0	0	0	0	0	0	0	0	0	0	0	0	0	0	0	0	0	0	0	0	0	0	0	0	d:Fungi(1.0000),p:Ascomycota(1.0000),c:Sordariomycetes(1.0000),o:Coniochaetales(1.0000),f:Coniochaetaceae(1.0000),g:Coniochaeta(1.0000)
Otu0000593	0	0	0	0	0	0	0	0	0	0	0	0	0	0	0	0	0	0	4	0	0	129	2	8	0	0	1	10	0	1	d:Fungi(0.9700),p:Chytridiomycota(0.8900),c:Chytridiomycetes(0.8700),o:Spizellomycetales(0.8500),f:Spizellomycetaceae(0.5900),g:Spizellomyces(0.5900),s:Spizellomyces_dolichospermus_SH183868.07FU(0.0500)
Otu0000594	0	2	0	0	1	113	0	0	0	0	0	0	0	9	0	0	0	0	0	0	0	0	0	0	0	0	0	0	0	0	d:Fungi(1.0000),p:Chytridiomycota(0.6100),c:Chytridiomycetes(0.6100),o:Olpidiales(0.6100),f:Olpidiaceae(0.6100),g:Olpidiaster(0.6100),s:Olpidiaster_brassicae_SH194417.07FU(0.6100)
Otu0000595	0	0	0	34	44	15	0	1	0	0	1	83	2	1	0	4	0	0	0	0	0	0	0	0	0	0	0	0	0	0	d:Fungi(1.0000),p:Basidiomycota(1.0000),c:Agaricomycetes(0.9900),o:Corticiales(0.9400),f:Corticiaceae(0.5400),g:Inocybe(0.0100),s:Psathyrella_typhae_SH196840.07FU(0.0100)
Otu0000596	0	0	0	0	0	0	0	0	0	0	0	0	0	0	0	0	0	0	0	0	0	0	0	0	0	0	0	0	0	0	d:Fungi(1.0000),p:Ascomycota(1.0000),c:Eurotiomycetes(0.8800),o:Chaetothyriales(0.8800),f:Herpotrichiellaceae(0.7200),g:Knufia(0.0700),s:Knufia_petricola_SH523092.07FU(0.0700)
Otu0000597	0	0	1	3	1	1	0	0	0	0	0	86	6	0	0	2	0	0	0	0	0	0	1	0	0	0	0	0	0	0	d:Fungi(0.9700),p:Basidiomycota(0.5600),c:Agaricomycetes(0.5100),o:Agaricales(0.2000),f:Glomeraceae(0.1100),g:Clavulina(0.0400),s:Lepiota_viridigleba_SH004094.07FU(0.0300)
Otu0000598	1	0	0	1	0	0	1	0	1	0	0	0	0	1	0	0	17	4	3	12	23	0	5	1	2	0	0	2	43	6	d:Fungi(1.0000),p:Ascomycota(1.0000),c:Dothideomycetes(0.9900),o:Pleosporales(0.9900),f:Pleosporaceae(0.9900),g:Alternaria(0.1700)
Otu0000599	0	0	0	4	1	0	0	1	0	80	2	102	2	1	0	2	2	0	0	0	0	0	0	0	0	0	0	0	0	0	d:Fungi(1.0000),p:Ascomycota(1.0000),c:Sordariomycetes(1.0000),o:Sordariales(0.9600),f:Lasiosphaeriaceae(0.8600),g:Cladorrhinum(0.8600),s:Cladorrhinum_bulbillosum_SH207742.07FU(0.8500)
Otu0000601	0	3	5	4	17	19	0	5	11	0	0	11	35	5	30	0	1	0	0	0	0	0	0	0	0	0	0	0	0	0	d:Fungi(1.0000),p:Ascomycota(0.9500),c:Dothideomycetes(0.6600),o:Pezizales(0.6600),f:Pezizaceae(0.0500),g:Penicillium(0.0100),s:Penicillium_cinnamopurpureum_SH208528.07FU(0.0100)
Otu0000602	0	0	0	0	3	0	0	0	0	0	0	0	0	0	0	0	0	0	0	0	0	0	0	0	0	0	0	0	0	0	d:Fungi(1.0000),p:Ascomycota(1.0000),c:Sordariomycetes(0.8900),o:Sordariales(0.8900),f:Lasiosphaeriaceae(0.8900),g:Schizothecium(0.6000),s:Schizothecium_carpinicola_SH201192.07FU(0.6000)
Otu0000603	0	0	0	0	0	0	0	0	0	0	0	0	0	0	0	0	0	0	0	0	0	0	0	0	0	0	0	0	0	0	d:Fungi(1.0000),p:Basidiomycota(0.6900),c:Agaricomycetes(0.6900),o:Corticiales(0.6900),f:Corticiaceae(0.5500),g:Limonomyces(0.1900)
Otu0000604	0	0	0	0	0	0	0	0	0	0	0	1	0	0	0	7	1	0	0	16	5	0	0	6	0	0	12	5	0	63	d:Fungi(1.0000),p:Ascomycota(0.7800),c:Sordariomycetes(0.7700),o:Sordariales(0.7700),f:Lasiosphaeriaceae(0.7700),g:Schizothecium(0.1100),s:Schizothecium_glutinans_SH018051.07FU(0.0700)
Otu0000605	0	25	1	4	0	0	0	0	113	65	1	0	0	0	23	1	0	0	0	0	0	0	4	0	0	0	0	0	0	0	d:Fungi(1.0000),p:Basidiomycota(0.6500),c:Agaricomycetes(0.5700),o:Agaricales(0.2100),f:Thelephoraceae(0.1700),g:Inocybe(0.0700),s:Bannoa_ogasawarensis_SH219192.07FU(0.0200)
Otu0000608	0	1	3	9	28	13	0	0	22	0	0	0	33	4	4	0	0	0	0	0	0	0	0	0	0	0	0	0	0	0	d:Fungi(1.0000),p:Ascomycota(0.3000),c:Sordariomycetes(0.3000),o:Sordariales(0.3000),f:Chaetomiaceae(0.2000),g:Chaetomium(0.2000),s:Cercophora_mirabilis_SH018744.07FU(0.0100)
Otu0000612	0	0	0	0	0	0	0	0	0	0	0	0	0	0	0	1	10	6	3	1	8	19	24	20	15	17	0	12	5	10	d:Fungi(1.0000),p:Ascomycota(1.0000),c:Sordariomycetes(1.0000),o:Xylariales(1.0000),f:Xylariaceae(1.0000),g:Coniolariella(0.6800),s:Coniolariella_hispanica_SH202055.07FU(0.6800)
Otu0000613	0	0	0	10	24	34	0	0	2	0	2	1	1	5	0	0	0	0	5	5	2	0	4	0	55	17	24	6	0	1	d:Fungi(1.0000),p:Ascomycota(1.0000),c:Sordariomycetes(0.9900),o:Hypocreales(0.9900),f:Nectriaceae(0.5900)
Otu0000614	0	97	0	0	0	0	0	4	0	5	0	0	0	0	4	1	0	0	0	0	0	0	0	0	0	0	0	0	0	0	d:Fungi(1.0000),p:Ascomycota(0.9400),c:Pezizomycetes(0.9400),o:Pezizales(0.9400),f:Ascobolaceae(0.0400),g:Ascobolus(0.0400)
Otu0000616	0	3	16	12	25	64	0	22	88	0	0	0	4	5	56	0	0	0	0	0	0	0	1	1	0	0	0	0	0	0	d:Fungi(1.0000),p:Ascomycota(0.9900),c:Sordariomycetes(0.9900),o:Sordariales(0.9900),f:Lasiosphaeriaceae(0.9700),g:Cladorrhinum(0.9200),s:Podospora_inflatula_SH212529.07FU(0.0500)
Otu0000617	0	13	24	6	3	13	0	1	3	0	0	7	0	4	0	136	127	109	113	131	136	103	28	84	126	127	1	29	60	104	d:Fungi(1.0000),p:Zygomycota(0.1200),c:Mortierellomycotina_cls_Incertae_sedis(0.1200),o:Mortierellales(0.1200),f:Mortierellaceae(0.1200),g:Mortierella(0.1200),s:Mortierella_alpina_SH220323.07FU(0.0200)
Otu0000618	0	0	0	0	0	0	0	0	0	0	0	0	0	0	0	1	5	4	15	13	6	8	6	28	1	0	2	21	0	0	d:Fungi(1.0000),p:Ascomycota(0.8900),c:Pezizomycotina_cls_Incertae_sedis(0.8700),o:Pezizomycotina_ord_Incertae_sedis(0.8700),f:Pezizomycotina_fam_Incertae_sedis(0.8700),g:Ochroconis(0.5900),s:Scolecobasidium_dendroides_SH219508.07FU(0.0100)
Otu0000620	0	0	0	0	0	0	0	1	0	0	0	1	2	1	0	26	13	22	27	13	24	35	45	15	20	1	4	60	77	20	d:Fungi(1.0000),p:Ascomycota(1.0000),c:Leotiomycetes(0.9300),o:Helotiales(0.9300),f:Helotiaceae(0.7300),g:Articulospora(0.7300)
Otu0000621	0	0	4	3	0	8	0	22	0	0	0	73	2	2	0	2	1	0	0	0	0	0	2	0	0	0	0	0	0	1	d:Fungi(1.0000),p:Ascomycota(0.9800),c:Eurotiomycetes(0.9300),o:Eurotiales(0.9100),f:Trichocomaceae(0.0600),g:Microascus(0.0400),s:Monascus_lunisporas_SH188051.07FU(0.0300)
Otu0000623	0	17	0	0	2	2	0	0	0	107	0	0	0	0	0	0	0	0	0	0	0	0	0	0	0	0	0	0	0	0	d:Fungi(0.8300),p:Chytridiomycota(0.7500),c:Chytridiomycetes(0.4600),o:Spizellomycetales(0.4600),f:Spizellomycetaceae(0.4400),g:Spizellomyces(0.3800),s:Spizellomyces_pseudodichotomus_SH196352.07FU(0.0300)
Otu0000624	0	0	1	3	0	0	0	0	0	0	0	0	0	0	0	0	15	7	0	1	1	2	0	0	0	1	0	0	0	19	d:Fungi(1.0000),p:Ascomycota(0.9900),c:Leotiomycetes(0.9900),o:Helotiales(0.9900),f:Helotiales_fam_Incertae_sedis(0.9900),g:Tetracladium(0.9600),s:Calloria_urticae_SH529064.07FU(0.0300)
Otu0000626	0	0	0	0	0	0	0	0	0	0	0	0	0	0	0	8	1	0	2	3	0	0	0	95	0	0	0	0	0	0	d:Fungi(1.0000),p:Ascomycota(0.9900),c:Dothideomycetes(0.9900),o:Pleosporales(0.9900),f:Sporormiaceae(0.8500),g:Preussia(0.8500),s:Preussia_terricola_SH215534.07FU(0.0100)
Otu0000627	0	21	17	31	3	6	0	43	0	7	0	1	28	1	3	0	0	0	0	0	0	0	3	0	0	0	0	0	0	0	d:Fungi(1.0000),p:Zygomycota(0.9700),c:Mortierellomycotina_cls_Incertae_sedis(0.9700),o:Mortierellales(0.9700),f:Mortierellaceae(0.9700),g:Mortierella(0.9600),s:Mortierella_elongata_SH180118.07FU(0.5500)
Otu0000628	0	0	0	0	0	0	0	0	1	0	0	0	0	0	0	0	0	0	0	0	0	0	0	0	0	0	0	0	0	0	d:Fungi(1.0000),p:Ascomycota(1.0000),c:Sordariomycetes(1.0000),o:Sordariales(1.0000),f:Lasiosphaeriaceae(1.0000),g:Podospora(1.0000),s:Podospora_curvicolla_SH217070.07FU(0.1100)
Otu0000630	0	0	1	0	42	14	0	0	12	0	0	0	1	3	1	0	3	2	0	0	0	0	0	1	0	7	0	0	0	0	d:Fungi(1.0000),p:Basidiomycota(1.0000),c:Microbotryomycetes(1.0000),o:Sporidiobolales(1.0000),f:Sporidiobolales_fam_Incertae_sedis(1.0000),g:Rhodosporidium(0.5900),s:Rhodosporidium_kratochvilovae_SH433637.07FU(0.5900)
Otu0000634	0	5	24	0	0	5	0	0	32	0	0	0	70	3	0	0	0	0	11	0	0	1	0	0	0	1	1	0	0	0	d:Fungi(1.0000),p:Zygomycota(0.9300),c:Mortierellomycotina_cls_Incertae_sedis(0.9300),o:Mortierellales(0.9300),f:Mortierellaceae(0.9100),g:Mortierella(0.7300),s:Mortierella_gamsii_SH193938.07FU(0.1000)
Otu0000635	0	0	1	0	0	0	0	0	0	0	0	0	0	0	0	0	0	1	0	0	0	0	0	0	0	0	0	0	0	0	d:Fungi(1.0000),p:Basidiomycota(0.9300),c:Agaricomycetes(0.9300),o:Corticiales(0.9300),f:Corticiaceae(0.9200),g:Limonomyces(0.1200)
Otu0000636	0	0	1	0	0	0	0	0	0	0	0	0	0	0	12	1	0	0	0	0	0	1	0	1	0	0	0	0	0	2	d:Fungi(1.0000),p:Glomeromycota(1.0000),c:Glomeromycetes(1.0000),o:Glomerales(1.0000),f:Claroideoglomeraceae(1.0000),g:Claroideoglomus(1.0000)
Otu0000644	0	0	0	0	0	0	0	0	0	0	0	0	0	0	14	0	3	7	5	0	3	23	13	12	2	0	0	3	7	12	d:Fungi(1.0000),p:Ascomycota(0.9800),c:Sordariomycetes(0.9700),o:Sordariales(0.9700),f:Chaetomiaceae(0.9700),g:Chaetomium(0.0700),s:Chaetomium_olivicolor_SH204874.07FU(0.0500)
Otu0000646	0	0	2	13	9	14	0	25	1	0	0	0	89	5	34	1	0	1	0	0	0	1	1	1	0	0	0	0	0	0	d:Fungi(1.0000),p:Ascomycota(0.9900),c:Eurotiomycetes(0.9900),o:Chaetothyriales(0.9900),f:Herpotrichiellaceae(0.9900),g:Exophiala(0.3900),s:Exophiala_pisciphila_SH197644.07FU(0.2800)
Otu0000649	0	0	0	0	0	0	0	0	0	0	0	1	0	0	0	0	0	0	1	1	7	66	18	16	1	0	0	58	19	9	d:Fungi(0.9600),p:Basidiomycota(0.8800),c:Agaricomycetes(0.8600),o:Boletales(0.7900),f:Orbiliaceae(0.0700),g:Orbilia(0.0300),s:Trechispora_subhelvetica_SH478756.07FU(0.0300)
Otu0000650	0	0	0	0	0	0	0	0	0	0	0	0	0	0	0	1	0	5	6	25	1	10	0	4	3	30	0	3	0	11	d:Fungi(1.0000),p:Ascomycota(1.0000),c:Eurotiomycetes(1.0000),o:Chaetothyriales(1.0000),f:Herpotrichiellaceae(0.9700),g:Cladophialophora(0.9700),s:Cladophialophora_chaetospira_SH213263.07FU(0.0600)
Otu0000651	0	0	0	0	0	0	0	0	0	0	0	0	0	0	0	0	0	0	2	1	0	2	0	0	1	2	0	1	3	0	d:Fungi(0.9800),p:Chytridiomycota(0.3600),c:Agaricomycetes(0.1100),o:Rhizophydiales(0.0900),f:Rhizophydiaceae(0.0700),g:Rhizophydium(0.0700),s:Rhizochaete_fouquieriae_SH007649.07FU(0.0100)
Otu0000652	0	0	15	5	8	7	0	42	0	0	0	0	0	1	4	0	0	0	0	3	1	0	4	0	0	1	0	0	0	0	d:Fungi(1.0000),p:Ascomycota(1.0000),c:Dothideomycetes(0.8600),o:Pleosporales(0.8200),f:Montagnulaceae(0.4800),g:Paracamarosporium(0.2600),s:Paracamarosporium_hawaiiense_SH186951.07FU(0.2600)
Otu0000653	0	0	0	0	0	0	0	0	0	0	0	2	1	0	0	54	15	3	3	1	2	0	0	0	1	0	1	0	0	0	d:Fungi(0.9800),p:Zygomycota(0.8000),c:Mortierellomycotina_cls_Incertae_sedis(0.8000),o:Mortierellales(0.8000),f:Mortierellaceae(0.5100),g:Mortierella(0.4900),s:Mortierella_hyalina_SH180123.07FU(0.0200)
Otu0000654	0	0	1	13	12	14	0	0	4	0	0	0	0	0	0	0	0	0	0	0	0	0	0	0	0	0	1	0	0	0	d:Fungi(1.0000),p:Ascomycota(1.0000),c:Sordariomycetes(0.9400),o:Hypocreales(0.9400),f:Nectriaceae(0.9200),g:Fusarium(0.4300),s:Fusarium_acutatum_SH443358.07FU(0.1400)
Otu0000656	0	0	4	114	8	3	0	16	0	0	1	5	2	0	10	1	0	0	0	0	0	0	0	0	0	0	0	0	0	0	d:Fungi(1.0000),p:Basidiomycota(1.0000),c:Agaricomycetes(1.0000),o:Agaricales(1.0000),f:Agaricales_fam_Incertae_sedis(0.1200),g:Panaeolus(0.1100),s:Panaeolus_cyanescens_SH178707.07FU(0.0700)
Otu0000657	0	0	0	0	0	0	0	0	0	0	0	0	0	0	0	0	0	0	0	1	0	0	0	0	0	0	0	0	1	0	d:Fungi(1.0000),p:Ascomycota(1.0000),c:Leotiomycetes(0.9400),o:Helotiales(0.9400),f:Helotiaceae(0.6800),g:Articulospora(0.6800)
Otu0000659	0	0	0	0	0	0	0	0	0	0	0	0	0	0	0	0	0	0	0	0	0	1	0	0	0	0	0	0	0	0	d:Fungi(1.0000),p:Ascomycota(1.0000),c:Eurotiomycetes(1.0000),o:Chaetothyriales(1.0000),f:Herpotrichiellaceae(1.0000),g:Exophiala(0.3500),s:Exophiala_pisciphila_SH197644.07FU(0.2600)
Otu0000663	0	0	0	0	0	0	0	0	0	0	0	0	0	0	0	0	0	0	0	0	38	0	0	1	1	0	0	0	120	16	d:Fungi(1.0000),p:Chytridiomycota(1.0000),c:Chytridiomycetes(1.0000),o:Spizellomycetales(1.0000),f:Spizellomycetaceae(1.0000)
Otu0000666	0	12	9	16	17	9	0	18	1	0	0	2	2	2	0	0	0	0	0	0	0	0	1	3	0	0	0	0	0	0	d:Fungi(1.0000),p:Basidiomycota(0.2700),c:Microbotryomycetes(0.2400),o:Sporidiobolales(0.0500),f:Sporidiobolales_fam_Incertae_sedis(0.0500),g:Rhodotorula(0.0500),s:Rhodotorula_ingeniosa_SH026754.07FU(0.0500)
Otu0000667	0	0	0	0	0	0	0	0	0	0	0	0	0	0	0	0	0	0	0	0	0	130	1	1	0	0	0	0	0	3	d:Fungi(1.0000),p:Chytridiomycota(0.9900),c:Chytridiomycetes(0.9900),o:Olpidiales(0.9900),f:Olpidiaceae(0.9900),g:Olpidiaster(0.9900),s:Olpidiaster_brassicae_SH216672.07FU(0.9900)
Otu0000668	0	0	0	0	0	0	0	0	0	0	0	0	0	0	0	0	2	0	1	0	2	1	59	23	10	0	8	14	23	10	d:Fungi(1.0000),p:Ascomycota(0.8900),c:Sordariomycetes(0.8700),o:Sordariales(0.7800),f:Lasiosphaeriaceae(0.5500),g:Podospora(0.1400),s:Cercophora_sulphurella_SH028046.07FU(0.0800)
Otu0000670	0	2	0	0	0	0	0	0	8	7	0	2	0	0	0	0	0	0	0	0	0	0	0	0	0	0	0	0	0	0	d:Fungi(0.9500),p:Basidiomycota(0.5100),c:Agaricomycetes(0.4500),o:Polyporales(0.1000),f:Thelephoraceae(0.0800),g:Sebacina(0.0300),s:Hypochnicium_subrigescens_SH216333.07FU(0.0200)
Otu0000671	1	0	0	5	21	27	0	0	0	0	0	0	0	4	0	0	0	0	0	0	0	0	0	0	0	0	0	0	0	0	d:Fungi(1.0000),p:Ascomycota(1.0000),c:Sordariomycetes(1.0000),o:Hypocreales(1.0000),f:Nectriaceae(1.0000),g:Fusarium(0.0900),s:Fusarium_solani_SH181404.07FU(0.0900)
Otu0000672	0	3	1	15	2	0	0	0	0	0	0	0	0	0	6	0	0	0	1	1	1	0	5	0	0	0	1	7	9	0	d:Fungi(1.0000),p:Ascomycota(0.9900),c:Dothideomycetes(0.9900),o:Pleosporales(0.9200),f:Pleosporales_fam_Incertae_sedis(0.1200),g:Ascochyta(0.1200),s:Ascochyta_medicaginicola_SH201324.07FU(0.1200)
Otu0000673	0	0	0	0	0	0	0	0	0	0	0	3	1	1	0	56	1	8	0	5	0	0	0	6	1	1	0	4	0	13	d:Fungi(1.0000),p:Basidiomycota(1.0000),c:Agaricomycetes(1.0000),o:Sebacinales(1.0000),f:Sebacinales_Group_B(0.0100)
Otu0000674	0	10	5	11	3	10	0	15	0	66	19	30	1	2	3	2	12	12	30	40	35	4	4	2	57	38	7	5	11	10	d:Fungi(1.0000),p:Ascomycota(1.0000),c:Sordariomycetes(1.0000),o:Hypocreales(1.0000),f:Nectriaceae(1.0000),g:Fusarium(0.7700),s:Fusarium_keratoplasticum_SH205225.07FU(0.4000)
Otu0000675	0	0	0	0	1	0	0	0	2	0	0	0	56	4	18	0	0	0	2	1	3	37	86	2	0	0	0	57	6	0	d:Fungi(0.8200),p:Basidiomycota(0.3300),c:Agaricomycetes(0.3100),o:Thelephorales(0.1100),f:Thelephoraceae(0.1100),g:Orbilia(0.0500),s:Cotylidia_undulata_SH202654.07FU(0.0200)
Otu0000676	0	0	0	0	0	0	0	0	0	0	0	0	0	0	0	0	0	0	0	1	0	0	0	0	0	0	0	0	0	2	d:Fungi(1.0000),p:Ascomycota(0.9200),c:Sordariomycetes(0.8800),o:Sordariales(0.8800),f:Lasiosphaeriaceae(0.8800),g:Schizothecium(0.5300),s:Schizothecium_glutinans_SH018051.07FU(0.5300)
Otu0000677	0	6	0	10	10	0	0	22	39	2	0	0	10	1	14	0	0	0	2	0	0	1	0	0	0	0	0	0	0	0	d:Fungi(1.0000),p:Ascomycota(1.0000),c:Sordariomycetes(1.0000),o:Microascales(1.0000),f:Microascaceae(0.0400),g:Scedosporium(0.0400),s:Scedosporium_boydii_SH187504.07FU(0.0400)
Otu0000680	0	1	0	4	2	0	0	0	0	0	0	0	0	0	0	0	0	0	0	0	0	0	0	0	0	0	0	0	0	0	d:Fungi(1.0000),p:Basidiomycota(1.0000),c:Tremellomycetes(1.0000),o:Cystofilobasidiales(1.0000),f:Cystofilobasidiaceae(1.0000),g:Cystofilobasidium(1.0000),s:Cystofilobasidium_macerans_SH194012.07FU(0.8000)
Otu0000681	0	0	0	0	0	0	0	0	0	0	0	0	0	0	0	0	0	0	0	0	0	0	0	0	0	0	0	0	0	0	d:Fungi(1.0000),p:Ascomycota(1.0000),c:Dothideomycetes(1.0000),o:Pleosporales(1.0000),f:Pleosporales_fam_Incertae_sedis(0.9000),g:Paraphoma(0.3500),s:Paraphoma_chrysanthemicola_SH211091.07FU(0.3500)
Otu0000688	0	0	0	5	0	11	1	0	0	22	94	3	6	1	0	2	0	1	4	9	4	0	1	0	9	5	0	1	0	0	d:Fungi(1.0000),p:Ascomycota(1.0000),c:Sordariomycetes(1.0000),o:Hypocreales(1.0000),f:Nectriaceae(0.9800),g:Cylindrocarpon(0.3500)
Otu0000689	0	0	0	6	0	0	0	3	0	0	1	130	1	0	0	1	1	0	0	0	0	0	0	0	1	0	0	0	0	0	d:Fungi(1.0000),p:Glomeromycota(1.0000),c:Glomeromycetes(1.0000),o:Glomerales(1.0000),f:Claroideoglomeraceae(0.1100),g:Claroideoglomus(0.1100)
Otu0000690	0	12	4	1	13	18	0	32	0	0	0	0	0	1	11	0	0	0	0	0	0	0	0	0	0	0	0	0	0	0	d:Fungi(1.0000),p:Basidiomycota(1.0000),c:Agaricomycetes(1.0000),o:Auriculariales(1.0000)
Otu0000691	0	0	0	0	8	0	1	46	0	0	0	0	15	2	0	2	0	0	0	0	0	0	1	0	0	0	0	0	0	0	d:Fungi(1.0000),p:Ascomycota(1.0000)
Otu0000692	0	0	0	0	0	0	0	0	0	0	0	1	0	0	0	0	3	4	0	0	0	0	0	2	1	89	1	0	0	0	d:Fungi(1.0000),p:Ascomycota(0.9900),c:Leotiomycetes(0.8500),o:Helotiales(0.8400),f:Hyaloscyphaceae(0.6500),g:Chalara(0.0800),s:Chalara_pseudoaffinis_SH130696.07FU(0.0800)
Otu0000693	0	0	0	0	0	0	0	0	0	0	0	0	0	0	0	0	0	0	2	0	0	3	8	1	1	0	0	9	0	0	d:Fungi(1.0000),p:Glomeromycota(1.0000),c:Glomeromycetes(1.0000),o:Diversisporales(1.0000),f:Diversisporaceae(1.0000),g:Corymbiglomus(1.0000),s:Corymbiglomus_tortuosum_SH174426.07FU(0.7700)
Otu0000695	0	0	0	0	0	0	0	0	0	0	0	0	0	1	0	0	1	4	2	10	20	1	0	0	3	9	3	0	88	4	d:Fungi(0.9900),p:Ascomycota(0.9900),c:Agaricomycetes(0.9900),o:Eurotiales(0.6700),f:Elaphomycetaceae(0.6700),g:Elaphomyces(0.9600),s:Elaphomyces_septatus_SH487981.07FU(0.0400)
Otu0000696	0	0	0	0	0	0	0	0	0	0	0	0	1	0	0	11	2	10	3	11	5	6	0	1	31	15	0	1	0	0	d:Fungi(1.0000),p:Basidiomycota(1.0000),c:Agaricomycetes(1.0000),o:Agaricales(1.0000),f:Agaricaceae(1.0000),g:Bovista(0.9500),s:Bovista_promontorii_SH175881.07FU(0.9500)
Otu0000697	0	103	21	7	0	0	0	0	1	0	1	0	0	0	0	0	0	0	0	0	0	0	0	0	0	0	0	0	0	0	d:Fungi(0.6000),p:Chytridiomycota(0.1700),c:Chytridiomycetes(0.1300),o:Spizellomycetales(0.0600),f:Spizellomycetaceae(0.0400),g:Powellomyces(0.0300),s:Cystoderma_simulatum_SH218525.07FU(0.0100)
Otu0000698	0	3	2	2	10	4	0	34	4	0	0	0	50	7	7	0	0	0	0	2	3	2	7	0	0	0	0	0	0	0	d:Fungi(1.0000),p:Basidiomycota(0.6500),c:Tremellomycetes(0.6500),o:Tremellales(0.6500),f:Tremellales_fam_Incertae_sedis(0.6500),g:Cryptococcus(0.6100),s:Cryptococcus_randhawii_SH116217.07FU(0.2600)
Otu0000702	0	0	2	10	2	7	0	17	23	0	0	0	5	0	0	1	5	0	0	2	0	0	0	0	0	0	0	0	0	0	d:Fungi(1.0000),p:Basidiomycota(1.0000),c:Tremellomycetes(1.0000),o:Tremellales(1.0000),f:Tremellales_fam_Incertae_sedis(1.0000)
Otu0000704	0	0	1	4	8	15	0	0	0	0	0	0	31	3	0	0	3	0	0	0	0	5	1	0	0	0	0	1	0	0	d:Fungi(1.0000),p:Ascomycota(0.3400),c:Sordariomycetes(0.3300),o:Xylariales(0.2600),f:Nectriaceae(0.0600),g:Fusidium(0.0200)
Otu0000706	0	0	1	0	0	0	0	0	0	0	0	0	0	0	0	14	30	11	3	13	9	23	1	0	3	0	0	35	0	0	d:Fungi(0.9900),p:Zygomycota(0.4600),c:Mortierellomycotina_cls_Incertae_sedis(0.4600),o:Mortierellales(0.4600),f:Mortierellaceae(0.4000),g:Mortierella(0.3500),s:Mortierella_elongatula_SH187872.07FU(0.0800)
Otu0000707	0	0	0	0	0	0	0	0	0	0	0	0	0	0	0	0	3	5	2	1	5	4	17	5	0	5	0	5	10	12	d:Fungi(1.0000),p:Ascomycota(0.9900),c:Dothideomycetes(0.9800),o:Botryosphaeriales(0.9700),f:Botryosphaeriaceae(0.0700),g:Botryosphaeria(0.0700)
Otu0000710	0	2	0	9	0	0	0	0	64	0	0	0	0	0	12	1	0	0	0	0	0	0	1	0	0	0	0	0	0	0	d:Fungi(0.9700),p:Basidiomycota(0.5200),c:Agaricomycetes(0.4800),o:Agaricales(0.1700),f:Thelephoraceae(0.1100),g:Inocybe(0.0400),s:Stereopsis_radicans_SH494706.07FU(0.0300)
Otu0000711	0	0	0	1	0	0	0	0	0	1	1	1	1	0	0	0	0	0	8	9	4	11	1	1	50	6	0	0	0	0	d:Fungi(1.0000),p:Ascomycota(1.0000),c:Sordariomycetes(1.0000),o:Hypocreales(1.0000),f:Nectriaceae(0.9800),g:Fusarium(0.9400),s:Fusarium_neocosmosporiellum_SH205232.07FU(0.4800)
Otu0000713	0	0	7	0	3	5	0	1	0	1	0	3	0	1	0	17	17	15	23	10	13	12	8	9	16	20	0	5	6	11	d:Fungi(1.0000),p:Zygomycota(0.9200),c:Mortierellomycotina_cls_Incertae_sedis(0.9200),o:Mortierellales(0.9200),f:Mortierellaceae(0.9200),g:Mortierella(0.9200),s:Mortierella_alpina_SH220323.07FU(0.0200)
Otu0000715	0	3	9	16	3	15	0	37	73	0	0	1	7	2	5	1	0	0	0	0	0	0	2	0	0	0	0	0	0	0	d:Fungi(1.0000),p:Ascomycota(1.0000),c:Sordariomycetes(0.9900),o:Sordariales(0.9900),f:Chaetomiaceae(0.9900),g:Chaetomium(0.9100),s:Chaetomium_irregulare_SH013971.07FU(0.1500)
Otu0000718	0	0	0	6	0	0	0	67	0	0	0	0	0	0	0	0	0	0	0	0	0	0	0	0	0	0	0	0	0	0	d:Fungi(1.0000)
Otu0000721	0	6	0	0	4	7	0	87	20	0	0	0	0	1	0	0	0	0	0	0	0	0	5	0	8	0	0	0	0	0	d:Fungi(1.0000),p:Ascomycota(1.0000),c:Eurotiomycetes(1.0000),o:Eurotiales(1.0000),f:Eurotiales_fam_Incertae_sedis(1.0000),g:Thermomyces(1.0000),s:Thermomyces_dupontii_SH185868.07FU(0.7600)
Otu0000722	0	0	0	0	0	0	0	0	0	0	0	0	0	0	0	0	0	5	13	0	0	0	0	0	1	0	43	0	0	0	d:Fungi(1.0000),p:Basidiomycota(0.3200),c:Tremellomycetes(0.3200),o:Tremellales(0.3200),f:Tremellales_fam_Incertae_sedis(0.3200),g:Dioszegia(0.3200),s:Dioszegia_zsoltii_var._yunnanensis_SH182100.07FU(0.3000)
Otu0000726	0	0	0	0	0	0	0	0	0	1	0	0	0	3	0	30	7	44	1	2	2	1	1	4	26	34	2	4	0	40	d:Fungi(1.0000),p:Ascomycota(1.0000),c:Leotiomycetes(1.0000),o:Helotiales(1.0000)
Otu0000728	0	0	2	4	0	4	0	0	0	0	0	0	1	0	8	2	0	0	0	0	0	3	0	1	0	0	0	0	0	3	d:Fungi(1.0000),p:Ascomycota(0.9800),c:Dothideomycetes(0.9700),o:Pleosporales(0.9500),f:Pleosporales_fam_Incertae_sedis(0.3700),g:Phoma(0.2400),s:Paraphoma_chrysanthemicola_SH208743.07FU(0.0500)
Otu0000729	0	0	0	0	1	0	0	6	8	0	0	0	0	1	0	2	0	0	0	0	0	0	0	1	0	0	0	0	0	0	d:Fungi(1.0000),p:Ascomycota(0.9200),c:Pezizomycetes(0.8400),o:Pezizales(0.7900),f:Pyronemataceae(0.3400),g:Otidea(0.0700),s:Otidea_platyspora_SH527032.07FU(0.0600)
Otu0000730	0	23	25	4	3	2	0	0	7	1	3	7	3	0	2	1	0	0	0	0	0	0	0	0	0	0	0	0	0	0	d:Fungi(1.0000),p:Zygomycota(0.5300),c:Mortierellomycotina_cls_Incertae_sedis(0.5300),o:Mortierellales(0.5300),f:Mortierellaceae(0.5300),g:Mortierella(0.5300),s:Mortierella_gamsii_SH180110.07FU(0.0400)
Otu0000731	0	0	0	0	0	0	0	0	0	0	0	0	0	0	0	0	1	0	0	0	0	0	0	0	0	0	0	1	0	0	d:Fungi(1.0000),p:Ascomycota(0.9900),c:Dothideomycetes(0.9700),o:Pleosporales(0.8900),f:Pleosporales_fam_Incertae_sedis(0.0900),g:Pyrenochaeta(0.0900),s:Coniothyrina_agaves_SH017462.07FU(0.0900)
Otu0000734	0	0	0	0	0	0	0	0	0	0	0	0	0	0	0	0	0	2	1	3	0	0	0	0	37	2	13	7	1	0	d:Fungi(1.0000),p:Ascomycota(1.0000),c:Sordariomycetes(0.9900),o:Hypocreales(0.9900),f:Nectriaceae(0.9900),g:Fusarium(0.8800),s:Fusarium_nelsonii_SH219694.07FU(0.0600)
Otu0000735	0	0	0	4	0	3	0	0	0	0	0	0	1	1	0	18	19	6	4	5	5	0	0	0	14	8	0	0	0	0	d:Fungi(1.0000),p:Basidiomycota(1.0000),c:Agaricomycetes(1.0000),o:Cantharellales(1.0000),f:Ceratobasidiaceae(1.0000),g:Ceratobasidium(0.6300)
Otu0000736	0	0	0	0	0	0	0	0	0	0	0	0	0	0	0	0	0	0	7	5	14	0	1	11	0	1	0	0	0	6	d:Fungi(1.0000),p:Ascomycota(1.0000),c:Dothideomycetes(1.0000),o:Venturiales(1.0000),f:Venturiaceae(1.0000),g:Veronaeopsis(1.0000),s:Veronaeopsis_simplex_SH219442.07FU(0.0300)
Otu0000737	0	0	0	0	0	0	0	0	0	0	0	0	0	0	0	0	20	2	1	4	13	0	1	0	0	0	0	15	0	10	d:Fungi(1.0000),p:Basidiomycota(1.0000),c:Agaricomycetes(1.0000),o:Sebacinales(1.0000),f:Sebacinaceae(1.0000)
Otu0000740	0	0	0	0	0	0	0	0	0	0	0	0	0	0	1	0	0	0	0	0	0	0	8	0	2	5	0	12	0	0	d:Fungi(1.0000),p:Basidiomycota(1.0000),c:Atractiellomycetes(1.0000),o:Atractiellales(1.0000)
Otu0000741	0	0	0	0	0	0	0	0	0	0	0	0	0	1	0	1	32	8	12	18	12	0	3	6	0	6	0	1	0	0	d:Fungi(1.0000),p:Basidiomycota(1.0000),c:Agaricomycetes(1.0000),o:Agaricales(1.0000),f:Agaricaceae(0.7800),g:Lepiota(0.7800),s:Lepiota_erminea_SH178538.07FU(0.6500)
Otu0000744	0	0	6	17	20	15	0	0	0	0	1	1	41	2	0	0	0	0	0	0	0	0	0	0	0	0	0	0	0	0	d:Fungi(1.0000),p:Ascomycota(1.0000),c:Sordariomycetes(1.0000),o:Hypocreales(1.0000),f:Nectriaceae(0.0500),g:Stylonectria(0.0500)
Otu0000745	0	0	0	0	0	0	0	0	0	0	0	1	0	0	0	3	3	2	0	3	21	10	2	0	0	0	0	15	65	0	d:Fungi(1.0000),p:Ascomycota(0.9700),c:Sordariomycetes(0.9400),o:Sordariales(0.9400),f:Chaetomiaceae(0.3000),g:Chaetomium(0.2100),s:Thielavia_terrestris_SH013973.07FU(0.0900)
Otu0000746	0	0	0	0	0	0	0	0	1	0	0	0	0	0	0	0	14	0	2	0	16	0	0	0	0	0	14	0	48	1	d:Fungi(1.0000),p:Ascomycota(1.0000),c:Eurotiomycetes(0.9900),o:Chaetothyriales(0.9900),f:Herpotrichiellaceae(0.9400),g:Cladophialophora(0.9400)
Otu0000747	0	0	0	0	0	0	0	0	0	0	0	0	0	0	0	21	8	2	0	4	3	0	0	0	0	0	0	0	0	1	d:Fungi(1.0000),p:Basidiomycota(1.0000),c:Agaricomycetes(1.0000),o:Agaricales(1.0000),f:Psathyrellaceae(0.9900),g:Psathyrella(0.8600),s:Psathyrella_calcarea_SH031772.07FU(0.7300)
Otu0000752	0	0	4	0	0	0	0	1	0	0	0	0	0	0	0	0	0	0	0	43	12	0	21	0	0	0	0	28	1	1	d:Fungi(0.7300),p:Chytridiomycota(0.5200),c:Chytridiomycetes(0.3400),o:Spizellomycetales(0.3300),f:Spizellomycetaceae(0.1700),g:Powellomyces(0.1000),s:Spizellomyces_pseudodichotomus_SH196352.07FU(0.0600)
Otu0000755	0	10	2	5	32	34	0	25	6	0	0	0	25	5	9	0	1	0	0	0	0	0	0	0	0	0	0	0	0	0	d:Fungi(1.0000),p:Ascomycota(1.0000),c:Sordariomycetes(0.1400),o:Hypocreales(0.1400),f:Hypocreales_fam_Incertae_sedis(0.1400),g:Sarocladium(0.1300),s:Sarocladium_strictum_SH210203.07FU(0.1300)
Otu0000756	0	0	0	0	0	0	0	0	1	0	0	1	0	2	0	40	5	53	23	26	37	1	4	4	15	13	0	63	40	1	d:Fungi(1.0000),p:Zygomycota(0.9700),c:Mortierellomycotina_cls_Incertae_sedis(0.9700),o:Mortierellales(0.9700),f:Mortierellaceae(0.0700),g:Mortierella(0.0700)
Otu0000758	0	0	0	0	0	0	0	0	0	0	0	0	0	0	0	0	5	7	7	12	4	0	0	2	20	26	0	1	0	2	d:Fungi(1.0000),p:Basidiomycota(0.5500)
Otu0000759	0	0	0	0	0	0	0	0	0	0	0	0	0	1	0	0	0	4	2	3	0	2	33	2	0	0	0	32	0	6	d:Fungi(1.0000),p:Glomeromycota(1.0000),c:Glomeromycetes(1.0000),o:Diversisporales(1.0000),f:Diversisporaceae(1.0000),g:Corymbiglomus(1.0000),s:Corymbiglomus_tortuosum_SH174426.07FU(0.9300)
Otu0000760	1	0	0	0	0	0	0	0	1	0	0	0	0	2	0	0	0	15	10	0	36	1	2	4	2	0	0	3	150	48	d:Fungi(1.0000),p:Chytridiomycota(1.0000),c:Chytridiomycetes(1.0000),o:Spizellomycetales(1.0000),f:Spizellomycetaceae(1.0000),g:Kochiomyces(0.9000),s:Kochiomyces_dichotomus_SH023934.07FU(0.0100)
Otu0000762	0	0	0	6	0	0	0	0	0	0	0	113	15	0	0	3	1	0	0	0	0	0	0	0	0	0	0	0	0	0	d:Fungi(1.0000),p:Ascomycota(1.0000),c:Sordariomycetes(1.0000),o:Hypocreales(1.0000),f:Hypocreales_fam_Incertae_sedis(1.0000),g:Geosmithia(1.0000)
Otu0000765	0	0	1	5	4	9	1	0	0	1	0	0	1	0	0	0	6	0	0	0	0	0	2	1	0	0	0	0	0	0	d:Fungi(1.0000),p:Ascomycota(1.0000),c:Sordariomycetes(1.0000),o:Hypocreales(1.0000),f:Nectriaceae(0.6800),g:Gibberella(0.6200),s:Gibberella_zeae_SH220700.07FU(0.6200)
Otu0000767	0	0	0	1	0	0	0	0	47	0	0	0	1	0	9	0	0	0	0	0	0	2	0	1	0	0	0	0	0	0	d:Fungi(1.0000),p:Chytridiomycota(0.9500),c:Chytridiomycetes(0.8300),o:Spizellomycetales(0.8300),f:Spizellomycetaceae(0.7600),g:Spizellomyces(0.7100),s:Spizellomyces_dolichospermus_SH183868.07FU(0.6800)
Otu0000778	0	0	3	13	16	20	0	24	0	0	1	2	8	2	7	0	0	0	0	0	0	0	0	1	0	0	0	0	0	0	d:Fungi(1.0000),p:Ascomycota(0.3600),c:Sordariomycetes(0.3600),o:Hypocreales(0.3600),f:Clavicipitaceae(0.3600),g:Metarhizium(0.3500),s:Metarhizium_marquandii_SH217935.07FU(0.3500)
Otu0000781	0	0	0	2	0	0	0	0	0	0	0	0	34	1	13	1	1	0	1	0	2	5	0	9	1	1	0	0	0	18	d:Fungi(1.0000),p:Ascomycota(1.0000),c:Eurotiomycetes(1.0000),o:Chaetothyriales(1.0000),f:Herpotrichiellaceae(1.0000)
Otu0000783	0	0	0	6	0	1	0	0	0	0	0	91	3	0	1	3	0	0	0	0	0	0	0	0	1	0	0	0	0	0	d:Fungi(1.0000),p:Basidiomycota(0.5800),c:Agaricomycetes(0.3700),o:Agaricales(0.2300),f:Inocybaceae(0.0900),g:Inocybe(0.0800),s:Bannoa_ogasawarensis_SH219192.07FU(0.0400)
Otu0000784	0	0	0	7	0	0	0	0	0	0	4	100	6	0	0	4	0	0	0	0	0	0	0	0	1	0	0	0	0	0	d:Fungi(0.9700),p:Basidiomycota(0.2900),c:Agaricomycetes(0.2600),o:Agaricales(0.1300),f:Thelephoraceae(0.0700),g:Cortinarius(0.0300),s:Septoglomus_jasnowskae_SH212920.07FU(0.0200)
Otu0000785	0	0	0	0	0	0	0	0	0	0	0	0	0	0	0	0	0	0	0	0	0	0	0	1	0	0	0	2	0	0	d:Fungi(1.0000),p:Ascomycota(1.0000),c:Leotiomycetes(0.8900),o:Helotiales(0.8900),f:Helotiaceae(0.8200),g:Articulospora(0.8200)
Otu0000787	0	0	1	0	1	0	0	7	3	0	0	0	29	0	0	2	0	0	0	0	0	0	0	1	0	0	0	0	0	0	d:Fungi(1.0000),p:Ascomycota(0.9900),c:Dothideomycetes(0.9900),o:Pleosporales(0.9900),f:Massarinaceae(0.9900),g:Massarina(0.9900)
Otu0000790	0	3	0	1	0	0	0	0	0	0	3	0	0	0	0	12	0	1	1	0	14	50	9	17	3	1	0	9	31	8	d:Fungi(0.9800),p:Basidiomycota(0.9200),c:Agaricomycetes(0.9700),o:Agaricales(0.8500),f:Thelephoraceae(0.1000),g:Termitomyces(0.0800),s:Candida_vaccinii_SH477167.07FU(0.0300)
Otu0000792	0	6	0	0	0	0	0	0	8	0	36	1	0	0	3	0	0	0	0	0	0	0	0	0	0	0	0	0	0	0	d:Fungi(0.9300),p:Basidiomycota(0.8900),c:Agaricomycetes(0.8200),o:Agaricales(0.7900),f:Agaricaceae(0.0700),g:Lepiota(0.0500),s:Bannoa_ogasawarensis_SH219192.07FU(0.0300)
Otu0000793	0	24	8	32	30	30	0	0	10	0	0	0	2	5	7	0	0	0	0	0	0	0	0	0	0	0	0	0	0	0	d:Fungi(1.0000),p:Basidiomycota(0.9900),c:Agaricomycetes(0.9900),o:Agaricales(0.9800),f:Inocybaceae(0.7500),g:Crepidotus(0.6100),s:Crepidotus_lundellii_SH031118.07FU(0.2100)
Otu0000794	0	8	0	0	0	0	0	0	13	42	0	0	0	0	0	0	0	0	0	0	0	0	1	0	0	0	0	0	0	0	d:Fungi(0.9600),p:Basidiomycota(0.5900),c:Agaricomycetes(0.5400),o:Agaricales(0.2400),f:Thelephoraceae(0.1200),g:Inocybe(0.0600),s:Stereopsis_radicans_SH494706.07FU(0.0200)
Otu0000795	0	0	0	0	0	0	0	0	0	0	0	1	0	0	0	21	0	3	2	0	0	0	15	0	11	0	0	3	0	2	d:Fungi(1.0000),p:Ascomycota(0.8800),c:Sordariomycetes(0.8800),o:Coniochaetales(0.8100),f:Coniochaetaceae(0.5800),g:Coniochaeta(0.4100),s:Coniochaeta_gigantospora_SH123545.07FU(0.3600)
Otu0000796	0	0	5	99	7	0	0	0	0	0	0	5	0	0	0	1	1	0	0	0	0	0	0	0	0	0	0	0	0	0	d:Fungi(1.0000),p:Basidiomycota(1.0000),c:Agaricomycetes(1.0000),o:Agaricales(1.0000),f:Psathyrellaceae(0.4600),g:Coprinopsis(0.1200),s:Coprinopsis_episcopalis_SH030842.07FU(0.0500)
Otu0000798	0	13	0	1	12	1	0	13	19	0	0	0	6	2	10	1	0	0	0	3	0	1	0	0	0	0	0	0	0	0	d:Fungi(1.0000),p:Ascomycota(1.0000),c:Sordariomycetes(1.0000),o:Magnaporthales(1.0000),f:Magnaporthaceae(1.0000),g:Magnaporthiopsis(0.0100),s:Magnaporthiopsis_panicorum_SH174132.07FU(0.0100)
Otu0000802	0	0	0	0	0	0	0	0	0	0	0	3	2	0	0	73	0	0	0	0	0	0	0	1	2	0	0	0	0	0	d:Fungi(1.0000),p:Glomeromycota(1.0000),c:Glomeromycetes(1.0000),o:Glomerales(1.0000),f:Glomeraceae(1.0000)
Otu0000803	0	0	0	0	0	0	0	0	0	0	0	0	0	0	0	0	1	7	1	2	7	3	11	6	1	0	5	1	15	20	d:Fungi(0.9900),p:Ascomycota(0.8800),c:Eurotiomycetes(0.7900),o:Chaetothyriales(0.7100),f:Herpotrichiellaceae(0.3400),g:Cladophialophora(0.0800),s:Thelidium_minutulum_SH181816.07FU(0.0400)
Otu0000805	0	22	10	7	11	13	0	0	3	0	0	0	0	0	16	2	0	1	0	0	1	0	0	0	0	0	0	0	0	0	d:Fungi(1.0000),p:Ascomycota(0.9700),c:Leotiomycetes(0.9700),o:Helotiales(0.8700),f:Helotiales_fam_Incertae_sedis(0.0200),g:Tetracladium(0.0100),s:Calloria_urticae_SH529064.07FU(0.0100)
Otu0000807	0	0	0	0	2	0	0	0	0	0	0	0	0	0	0	2	0	0	0	0	0	0	2	0	0	0	0	0	0	0	d:Fungi(1.0000),p:Basidiomycota(1.0000),c:Agaricomycetes(1.0000),o:Agaricales(1.0000),f:Tricholomataceae(1.0000),g:Lepista(0.8900),s:Lepista_personata_SH218357.07FU(0.3400)
Otu0000809	0	3	38	30	19	0	0	1	16	0	1	1	4	1	0	0	0	0	0	0	0	0	0	0	0	0	0	0	0	0	d:Fungi(1.0000),p:Zygomycota(1.0000),c:Mortierellomycotina_cls_Incertae_sedis(1.0000),o:Mortierellales(1.0000),f:Mortierellaceae(1.0000),g:Mortierella(1.0000),s:Mortierella_dichotoma_SH193941.07FU(0.9400)
Otu0000810	0	1	10	0	45	17	0	2	0	0	0	0	1	2	0	0	0	0	0	0	0	0	0	0	0	0	0	0	0	0	d:Fungi(1.0000),p:Ascomycota(0.8500),c:Dothideomycetes(0.8500),o:Pleosporales(0.8500)
Otu0000812	0	0	0	0	0	0	0	0	0	0	0	0	0	0	0	0	0	4	7	0	0	0	0	2	14	35	0	1	0	0	d:Fungi(1.0000),p:Basidiomycota(1.0000),c:Agaricomycetes(1.0000),o:Sebacinales(1.0000),f:Sebacinaceae(0.9300)
Otu0000814	0	0	0	0	0	0	0	0	0	0	0	0	0	1	0	0	0	23	0	0	6	0	0	0	0	1	1	0	0	0	d:Fungi(0.9300),p:Basidiomycota(0.3700),c:Agaricomycetes(0.2900),o:Thelephorales(0.1600),f:Thelephoraceae(0.1600),g:Orbilia(0.0900),s:Microbotryum_betonicae_SH186562.07FU(0.0200)
Otu0000817	0	0	0	0	0	0	0	0	0	0	0	1	0	0	0	0	0	0	0	0	0	0	0	0	0	0	0	0	0	0	d:Fungi(1.0000)
Otu0000825	0	0	0	0	0	0	0	0	0	0	0	1	0	0	0	23	0	1	0	4	3	4	0	2	1	12	17	1	0	1	d:Fungi(1.0000),p:Ascomycota(0.9900),c:Sordariomycetes(0.9800),o:Sordariales(0.8400),f:Chaetomiaceae(0.4100),g:Zopfiella(0.3900),s:Zopfiella_lundqvistii_SH491190.07FU(0.3900)
Otu0000828	0	0	0	0	0	0	0	0	0	0	0	0	1	0	0	0	56	12	5	14	17	0	0	3	36	15	0	0	0	0	d:Fungi(1.0000),p:Basidiomycota(1.0000),c:Agaricomycetes(1.0000),o:Sebacinales(1.0000),f:Sebacinales_Group_B(0.9500)
Otu0000829	0	0	0	0	0	0	0	0	0	0	0	0	0	0	1	0	0	0	0	0	0	0	2	0	0	0	0	0	0	0	d:Fungi(0.8500),p:Basidiomycota(0.2500),c:Agaricomycetes(0.1800),o:Saccharomycetales(0.1000),f:Saccharomycetaceae(0.0800),g:Kluyveromyces(0.0700),s:Inocybe_erubescens_SH221219.07FU(0.0300)
Otu0000833	0	127	2	0	0	0	0	0	9	4	1	0	0	0	0	0	0	0	0	0	0	0	0	0	0	0	0	0	0	0	d:Fungi(0.9600),p:Basidiomycota(0.9300),c:Agaricomycetes(0.9000),o:Thelephorales(0.8300),f:Thelephoraceae(0.2300),g:Candida(0.0500),s:Massaria_macra_SH181420.07FU(0.0200)
Otu0000834	0	0	0	0	4	76	0	0	0	0	0	0	0	2	0	0	0	0	0	0	0	0	0	0	0	0	0	0	0	0	d:Fungi(0.9300),p:Chytridiomycota(0.8500),c:Chytridiomycetes(0.5200),o:Spizellomycetales(0.5100),f:Spizellomycetaceae(0.3300),g:Spizellomyces(0.1800),s:Spizellomyces_pseudodichotomus_SH196352.07FU(0.0300)
Otu0000837	0	0	0	0	1	0	0	18	0	0	0	1	68	8	0	0	1	0	0	0	0	0	0	0	0	0	0	0	0	0	d:Fungi(1.0000),p:Ascomycota(1.0000),c:Leotiomycetes(1.0000),o:Helotiales(1.0000),f:Helotiales_fam_Incertae_sedis(1.0000),g:Scytalidium(1.0000),s:Scytalidium_circinatum_SH218618.07FU(1.0000)
Otu0000842	0	0	0	0	0	0	0	0	0	0	0	0	0	0	0	0	0	0	2	8	5	21	0	6	0	1	0	6	13	15	d:Fungi(1.0000),p:Ascomycota(1.0000),c:Leotiomycetes(0.8800),o:Helotiales(0.8800)
Otu0000844	0	0	0	0	0	0	0	0	0	0	0	0	0	0	0	0	10	9	0	6	11	4	13	3	0	11	0	7	11	2	d:Fungi(1.0000),p:Ascomycota(1.0000),c:Sordariomycetes(0.9300),o:Sordariales(0.9200),f:Chaetomiaceae(0.9200),g:Chaetomium(0.9000),s:Chaetomium_olivicolor_SH204874.07FU(0.0800)
Otu0000846	0	0	0	0	0	0	0	40	0	0	0	0	0	0	0	0	0	0	0	0	0	0	0	0	0	0	0	0	0	0	d:Fungi(1.0000),p:Basidiomycota(0.9800),c:Tremellomycetes(0.9800),o:Tremellales(0.9700),f:Tremellales_fam_Incertae_sedis(0.9200),g:Bullera(0.2000),s:Bullera_dendrophila_SH214580.07FU(0.2000)
Otu0000848	0	0	0	0	0	0	0	0	0	0	0	4	1	0	0	92	0	3	0	0	0	0	0	1	1	0	0	0	0	0	d:Fungi(1.0000),p:Ascomycota(1.0000),c:Sordariomycetes(0.9900),o:Sordariales(0.9900),f:Chaetomiaceae(0.9900),g:Chaetomium(0.9800),s:Chaetomium_cupreum_SH530058.07FU(0.4500)
Otu0000850	0	17	6	5	17	5	0	1	0	0	0	0	31	4	5	0	0	0	0	0	0	0	0	0	0	0	0	0	0	0	d:Fungi(1.0000),p:Ascomycota(1.0000),c:Saccharomycetes(1.0000),o:Saccharomycetales(1.0000),f:Pichiaceae(0.6000),g:Yamadazyma(0.6000),s:Yamadazyma_mexicana_SH203602.07FU(0.5900)
Otu0000851	0	0	0	0	0	0	0	0	0	90	0	0	0	0	0	0	0	0	0	0	0	0	0	1	0	0	0	0	0	0	d:Fungi(1.0000),p:Basidiomycota(0.9300),c:Agaricostilbomycetes(0.8900),o:Agaricostilbales(0.8300),f:Chionosphaeraceae(0.6100),g:Kurtzmanomyces(0.6100),s:Kurtzmanomyces_insolitus_SH202607.07FU(0.2500)
Otu0000856	0	0	0	2	6	0	0	23	19	0	0	0	7	0	0	0	0	0	0	0	0	0	0	0	0	0	0	0	0	0	d:Fungi(1.0000),p:Ascomycota(0.9100),c:Dothideomycetes(0.9000),o:Pleosporales(0.8800),f:Lophiostomataceae(0.1800),g:Trichometasphaeria(0.1800)
Otu0000858	0	0	1	0	0	0	0	0	0	0	0	0	0	1	0	1	2	1	1	0	0	9	2	16	0	0	0	3	0	2	d:Fungi(1.0000),p:Ascomycota(0.9700),c:Eurotiomycetes(0.9700),o:Eurotiales(0.9700),f:Trichocomaceae(0.9600),g:Aspergillus(0.9600),s:Aspergillus_calidoustus_SH451458.07FU(0.5800)
Otu0000864	0	0	4	0	27	25	0	0	21	0	0	0	14	5	0	0	1	0	1	0	0	12	1	0	0	0	0	0	0	0	d:Fungi(1.0000),p:Ascomycota(0.9900),c:Sordariomycetes(0.9900),o:Hypocreales(0.9900),f:Hypocreales_fam_Incertae_sedis(0.9900),g:Stachybotrys(0.9900),s:Stachybotrys_chartarum_SH209070.07FU(0.7600)
Otu0000865	0	32	0	6	0	0	0	0	41	102	1	1	0	1	22	2	0	0	0	0	0	1	2	0	0	0	0	0	0	0	d:Fungi(0.9700),p:Basidiomycota(0.5500),c:Agaricomycetes(0.4600),o:Agaricales(0.2300),f:Thelephoraceae(0.1100),g:Cortinarius(0.0600),s:Lepiota_viridigleba_SH004094.07FU(0.0200)
Otu0000866	0	0	0	0	0	0	0	0	0	0	0	0	0	0	0	0	0	0	0	0	0	1	7	1	0	0	0	14	0	0	d:Fungi(1.0000),p:Glomeromycota(1.0000),c:Glomeromycetes(1.0000),o:Diversisporales(1.0000),f:Diversisporaceae(1.0000),g:Corymbiglomus(1.0000),s:Corymbiglomus_tortuosum_SH174426.07FU(0.8400)
Otu0000867	0	0	0	0	0	0	0	0	0	0	0	0	0	0	0	0	0	0	1	0	0	1	0	0	0	1	0	0	0	0	d:Fungi(1.0000),p:Basidiomycota(0.9900),c:Agaricomycetes(0.9900),o:Sebacinales(0.9800),f:Sebacinaceae(0.3600),g:Craterocolla(0.0700),s:Craterocolla_cerasi_SH206086.07FU(0.0700)
Otu0000870	0	0	1	0	0	0	0	0	15	0	0	0	1	0	23	2	0	0	0	0	0	0	1	0	0	0	0	0	0	0	d:Fungi(1.0000),p:Ascomycota(0.9800),c:Eurotiomycetes(0.8600),o:Chaetothyriales(0.8500),f:Herpotrichiellaceae(0.4700),g:Cladophialophora(0.1700),s:Exophiala_phaeomuriformis_SH185395.07FU(0.0400)
Otu0000873	0	0	0	5	0	1	0	32	0	0	0	0	10	0	2	0	0	0	0	0	0	0	0	0	5	0	0	0	0	0	d:Fungi(1.0000),p:Ascomycota(0.2600),c:Sordariomycetes(0.2400),o:Sordariales(0.2400),f:Lasiosphaeriaceae(0.0200),g:Zopfiella(0.0200)
Otu0000874	0	0	0	0	0	0	0	0	0	0	0	0	0	0	0	1	14	11	0	11	6	7	0	0	0	0	0	0	0	1	d:Fungi(1.0000),p:Ascomycota(0.9800),c:Pezizomycotina_cls_Incertae_sedis(0.8800),o:Pezizomycotina_ord_Incertae_sedis(0.8800),f:Pezizomycotina_fam_Incertae_sedis(0.8800),g:Ochroconis(0.5600),s:Scolecobasidium_constrictum_SH210702.07FU(0.0300)
Otu0000879	0	0	0	0	0	0	0	0	0	0	0	0	0	0	0	0	14	3	25	0	0	0	0	1	45	0	0	0	0	0	d:Fungi(1.0000),p:Ascomycota(1.0000),c:Pezizomycetes(0.9600),o:Pezizales(0.9200),f:Sarcoscyphaceae(0.9200),g:Pithya(0.0700),s:Pithya_cupressina_SH017137.07FU(0.0300)
Otu0000880	0	14	1	100	2	0	0	0	0	0	1	4	1	0	0	1	0	0	0	0	0	0	0	0	0	0	0	0	0	0	d:Protista(0.5200),p:Basidiomycota(0.0200),c:Agaricomycetes(0.0200),o:Thelephorales(0.0200),f:Thelephoraceae(0.0200),g:Tomentella(0.0100)
Otu0000883	0	0	0	0	0	0	0	0	0	0	0	2	0	0	0	31	31	5	15	20	27	0	2	3	21	4	0	0	0	0	d:Fungi(1.0000),p:Basidiomycota(1.0000),c:Agaricomycetes(1.0000),o:Agaricales(1.0000),f:Inocybaceae(0.8000),g:Tubaria(0.7900),s:Tubaria_conspersa_SH221802.07FU(0.7000)
Otu0000884	0	0	0	0	0	0	0	0	0	0	0	0	0	1	0	0	14	9	0	8	4	0	0	2	1	0	0	0	0	0	d:Fungi(1.0000),p:Ascomycota(1.0000),c:Eurotiomycetes(0.9900),o:Chaetothyriales(0.9900),f:Herpotrichiellaceae(0.8900),g:Exophiala(0.8100),s:Exophiala_xenobiotica_SH194487.07FU(0.7100)
Otu0000886	0	0	0	1	22	0	0	1	0	0	0	0	0	0	0	18	5	3	1	9	10	11	1	1	6	0	0	14	19	21	d:Fungi(1.0000),p:Ascomycota(0.7300),c:Sordariomycetes(0.7300),o:Sordariales(0.7300),f:Lasiosphaeriaceae(0.7300),g:Schizothecium(0.2600),s:Schizothecium_miniglutinans_SH018053.07FU(0.2600)
Otu0000889	1	56	8	19	80	33	0	0	0	2	1	1	55	6	44	0	0	0	0	0	0	0	0	0	0	1	0	0	0	0	d:Fungi(0.9800),p:Basidiomycota(0.4400),c:Agaricomycetes(0.4000),o:Thelephorales(0.2400),f:Thelephoraceae(0.2400),g:Acaulospora(0.0500),s:Acaulospora_colombiana_SH192333.07FU(0.0400)
Otu0000890	0	0	0	0	0	0	0	0	0	0	0	0	0	1	0	0	3	8	5	9	8	0	2	0	1	33	0	0	0	1	d:Fungi(1.0000),p:Zygomycota(0.0600),c:Mortierellomycotina_cls_Incertae_sedis(0.0500),o:Mortierellales(0.0500),f:Mortierellaceae(0.0200),g:Mortierella(0.0200),s:Panus_conchatus_SH194099.07FU(0.0100)
Otu0000891	0	0	0	0	0	0	0	1	0	0	0	0	0	0	0	0	5	4	0	62	23	0	0	0	2	15	0	0	0	0	d:Fungi(1.0000),p:Basidiomycota(0.8300),c:Agaricomycetes(0.8300),o:Geastrales(0.8300),f:Geastraceae(0.8300)
Otu0000893	0	0	0	0	0	0	0	0	0	71	1	0	0	0	0	0	0	0	0	0	0	0	0	0	0	0	0	0	0	0	d:Fungi(1.0000),p:Ascomycota(1.0000),c:Sordariomycetes(1.0000),o:Hypocreales(0.9800),f:Nectriaceae(0.9300),g:Dactylonectria(0.0700),s:Dactylonectria_macrodidyma_SH202983.07FU(0.0700)
Otu0000894	0	0	0	0	0	0	0	0	0	0	0	0	0	1	0	0	0	4	0	2	5	2	1	1	4	158	2	0	0	4	d:Fungi(1.0000),p:Zygomycota(1.0000),c:Mucoromycotina_cls_Incertae_sedis(1.0000),o:Mucorales(1.0000),f:Mucoraceae(1.0000),g:Mucor(1.0000),s:Mucor_circinelloides_SH185778.07FU(0.9900)
Otu0000898	0	0	0	0	0	0	0	0	0	0	0	2	0	0	0	77	0	1	0	0	0	0	0	0	3	0	0	0	0	0	d:Fungi(1.0000),p:Ascomycota(0.9900),c:Pezizomycotina_cls_Incertae_sedis(0.9400),o:Pezizomycotina_ord_Incertae_sedis(0.9400),f:Pezizomycotina_fam_Incertae_sedis(0.9400),g:Ochroconis(0.6100),s:Scolecobasidium_dendroides_SH219508.07FU(0.0200)
Otu0000900	0	0	0	0	0	0	0	0	0	0	0	1	0	0	0	16	18	4	22	21	15	0	0	0	5	0	0	0	0	0	d:Fungi(1.0000),p:Basidiomycota(0.2400),c:Agaricomycetes(0.2400),o:Agaricales(0.2000),f:Mycenaceae(0.0300),g:Mycena(0.0300),s:Gymnopilus_crociphyllus_SH176946.07FU(0.0200)
Otu0000901	0	0	0	1	99	0	0	0	0	0	0	0	1	1	0	0	0	0	0	0	0	0	0	0	0	0	0	0	0	0	d:Fungi(1.0000),p:Chytridiomycota(0.9500),c:Glomeromycetes(0.0200),o:Agaricales(0.0100),f:Glomeraceae(0.0100),g:Glomus(0.0100),s:Dipodascus_tetrasporeus_SH028095.07FU(0.0100)
Otu0000902	0	0	0	1	0	1	0	2	0	0	0	1	0	0	0	15	16	10	5	6	7	24	8	11	6	7	0	20	5	14	d:Fungi(1.0000),p:Ascomycota(0.9900),c:Eurotiomycetes(0.9900),o:Eurotiales(0.9900),f:Trichocomaceae(0.9900),g:Aspergillus(0.9800),s:Aspergillus_piperis_SH203414.07FU(0.2800)
Otu0000903	0	25	6	0	20	3	0	3	23	0	0	0	22	1	2	0	0	0	5	0	0	0	0	0	0	0	0	0	0	0	d:Fungi(1.0000),p:Zygomycota(0.9800),c:Mortierellomycotina_cls_Incertae_sedis(0.9800),o:Mortierellales(0.9800),f:Mortierellaceae(0.3000),g:Mortierella(0.3000)
Otu0000904	0	0	0	5	0	6	0	0	0	0	1	3	0	1	0	14	2	5	1	12	5	0	0	0	0	4	0	0	0	1	d:Fungi(1.0000),p:Basidiomycota(1.0000),c:Agaricomycetes(1.0000),o:Cantharellales(1.0000),f:Ceratobasidiaceae(1.0000),g:Ceratobasidium(0.0700)
Otu0000905	0	21	2	5	12	16	0	0	0	0	0	1	0	1	0	0	0	0	2	1	0	0	0	0	0	0	0	0	0	0	d:Fungi(1.0000),p:Ascomycota(0.9900),c:Dothideomycetes(0.9900),o:Pleosporales(0.9800),f:Phaeosphaeriaceae(0.0400),g:Phaeosphaeria(0.0400),s:Phaeosphaeria_caricicola_SH208538.07FU(0.0100)
Otu0000907	0	0	0	0	0	0	0	0	0	0	0	0	0	0	7	0	0	0	0	0	0	0	0	0	0	0	0	0	0	0	d:Fungi(1.0000),p:Ascomycota(0.9100),c:Pezizomycetes(0.8700),o:Pezizales(0.8500),f:Pyronemataceae(0.5900),g:Urnula(0.0400),s:Urnula_craterium_SH181053.07FU(0.0400)
Otu0000908	0	0	0	0	0	0	0	0	0	0	0	0	0	0	0	0	0	1	0	0	0	0	0	0	0	0	0	0	0	0	d:Fungi(0.9700),p:Chytridiomycota(0.8500),c:Chytridiomycetes(0.7900),o:Spizellomycetales(0.7900),f:Spizellomycetaceae(0.4800),g:Spizellomyces(0.4500),s:Spizellomyces_dolichospermus_SH183868.07FU(0.2600)
Otu0000911	0	0	0	0	0	8	0	0	92	0	0	0	0	0	0	0	0	0	0	0	0	0	0	0	0	0	0	0	0	0	d:Fungi(1.0000),p:Ascomycota(1.0000),c:Eurotiomycetes(0.9900),o:Onygenales(0.9900),f:Onygenaceae(0.9900),g:Amauroascus(0.9400),s:Amauroascus_kuehnii_SH199483.07FU(0.8500)
Otu0000912	0	0	0	0	0	0	0	0	0	0	0	0	0	0	0	1	0	3	0	0	0	5	3	3	0	0	0	0	0	4	d:Fungi(1.0000),p:Ascomycota(1.0000),c:Sordariomycetes(1.0000),o:Hypocreales(1.0000),f:Hypocreales_fam_Incertae_sedis(1.0000),g:Myrothecium(1.0000),s:Myrothecium_cinctum_SH200499.07FU(0.9800)
Otu0000915	0	0	0	0	0	0	0	0	0	0	0	0	0	0	0	0	0	0	2	14	6	31	1	15	1	0	0	0	12	4	d:Fungi(1.0000),p:Chytridiomycota(1.0000),c:Chytridiomycetes(1.0000),o:Spizellomycetales(1.0000),f:Spizellomycetaceae(1.0000),g:Spizellomyces(1.0000),s:Spizellomyces_pseudodichotomus_SH196352.07FU(1.0000)
Otu0000921	0	0	0	0	0	0	0	0	0	0	0	0	0	0	0	0	6	3	0	0	0	0	0	1	38	0	0	0	0	0	d:Fungi(0.9000),p:Basidiomycota(0.2300),c:Agaricomycetes(0.1500),o:Microsporida(0.0800),f:Microsporida_fam_Incertae_sedis(0.0800),g:Paramicrosporidium(0.0800),s:Paramicrosporidium_saccamoebae_SH477111.07FU(0.0800)
Otu0000924	0	3	0	6	4	2	3	53	0	0	0	0	11	2	10	0	0	0	0	0	0	0	0	1	0	0	0	0	0	0	d:Fungi(1.0000),p:Ascomycota(0.9800),c:Sordariomycetes(0.9800),o:Hypocreales(0.9800)
Otu0000930	0	65	0	0	0	0	0	0	0	0	0	0	0	0	0	0	0	0	0	0	0	0	21	0	0	0	0	0	0	1	d:Fungi(0.9500),p:Basidiomycota(0.7000),c:Agaricomycetes(0.6000),o:Agaricales(0.3300),f:Inocybaceae(0.0700),g:Inocybe(0.0600),s:Nematoctonus_leiosporus_SH180088.07FU(0.0300)
Otu0000931	0	0	5	0	1	0	0	0	0	0	0	0	30	4	0	19	1	0	0	0	0	0	2	0	0	0	0	0	0	0	d:Fungi(1.0000),p:Ascomycota(0.5600),c:Pezizomycetes(0.1100),o:Pezizales(0.1100),f:Sarcoscyphaceae(0.0600),g:Phillipsia(0.0500),s:Phillipsia_domingensis_SH212707.07FU(0.0300)
Otu0000932	0	0	0	0	0	0	0	0	0	0	0	0	0	0	0	0	0	0	0	0	0	0	0	0	0	1	0	0	0	0	d:Fungi(1.0000),p:Zygomycota(1.0000),c:Mucoromycotina_cls_Incertae_sedis(1.0000),o:Mucorales(1.0000),f:Mucoraceae(1.0000),g:Mucor(1.0000),s:Mucor_circinelloides_SH185778.07FU(0.9900)
Otu0000933	0	0	0	0	0	0	0	0	0	0	0	0	0	0	0	0	0	0	0	0	0	1	0	0	0	0	0	0	0	0	d:Fungi(1.0000),p:Ascomycota(1.0000),c:Leotiomycetes(1.0000),o:Helotiales(1.0000)
Otu0000935	0	11	11	11	0	2	0	0	10	0	0	36	16	1	5	1	1	0	0	1	0	0	0	0	0	0	0	0	0	0	d:Fungi(0.9700),p:Basidiomycota(0.5500),c:Agaricomycetes(0.4200),o:Agaricales(0.1700),f:Amanitaceae(0.0400),g:Inocybe(0.0400),s:Bannoa_ogasawarensis_SH219192.07FU(0.0400)
Otu0000936	0	0	0	0	0	0	0	0	0	0	0	0	0	0	0	0	0	0	58	0	0	0	0	0	0	0	0	1	0	0	d:Fungi(1.0000),p:Ascomycota(0.8700),c:Dothideomycetes(0.8500),o:Pleosporales(0.7800),f:Diademaceae(0.2900),g:Comoclathris(0.2900),s:Comoclathris_spartii_SH196009.07FU(0.2900)
Otu0000942	0	105	4	0	0	6	0	0	1	2	0	0	0	0	0	0	0	0	0	0	0	0	0	0	0	0	0	0	0	0	d:Fungi(1.0000),p:Basidiomycota(1.0000),c:Agaricomycetes(1.0000),o:Agaricales(1.0000),f:Bolbitiaceae(0.7900),g:Conocybe(0.7900),s:Conocybe_brachypodii_SH033803.07FU(0.6400)
Otu0000943	0	0	1	14	26	16	0	0	0	0	0	0	1	0	3	0	0	0	0	0	0	0	0	0	0	0	0	0	0	0	d:Fungi(1.0000),p:Ascomycota(0.9900),c:Leotiomycetes(0.9900),o:Helotiales(0.9800),f:Helotiales_fam_Incertae_sedis(0.0200),g:Tetracladium(0.0200),s:Tetracladium_furcatum_SH026254.07FU(0.0100)
Otu0000945	0	2	2	16	0	0	0	0	62	1	0	0	1	0	2	0	0	0	0	0	0	0	1	1	0	0	0	0	0	0	d:Fungi(0.9300),p:Basidiomycota(0.6000),c:Agaricomycetes(0.5300),o:Agaricales(0.1800),f:Thelephoraceae(0.0700),g:Psathyrella(0.0400),s:Dictyonema_glabratum_SH003243.07FU(0.0200)
Otu0000953	1	0	0	1	2	2	0	18	0	0	0	0	22	1	0	1	0	0	0	0	0	0	0	0	0	0	0	0	0	0	d:Fungi(1.0000),p:Ascomycota(1.0000),c:Dothideomycetes(0.9100),o:Pleosporales(0.9100)
Otu0000954	0	0	0	0	0	0	0	0	0	0	0	0	0	0	0	0	3	1	2	1	0	4	8	0	6	1	1	27	0	17	d:Fungi(1.0000),p:Ascomycota(1.0000),c:Eurotiomycetes(0.9500),o:Chaetothyriales(0.9500),f:Chaetothyriales_fam_Incertae_sedis(0.0200),g:Coniosporium(0.0200),s:Coniosporium_apollinis_SH186600.07FU(0.0100)
Otu0000955	0	0	0	0	0	1	0	0	0	0	0	0	0	0	0	0	0	0	0	0	0	0	0	0	0	0	0	0	0	0	d:Fungi(1.0000),p:Ascomycota(0.9700),c:Eurotiomycetes(0.9000),o:Onygenales(0.8200),f:Onygenaceae(0.3100),g:Auxarthron(0.2900),s:Auxarthron_conjugatum_SH195628.07FU(0.1300)
Otu0000958	0	0	0	2	0	10	0	0	0	0	0	0	0	0	4	0	4	9	0	4	2	0	3	5	0	0	0	0	0	4	d:Fungi(1.0000),p:Zygomycota(1.0000),c:Mucoromycotina_cls_Incertae_sedis(1.0000),o:Mucorales(1.0000),f:Rhizopodaceae(1.0000),g:Rhizopus(1.0000),s:Rhizopus_arrhizus_SH491366.07FU(0.8500)
Otu0000959	0	0	0	17	3	11	0	0	10	0	0	0	48	5	0	0	0	0	0	0	0	0	0	0	0	0	0	0	0	0	d:Fungi(1.0000),p:Ascomycota(0.8900),c:Sordariomycetes(0.8900),o:Hypocreales(0.8400),f:Niessliaceae(0.2900),g:Rosasphaeria(0.2900),s:Rosasphaeria_moravica_SH029832.07FU(0.2900)
Otu0000960	0	0	0	0	0	0	0	0	0	0	0	0	0	0	0	0	0	1	6	0	0	0	1	1	0	0	0	7	0	0	d:Fungi(1.0000),p:Ascomycota(1.0000),c:Dothideomycetes(0.9900),o:Tubeufiales(0.9900),f:Tubeufiaceae(0.9900),g:Helicoma(0.9900)
Otu0000961	0	0	0	0	0	0	0	0	0	0	0	0	0	0	0	0	0	2	0	7	2	0	0	3	0	30	0	4	0	0	d:Fungi(1.0000),p:Ascomycota(0.6200),c:Leotiomycetes(0.6200),o:Helotiales(0.6200),f:Helotiaceae(0.1700),g:Rhizoscyphus(0.0400)
Otu0000963	0	0	0	0	0	8	0	0	0	0	0	0	4	2	14	1	0	0	0	0	0	0	0	0	0	0	0	0	0	1	d:Fungi(1.0000),p:Ascomycota(1.0000),c:Sordariomycetes(0.9800),o:Sordariales(0.9700),f:Lasiosphaeriaceae(0.4400)
Otu0000964	0	0	0	0	0	1	0	0	0	0	0	0	0	0	1	0	0	0	0	2	0	2	0	2	0	0	0	2	0	1	d:Fungi(1.0000),p:Ascomycota(1.0000),c:Sordariomycetes(1.0000),o:Hypocreales(1.0000),f:Hypocreaceae(1.0000),g:Trichoderma(0.8400),s:Trichoderma_harzianum_SH025387.07FU(0.5900)
Otu0000966	0	0	1	0	0	0	0	0	0	0	0	0	0	0	0	1	0	0	0	0	0	0	1	0	0	0	0	0	0	0	d:Fungi(1.0000),p:Glomeromycota(1.0000),c:Glomeromycetes(1.0000),o:Glomerales(1.0000),f:Claroideoglomeraceae(1.0000),g:Claroideoglomus(0.1200)
Otu0000967	0	0	4	0	0	0	0	0	0	0	0	0	0	0	0	0	0	2	1	0	0	0	0	1	0	0	15	0	0	0	d:Fungi(1.0000),p:Ascomycota(0.2800),c:Dothideomycetes(0.2800),o:Pleosporales(0.2800),f:Pleosporaceae(0.2600),g:Alternaria(0.2600)
Otu0000971	0	2	1	32	13	37	0	17	29	0	0	3	0	6	0	1	0	0	0	0	0	0	0	0	0	0	0	0	0	0	d:Fungi(1.0000),p:Ascomycota(0.9100),c:Sordariomycetes(0.8300),o:Hypocreales(0.8100),f:Chaetomiaceae(0.0600),g:Chaetomium(0.0500),s:Hysteropatella_prostii_SH523728.07FU(0.0100)
Otu0000972	0	0	0	0	0	4	0	0	0	0	0	0	0	1	0	0	0	1	0	0	2	0	0	3	0	0	0	4	20	0	d:Fungi(1.0000),p:Ascomycota(0.9700),c:Dothideomycetes(0.9800),o:Pleosporales(0.9500),f:Leptosphaeriaceae(0.1400),g:Leptosphaeria(0.1400),s:Leptosphaeria_proteicola_SH192135.07FU(0.1000)
Otu0000973	0	7	1	1	4	8	0	13	0	0	1	0	0	3	9	0	0	1	0	0	0	0	0	0	0	0	0	0	0	0	d:Fungi(1.0000),p:Ascomycota(1.0000),c:Dothideomycetes(1.0000),o:Pleosporales(1.0000),f:Phaeosphaeriaceae(0.9600),g:Stagonospora(0.9200)
Otu0000975	0	31	36	10	6	12	0	0	0	2	0	1	0	1	0	0	0	0	0	0	0	0	0	0	0	0	0	0	0	0	d:Fungi(1.0000),p:Ascomycota(0.9000),c:Dothideomycetes(0.8900),o:Pleosporales(0.8700),f:Pleosporaceae(0.8700),g:Pyrenophora(0.5300),s:Pyrenophora_teres_SH193140.07FU(0.4800)
Otu0000976	0	0	0	0	0	0	0	0	0	0	0	0	0	0	0	0	1	0	0	0	3	7	32	7	3	0	0	2	7	1	d:Fungi(1.0000),p:Ascomycota(0.9300),c:Dothideomycetes(0.9000),o:Botryosphaeriales(0.8900),f:Botryosphaeriaceae(0.8600),g:Neofusicoccum(0.1000),s:Neofusicoccum_parvum_SH493667.07FU(0.0500)
Otu0000982	0	0	0	0	0	0	0	0	0	0	0	0	0	0	0	0	0	0	1	0	0	11	4	0	0	0	0	10	0	0	d:Fungi(0.9900),p:Basidiomycota(0.2500),c:Agaricomycetes(0.2100),o:Agaricales(0.1200),f:Thelephoraceae(0.0500),g:Inocybe(0.0400),s:Inocybe_leucoloma_SH209539.07FU(0.0100)
Otu0000983	0	0	2	2	0	0	0	0	17	0	0	0	1	0	6	1	0	0	0	0	0	0	0	0	0	0	0	0	0	0	d:Fungi(1.0000),p:Glomeromycota(1.0000),c:Glomeromycetes(1.0000),o:Glomerales(1.0000),f:Claroideoglomeraceae(1.0000),g:Claroideoglomus(1.0000)
Otu0000985	0	0	3	0	0	6	0	16	1	0	0	1	3	4	1	2	0	0	0	0	0	0	0	0	0	0	0	0	0	0	d:Fungi(1.0000),p:Ascomycota(0.0100),c:Sordariomycetes(0.0100),o:Hypocreales(0.0100),f:Hypocreales_fam_Incertae_sedis(0.0100)
Otu0000988	0	0	0	0	5	0	0	0	0	0	0	0	0	0	0	0	0	0	0	0	0	2	1	0	0	0	0	1	0	0	d:Fungi(1.0000),p:Chytridiomycota(1.0000),c:Chytridiomycetes(1.0000),o:Spizellomycetales(1.0000),f:Spizellomycetaceae(1.0000),g:Powellomyces(1.0000)
Otu0000989	0	0	0	0	0	0	0	0	0	0	0	0	0	0	0	0	1	0	0	0	0	0	0	0	0	0	0	0	0	0	d:Fungi(1.0000),p:Ascomycota(0.9000),c:Sordariomycetes(0.8800),o:Sordariales(0.8800),f:Chaetomiaceae(0.8600),g:Chaetomium(0.4700),s:Chaetomium_perlucidum_SH195329.07FU(0.2100)
Otu0000993	0	0	8	0	9	3	0	0	0	0	0	0	0	1	0	0	0	1	0	0	0	0	0	0	0	0	0	0	0	0	d:Fungi(1.0000),p:Ascomycota(0.9600),c:Dothideomycetes(0.8800),o:Pleosporales(0.8200),f:Pleosporaceae(0.0100),g:Massaria(0.0100),s:Pithomyces_karoo_SH522302.07FU(0.0100)
Otu0000995	0	0	0	0	0	0	0	0	0	0	0	0	0	0	0	0	0	0	0	0	0	0	0	0	0	0	0	3	0	0	d:Fungi(1.0000),p:Basidiomycota(0.3800),c:Agaricomycetes(0.3800)
Otu0000998	0	1	0	10	0	0	0	0	22	17	0	63	1	0	0	0	1	0	0	0	0	0	0	0	1	0	0	0	0	0	d:Fungi(1.0000),p:Glomeromycota(1.0000),c:Glomeromycetes(1.0000),o:Glomerales(1.0000),f:Claroideoglomeraceae(0.9900)
Otu0000999	0	7	2	18	6	2	0	21	0	0	0	1	0	0	0	1	13	0	19	2	1	0	0	5	0	7	0	0	0	0	d:Fungi(0.9900),p:Basidiomycota(0.9900),c:Agaricomycetes(0.9900),o:Corticiales(0.9200),f:Corticiaceae(0.9200),g:Marchandiobasidium(0.5700),s:Erythricium_laetum_SH216624.07FU(0.1300)
Otu0001002	0	0	0	0	0	0	0	0	0	0	0	0	0	0	0	0	9	0	0	0	1	0	0	2	0	0	0	0	0	3	d:Fungi(1.0000),p:Ascomycota(1.0000),c:Leotiomycetes(0.9900),o:Helotiales(0.9900)
Otu0001008	0	0	0	0	0	0	0	0	0	0	0	0	0	0	0	1	0	1	20	2	4	2	76	3	0	7	1	5	7	11	d:Fungi(0.9900),p:Chytridiomycota(0.8100),c:Chytridiomycetes(0.8100),o:Rhizophlyctidales(0.068100),f:Rhizophlyctidaceae(0.0600),g:Rhizophlyctis(0.0600),s:Galerina_atkinsoniana_SH176914.07FU(0.0100)
Otu0001011	0	0	0	0	0	0	0	0	0	0	0	0	0	0	0	1	0	0	0	0	1	0	0	0	0	0	0	0	0	0	d:Fungi(1.0000),p:Chytridiomycota(1.0000),c:Chytridiomycetes(1.0000),o:Spizellomycetales(1.0000),f:Spizellomycetaceae(1.0000),g:Kochiomyces(1.0000)
Otu0001012	0	0	0	0	0	0	0	0	0	0	0	0	0	0	0	8	0	0	0	3	2	0	0	51	0	0	0	8	0	0	d:Fungi(1.0000),p:Ascomycota(0.9900),c:Eurotiomycetes(0.9800),o:Chaetothyriales(0.9700),f:Herpotrichiellaceae(0.5200),g:Cyphellophora(0.1900),s:Cyphellophora_musae_SH522246.07FU(0.1100)
Otu0001013	0	0	0	0	0	0	0	0	0	0	0	1	1	0	0	35	8	5	0	0	3	0	0	0	11	10	0	0	1	0	d:Fungi(1.0000),p:Basidiomycota(1.0000),c:Agaricomycetes(1.0000),o:Cantharellales(1.0000),f:Ceratobasidiaceae(1.0000),g:Thanatephorus(0.7400),s:Thanatephorus_cucumeris_SH030651.07FU(0.4500)
Otu0001015	0	0	0	0	0	0	0	0	0	0	0	0	0	0	0	1	0	2	0	0	0	0	0	0	0	0	0	1	0	0	d:Fungi(1.0000),p:Ascomycota(1.0000),c:Leotiomycetes(1.0000),o:Helotiales(1.0000),f:Rutstroemiaceae(0.0100),g:Rutstroemia(0.0100)
Otu0001020	0	0	0	0	2	0	0	0	0	0	0	0	0	0	5	2	3	13	4	1	7	24	7	12	0	0	0	2	0	2	d:Fungi(1.0000),p:Ascomycota(0.8800),c:Eurotiomycetes(0.8100),o:Chaetothyriales(0.8100),f:Herpotrichiellaceae(0.2400),g:Phaeococcomyces(0.1500),s:Phaeococcomyces_aloes_SH197115.07FU(0.1500)
Otu0001022	0	0	0	7	0	0	0	1	6	0	0	65	0	1	17	2	1	0	0	0	0	0	0	0	1	0	0	0	0	0	d:Fungi(0.9400),p:Basidiomycota(0.5500),c:Agaricomycetes(0.4900),o:Agaricales(0.1300),f:Thelephoraceae(0.0700),g:Inocybe(0.0400),s:Verrucaria_elaeomelaena_SH523909.07FU(0.0200)
Otu0001025	0	0	0	2	0	0	0	0	0	0	0	0	0	0	1	0	0	0	0	2	2	0	0	0	0	0	2	0	0	0	d:Fungi(1.0000),p:Ascomycota(1.0000),c:Sordariomycetes(1.0000),o:Hypocreales(1.0000),f:Nectriaceae(1.0000),g:Fusarium(0.7500),s:Fusarium_fujikuroi_SH443329.07FU(0.1900)
Otu0001027	0	2	4	5	8	10	0	11	5	7	0	68	13	1	11	1	2	1	0	0	0	1	1	1	0	0	0	0	0	1	d:Fungi(1.0000),p:Ascomycota(0.9700),c:Eurotiomycetes(0.9700),o:Eurotiales(0.9700),f:Trichocomaceae(0.9400),g:Aspergillus(0.5300),s:Aspergillus_sclerotiorum_SH207596.07FU(0.0900)
Otu0001028	0	8	11	9	3	0	0	48	3	8	1	0	9	1	7	0	0	0	0	0	0	0	0	0	0	0	0	0	0	0	d:Fungi(0.9600),p:Basidiomycota(0.6400),c:Agaricomycetes(0.4300),o:Agaricales(0.2200),f:Sporidiobolales_fam_Incertae_sedis(0.0600),g:Inocybe(0.0400),s:Rhodotorula_lactosa_SH191713.07FU(0.0400)
Otu0001032	0	0	3	10	26	8	0	0	0	0	0	1	0	1	0	0	12	2	0	8	0	0	0	0	0	0	0	0	0	4	d:Fungi(1.0000),p:Basidiomycota(0.7800),c:Tremellomycetes(0.7800),o:Tremellales(0.7800),f:Tremellales_fam_Incertae_sedis(0.7800),g:Cryptococcus(0.7800),s:Cryptococcus_chernovii_SH197624.07FU(0.7800)
Otu0001033	0	0	0	0	2	1	0	28	0	0	0	0	7	0	0	0	0	11	2	2	5	0	0	0	0	0	0	0	0	0	d:Fungi(1.0000),p:Ascomycota(1.0000),c:Taphrinomycetes(1.0000),o:Taphrinales(1.0000),f:Protomycetaceae(1.0000),g:Protomyces(1.0000),s:Protomyces_inouyei_SH122561.07FU(1.0000)
Otu0001035	0	0	9	0	0	0	0	0	0	0	0	0	0	0	0	0	0	0	1	2	0	12	0	0	1	11	0	28	0	0	d:Fungi(1.0000),p:Ascomycota(0.9900),c:Sordariomycetes(0.9900),o:Sordariales(0.4700),f:Lasiosphaeriaceae(0.4400),g:Cladorrhinum(0.4200),s:Cladorrhinum_flexuosum_SH181894.07FU(0.3500)
Otu0001039	0	12	2	1	1	0	0	0	0	2	0	0	0	0	0	0	2	0	3	0	0	0	0	0	0	0	0	0	0	0	d:Fungi(1.0000),p:Ascomycota(0.9900),c:Sordariomycetes(0.9900),o:Sordariales(0.9900),f:Chaetomiaceae(0.9900),g:Chaetomium(0.2100),s:Chaetomium_homopilatum_SH195325.07FU(0.1200)
Otu0001041	0	0	0	0	0	0	0	0	0	0	0	0	0	0	0	1	0	0	7	29	24	2	10	9	0	0	0	0	21	10	d:Fungi(1.0000),p:Ascomycota(0.9300),c:Eurotiomycetes(0.8500),o:Verrucariales(0.8500),f:Verrucariaceae(0.2700),g:Verrucaria(0.0500),s:Verrucaria_devensis_SH202824.07FU(0.0300)
Otu0001042	0	0	0	0	0	0	0	0	0	0	0	0	0	0	0	0	25	6	6	5	9	0	0	0	14	4	2	2	0	2	d:Fungi(1.0000),p:Basidiomycota(1.0000),c:Agaricomycetes(1.0000),o:Geastrales(0.9800),f:Geastraceae(0.9800),g:Geastrum(0.9700),s:Geastrum_kotlabae_SH212387.07FU(0.9100)
Otu0001043	0	0	0	0	0	0	0	0	0	0	0	1	0	0	0	36	9	4	3	1	3	0	0	0	5	0	0	0	0	0	d:Fungi(1.0000),p:Ascomycota(0.9700),c:Dothideomycetes(0.9100),o:Pleosporales(0.9100),f:Phaeosphaeriaceae(0.8400),g:Phaeosphaeria(0.0500),s:Phaeosphaeria_avenaria_f._sp._tritici_SH183009.07FU(0.0500)
Otu0001047	0	0	0	0	16	0	0	0	0	0	0	0	0	0	0	0	0	0	0	0	0	0	0	0	2	0	0	0	0	0	d:Fungi(1.0000),p:Basidiomycota(0.9400),c:Tremellomycetes(0.9200),o:Tremellales(0.7500),f:Tremellales_fam_Incertae_sedis(0.7200),g:Cryptococcus(0.6700),s:Cryptotrichosporon_tibetense_SH533912.07FU(0.0200)
Otu0001048	0	3	1	0	2	0	0	0	0	0	0	0	52	0	0	0	0	0	0	0	0	0	0	0	0	0	0	0	0	0	d:Fungi(0.9800),p:Chytridiomycota(0.7300),c:Chytridiomycetes(0.7300),o:Rhizophlyctidales(0.7000),f:Rhizophlyctidaceae(0.7000),g:Rhizophlyctis(0.7000),s:Rhizophlyctis_rosea_SH202088.07FU(0.0900)
Otu0001049	0	1	0	0	0	0	0	0	9	0	0	0	0	0	0	0	0	0	0	0	0	0	0	0	0	0	0	0	0	0	d:Fungi(0.9500),p:Basidiomycota(0.5300),c:Agaricomycetes(0.5000),o:Glomerales(0.1400),f:Glomeraceae(0.1200),g:Clavaria(0.0400),s:Clavaria_zollingeri_SH022755.07FU(0.0400)
Otu0001050	0	0	0	0	0	0	0	0	0	0	0	0	0	0	0	0	1	0	0	0	0	0	0	0	0	0	0	0	0	0	d:Fungi(1.0000),p:Basidiomycota(1.0000),c:Microbotryomycetes(1.0000),o:Sporidiobolales(1.0000),f:Sporidiobolales_fam_Incertae_sedis(1.0000),g:Rhodotorula(1.0000),s:Rhodotorula_glutinis_SH491450.07FU(0.7400)
Otu0001055	0	0	0	0	0	0	0	0	0	0	0	0	0	0	0	0	0	1	0	0	1	6	45	0	0	0	0	25	0	0	d:Fungi(0.7400),p:Cercozoa(0.2600),c:Agaricomycetes(0.1600),o:Agaricales(0.0700),f:Glomeraceae(0.0600),g:Acaulospora(0.0400),s:Pichia_norvegensis_SH211713.07FU(0.0100)
Otu0001059	0	0	0	0	0	0	0	2	0	0	0	2	0	0	0	0	0	0	0	0	0	0	0	0	0	0	0	0	0	0	d:Fungi(1.0000)
Otu0001062	0	0	1	0	0	0	0	16	2	0	0	0	21	1	133	0	0	0	1	0	0	0	0	0	1	0	0	0	0	0	d:Fungi(0.7300),p:Basidiomycota(0.2400),c:Agaricomycetes(0.1800),o:Agaricales(0.0800),f:Kickxellaceae(0.0700),g:Puccinia(0.0400),s:Dipsacomyces_acuminosporus_SH463496.07FU(0.0300)
Otu0001070	0	0	0	0	0	0	0	0	0	0	0	0	0	1	0	0	0	3	0	0	0	1	22	0	0	0	0	0	0	42	d:unidentified(0.5100),p:Chytridiomycota(0.1600),c:Chytridiomycetes(0.0700),o:Spizellomycetales(0.0700),f:Spizellomycetaceae(0.0600),g:Powellomyces(0.0400),s:Nematoctonus_leiosporus_SH180088.07FU(0.0100)
Otu0001072	0	0	0	0	0	0	0	0	2	0	0	0	35	3	45	1	0	0	0	0	0	0	0	0	0	0	0	0	0	0	d:Protista(0.9900),p:Cercozoa(0.9900),c:Microsporea(0.0100),o:Microsporida(0.0100),f:Microsporida_fam_Incertae_sedis(0.0100),g:Paramicrosporidium(0.0100),s:Paramicrosporidium_saccamoebae_SH477111.07FU(0.0100)
Otu0001073	0	0	0	0	0	0	0	0	0	0	0	0	0	0	0	0	0	0	0	2	1	0	0	0	0	0	0	1	0	0	d:Fungi(1.0000),p:Chytridiomycota(0.7400),c:Chytridiomycetes(0.7400),o:Rhizophydiales(0.7200),f:Alphamycetaceae(0.3400),g:Rhizophydium(0.2800),s:Alphamyces_chaetifer_SH207540.07FU(0.1400)
Otu0001074	0	0	0	0	0	0	0	0	0	0	0	0	0	0	0	0	0	0	0	0	0	0	7	0	0	3	0	0	0	0	d:Fungi(0.9600),p:Chytridiomycota(0.4200),c:Chytridiomycetes(0.1200),o:Spizellomycetales(0.0900),f:Spizellomycetaceae(0.0900),g:Spizellomyces(0.0700),s:Acarospora_schleicheri_SH191930.07FU(0.0100)
Otu0001078	0	0	0	0	0	0	0	0	0	0	0	0	0	0	0	11	0	3	3	2	3	0	0	1	1	1	0	10	0	0	d:Fungi(0.5800),p:Ciliophora(0.4200),c:Pezizomycotina_cls_Incertae_sedis(0.1200),o:Pezizomycotina_ord_Incertae_sedis(0.1200),f:Pezizomycotina_fam_Incertae_sedis(0.1200),g:Ciliophora(0.1200),s:Sebacina_cystidiata_SH214599.07FU(0.0100)
Otu0001079	0	19	0	1	0	0	0	31	0	0	0	0	0	0	0	0	0	0	0	0	0	0	0	0	0	0	0	0	0	0	d:Fungi(1.0000),p:Ascomycota(0.9900),c:Dothideomycetes(0.9900),o:Pleosporales(0.9500),f:Sporormiaceae(0.6600),g:Preussia(0.6100),s:Preussia_pilosella_SH203190.07FU(0.2500)
Otu0001080	0	0	0	0	0	0	0	0	0	0	0	0	0	0	0	0	0	0	0	0	10	11	4	3	0	0	0	2	30	8	d:Fungi(0.9600),p:Basidiomycota(0.4000),c:Agaricomycetes(0.3500),o:Cantharellales(0.1000),f:Orbiliaceae(0.0700),g:Orbilia(0.0700),s:Pulchromyces_fimicola_SH213857.07FU(0.0200)
Otu0001085	0	0	2	1	8	0	0	18	0	0	0	0	3	0	1	0	3	0	0	0	1	0	0	0	0	0	0	0	0	0	d:Fungi(1.0000),p:Ascomycota(0.9800),c:Sordariomycetes(0.9700),o:Hypocreales(0.9000)
Otu0001086	0	0	0	0	0	0	0	0	0	0	0	0	0	0	0	2	2	6	12	12	0	4	15	0	20	41	1	6	1	2	d:Fungi(1.0000),p:Ascomycota(1.0000),c:Eurotiomycetes(1.0000),o:Eurotiales(0.9900),f:Trichocomaceae(0.9900),g:Penicillium(0.9600),s:Penicillium_menonorum_SH086644.07FU(0.8600)
Otu0001089	0	0	0	0	0	0	0	0	0	0	0	0	0	0	0	0	0	0	0	0	0	0	0	0	22	0	0	45	0	0	d:Fungi(0.6900),p:Chytridiomycota(0.4400),c:Chytridiomycetes(0.3000),o:Spizellomycetales(0.3000),f:Spizellomycetaceae(0.3000),g:Powellomyces(0.2700),s:Spizellomyces_pseudodichotomus_SH196352.07FU(0.0100)
Otu0001091	0	0	0	0	0	0	0	0	0	0	0	0	5	1	0	2	0	0	0	0	0	0	0	0	0	0	0	0	0	0	d:Fungi(1.0000),p:Ascomycota(0.9900),c:Sordariomycetes(0.9900),o:Sordariales(0.9900),f:Lasiosphaeriaceae(0.9800),g:Podospora(0.0300),s:Podospora_dimorpha_SH018742.07FU(0.0300)
Otu0001094	0	0	0	0	0	0	0	0	0	0	0	0	0	0	0	0	0	0	0	0	0	0	0	0	0	6	0	0	0	0	d:Fungi(1.0000),p:Zygomycota(1.0000),c:Mucoromycotina_cls_Incertae_sedis(1.0000),o:Mucorales(1.0000),f:Mucoraceae(1.0000),g:Mucor(1.0000),s:Mucor_circinelloides_SH185778.07FU(0.9100)
Otu0001096	0	0	2	0	3	0	0	0	0	2	1	0	12	0	5	0	0	1	0	0	0	0	0	0	0	0	0	0	0	0	d:Fungi(0.9900),p:Ascomycota(0.6500),c:Pezizomycetes(0.5200),o:Pezizales(0.5000),f:Pezizaceae(0.4400),g:Peziza(0.0900),s:Calongea_prieguensis_SH206749.07FU(0.0800)
Otu0001101	0	0	0	0	0	0	0	0	0	0	0	2	0	0	0	36	0	5	3	18	11	0	6	2	42	31	0	0	0	1	d:Fungi(1.0000),p:Glomeromycota(1.0000),c:Glomeromycetes(1.0000),o:Diversisporales(1.0000),f:Diversisporaceae(1.0000),g:Diversispora(0.9200),s:Diversispora_varaderana_SH522940.07FU(0.3500)
Otu0001102	0	0	0	0	2	0	0	43	0	0	0	0	0	0	0	0	0	0	0	0	0	0	0	0	0	0	0	0	0	0	d:Fungi(1.0000),p:Ascomycota(1.0000),c:Dothideomycetes(0.8000),o:Pleosporales(0.8000),f:Lophiostomataceae(0.6800),g:Lophiostoma(0.2400)
Otu0001104	0	0	0	1	0	0	0	31	0	0	0	0	0	0	0	0	0	0	0	0	0	0	0	0	0	0	0	0	0	0	d:Fungi(1.0000),p:Ascomycota(0.9900),c:Dothideomycetes(0.9900),o:Pleosporales(0.9900),f:Lophiostomataceae(0.8500),g:Lophiostoma(0.8100)
Otu0001107	0	0	2	0	2	26	0	0	30	1	0	0	9	4	0	0	0	0	0	0	0	0	0	0	0	0	0	0	0	0	d:Fungi(1.0000),p:Ascomycota(0.9200),c:Sordariomycetes(0.9100),o:Sordariales(0.9100),f:Chaetomiaceae(0.8800),g:Chaetomium(0.5900),s:Chaetomium_homopilatum_SH195325.07FU(0.2300)
Otu0001108	0	0	0	0	0	0	0	0	0	0	0	0	0	0	0	0	0	0	0	0	0	0	0	0	0	0	0	0	0	0	d:Fungi(1.0000),p:Ascomycota(1.0000),c:Leotiomycetes(0.9900),o:Helotiales(0.9600)
Otu0001109	0	0	0	0	0	0	0	0	0	0	0	0	0	0	0	1	0	0	0	0	17	0	0	2	0	0	0	0	72	6	d:Fungi(1.0000),p:Ascomycota(0.7200),c:Eurotiomycetes(0.5000),o:Chaetothyriales(0.3700),f:Verrucariaceae(0.0700),g:Hysteropatella(0.0200),s:Hysteropatella_prostii_SH523728.07FU(0.0200)
Otu0001111	0	2	0	17	1	0	0	0	19	0	0	1	8	0	5	0	0	0	0	0	0	0	0	0	0	0	0	0	0	0	d:Fungi(1.0000),p:Zygomycota(0.9200),c:Mortierellomycotina_cls_Incertae_sedis(0.9200),o:Mortierellales(0.9200),f:Mortierellaceae(0.8500),g:Mortierella(0.6200),s:Mortierella_beljakovae_SH014913.07FU(0.0500)
Otu0001112	0	0	0	0	0	0	0	0	0	0	0	0	0	0	109	0	0	0	0	0	0	0	0	0	0	0	0	0	0	0	d:Fungi(0.9500),p:Chytridiomycota(0.8600),c:Chytridiomycetes(0.5700),o:Spizellomycetales(0.5700),f:Spizellomycetaceae(0.2900),g:Spizellomyces(0.2900),s:Spizellomyces_dolichospermus_SH183868.07FU(0.0600)
Otu0001114	0	0	0	0	0	0	0	0	0	0	0	0	0	0	0	0	0	0	3	1	4	0	0	0	19	0	0	0	0	1	d:Fungi(1.0000),p:Ascomycota(1.0000),c:Sordariomycetes(1.0000),o:Hypocreales(1.0000)
Otu0001116	0	0	0	0	2	0	0	0	0	0	0	0	0	0	0	1	1	8	2	4	1	0	0	9	5	9	0	0	0	0	d:Fungi(1.0000),p:Ascomycota(1.0000),c:Leotiomycetes(0.9000),o:Helotiales(0.8300),f:Helotiales_fam_Incertae_sedis(0.1500),g:Tetracladium(0.1500)
Otu0001118	0	0	0	0	0	1	0	0	0	0	0	0	0	5	0	0	0	79	0	0	0	0	0	0	1	0	1	0	0	0	d:Fungi(1.0000),p:Ascomycota(1.0000),c:Eurotiomycetes(1.0000),o:Chaetothyriales(0.9300),f:Herpotrichiellaceae(0.0300),g:Phaeomoniella(0.0300)
Otu0001127	0	0	2	0	0	0	0	0	1	0	0	0	61	5	20	0	0	0	0	0	0	0	0	0	0	0	0	0	0	0	d:Fungi(1.0000),p:Basidiomycota(1.0000),c:Agaricomycetes(1.0000),o:Agaricales(1.0000),f:Mycenaceae(0.0100),g:Mycena(0.0100)
Otu0001129	0	0	0	0	0	0	0	0	0	0	0	0	0	0	0	0	0	1	0	1	0	0	50	2	0	0	0	21	6	7	d:Fungi(0.9900),p:Ascomycota(0.9800),c:Agaricomycetes(0.9800),o:Thelephorales(0.9700),f:Thelephoraceae(0.9700),g:Orbilia(0.9600),s:Verrucaria_nigrescens_f._nigrescens_SH021091.07FU(0.0400)
Otu0001131	0	0	0	2	2	0	0	0	0	0	0	0	0	0	0	0	0	0	0	0	0	0	0	0	0	0	0	0	0	0	d:Fungi(1.0000),p:Chytridiomycota(1.0000),c:Chytridiomycetes(1.0000),o:Olpidiales(1.0000),f:Olpidiaceae(1.0000),g:Olpidiaster(1.0000),s:Olpidiaster_brassicae_SH216672.07FU(1.0000)
Otu0001132	0	0	3	0	14	12	0	0	0	0	0	0	0	0	0	0	0	0	0	0	0	0	0	0	0	0	0	0	0	0	d:Fungi(0.9900),p:Basidiomycota(0.9800),c:Agaricomycetes(0.9700),o:Agaricales(0.9000),f:Glomeraceae(0.9000),g:Termitomyces(0.0300),s:Lignincola_laevis_SH206543.07FU(0.0200)
Otu0001133	0	0	0	14	4	0	0	0	0	0	0	0	10	0	79	0	0	0	0	0	0	0	0	0	0	0	0	0	0	0	d:Fungi(1.0000),p:Basidiomycota(1.0000),c:Agaricostilbomycetes(1.0000),o:Agaricostilbales(1.0000),f:Chionosphaeraceae(1.0000),g:Kurtzmanomyces(1.0000)
Otu0001136	0	0	0	0	0	0	0	0	0	0	0	0	0	0	0	0	0	3	0	0	11	0	1	1	1	6	0	10	26	0	d:Fungi(1.0000),p:Glomeromycota(1.0000),c:Glomeromycetes(0.9700),o:Glomerales(0.9700),f:Glomeraceae(0.9700),g:Glomus(0.1000)
Otu0001137	0	0	0	0	0	0	0	0	0	0	0	0	0	0	0	0	0	2	0	8	0	9	13	1	0	11	0	46	0	1	d:Fungi(1.0000),p:Glomeromycota(1.0000),c:Glomeromycetes(1.0000),o:Diversisporales(1.0000),f:Diversisporaceae(1.0000),g:Corymbiglomus(0.9900),s:Corymbiglomus_tortuosum_SH000205.07FU(0.8200)
Otu0001138	0	0	0	0	0	0	0	0	0	0	0	0	0	0	0	0	3	6	3	1	0	5	0	2	0	7	0	1	0	4	d:Fungi(1.0000),p:Ascomycota(0.9900),c:Dothideomycetes(0.9900),o:Pleosporales(0.9900),f:Pleosporaceae(0.9900),g:Drechslera(0.7500),s:Drechslera_poae_SH193147.07FU(0.0100)
Otu0001139	0	0	0	0	0	0	0	0	0	0	0	0	0	0	0	0	0	0	0	1	2	17	45	0	0	0	0	0	0	0	d:Fungi(1.0000),p:Chytridiomycota(0.7100),c:Chytridiomycetes(0.7100),o:Rhizophlyctidales(0.6400),f:Rhizophlyctidaceae(0.6400),g:Rhizophlyctis(0.6400),s:Psathyrella_magnispora_SH527725.07FU(0.0100)
Otu0001140	0	0	0	0	0	0	0	1	0	0	0	0	0	0	0	0	0	7	1	15	9	87	33	1	0	0	0	0	4	0	d:Fungi(1.0000),p:Chytridiomycota(1.0000),c:Chytridiomycetes(1.0000)
Otu0001150	0	0	6	7	0	4	0	0	0	0	0	0	7	1	0	0	1	0	0	0	0	0	0	0	0	0	0	0	0	0	d:Fungi(1.0000),p:Ascomycota(1.0000),c:Sordariomycetes(1.0000),o:Hypocreales(1.0000),f:Nectriaceae(1.0000),g:Fusarium(1.0000),s:Fusarium_delphinoides_SH185943.07FU(1.0000)
Otu0001152	0	0	0	0	0	0	0	0	0	0	0	0	0	0	0	0	0	0	0	8	0	0	0	1	0	0	0	0	0	0	d:Fungi(1.0000),p:Basidiomycota(0.8600),c:Tremellomycetes(0.8300),o:Tremellales(0.8100),f:Tremellales_fam_Incertae_sedis(0.2100),g:Cryptococcus(0.1600),s:Cryptococcus_dimennae_SH203798.07FU(0.0800)
Otu0001156	0	0	0	0	4	6	0	16	5	0	0	1	0	0	0	9	0	0	0	0	0	0	0	0	0	0	0	0	0	0	d:Fungi(1.0000),p:Ascomycota(0.9600),c:Dothideomycetes(0.9600),o:Pleosporales(0.9500),f:Pleosporales_fam_Incertae_sedis(0.4800),g:Phoma(0.4800)
Otu0001163	0	0	0	0	0	0	0	0	0	0	0	0	0	0	0	2	0	0	1	0	0	0	0	0	0	0	0	0	0	0	d:Fungi(1.0000),p:Ascomycota(0.9200),c:Leotiomycetes(0.8400),o:Helotiales(0.8400),f:Helotiales_fam_Incertae_sedis(0.3900),g:Rhexocercosporidium(0.2900),s:Rhexocercosporidium_panacis_SH186775.07FU(0.2900)
Otu0001165	0	7	20	2	0	0	0	0	0	0	0	1	0	0	4	2	0	0	0	0	0	0	0	0	2	0	0	1	1	0	d:Fungi(1.0000),p:Zygomycota(1.0000),c:Mortierellomycotina_cls_Incertae_sedis(1.0000),o:Mortierellales(1.0000),f:Mortierellaceae(1.0000),g:Mortierella(1.0000),s:Mortierella_elongata_SH180118.07FU(0.0100)
Otu0001166	0	0	1	0	0	3	0	0	0	0	0	0	0	0	8	0	0	0	0	1	0	0	0	0	0	0	0	0	0	0	d:Fungi(1.0000),p:Ascomycota(1.0000),c:Sordariomycetes(1.0000),o:Hypocreales(1.0000),f:Nectriaceae(0.9200),g:Fusarium(0.8300),s:Fusarium_concolor_SH219584.07FU(0.7800)
Otu0001167	0	0	0	0	0	0	0	0	0	0	0	0	0	0	0	0	0	5	0	4	1	0	0	0	0	0	0	0	0	1	d:Fungi(1.0000),p:Glomeromycota(1.0000),c:Glomeromycetes(1.0000),o:Diversisporales(1.0000),f:Diversisporaceae(1.0000),g:Diversispora(0.9100),s:Diversispora_insculpta_SH196902.07FU(0.2200)
Otu0001168	0	0	0	1	0	0	0	0	0	0	0	0	0	0	0	0	0	0	0	0	0	0	0	0	0	0	0	0	0	0	d:Fungi(1.0000),p:Zygomycota(0.6200),c:Mortierellomycotina_cls_Incertae_sedis(0.6200),o:Mortierellales(0.6200),f:Mortierellaceae(0.6200),g:Mortierella(0.6100),s:Mortierella_gamsii_SH180110.07FU(0.0400)
Otu0001169	0	0	0	0	0	0	0	0	0	0	0	0	0	0	0	0	0	0	0	0	0	0	0	4	0	0	0	2	0	0	d:Fungi(1.0000),p:Ascomycota(1.0000),c:Sordariomycetes(1.0000),o:Hypocreales(1.0000),f:Hypocreaceae(1.0000),g:Trichoderma(0.5900),s:Trichoderma_longipilis_SH187757.07FU(0.5500)
Otu0001174	0	0	2	2	0	0	0	38	0	0	0	0	0	0	0	0	0	0	3	0	0	0	0	0	0	0	0	0	0	0	d:Fungi(1.0000),p:Ascomycota(1.0000),c:Sordariomycetes(1.0000),o:Hypocreales(1.0000)
Otu0001175	0	0	0	0	0	0	0	0	0	0	0	0	0	1	0	0	11	11	6	1	3	0	0	0	22	7	0	0	0	0	d:Fungi(1.0000),p:Basidiomycota(0.9100),c:Agaricomycetes(0.9000),o:Cantharellales(0.9000),f:Ceratobasidiaceae(0.9000),g:Rhizoctonia(0.0300)
Otu0001176	0	0	0	0	0	0	0	0	1	0	0	0	0	0	92	0	0	0	1	0	1	0	0	0	0	0	0	0	0	0	d:Fungi(1.0000),p:Ascomycota(0.9800),c:Sordariomycetes(0.9300),o:Xylariales(0.8600),f:Trichocomaceae(0.0200),g:Pseudocatenomycopsis(0.0200),s:Pseudocatenomycopsis_rothmanniae_SH463657.07FU(0.0200)
Otu0001181	0	0	0	0	0	2	0	0	0	0	0	0	2	0	0	0	4	4	1	5	2	13	2	5	4	3	4	6	1	3	d:Fungi(1.0000),p:Ascomycota(0.9500),c:Eurotiomycetes(0.9500),o:Eurotiales(0.9500),f:Trichocomaceae(0.9200),g:Penicillium(0.9100),s:Penicillium_decumbens_SH182483.07FU(0.3800)
Otu0001183	0	5	0	2	10	0	0	12	0	0	0	0	1	2	0	0	0	0	2	0	0	0	14	0	0	0	0	0	0	0	d:Fungi(1.0000),p:Ascomycota(1.0000),c:Sordariomycetes(0.9100),o:Sordariales(0.8200),f:Lasiosphaeriaceae(0.0100),g:Zopfiella(0.0100),s:Zopfiella_lundqvistii_SH491190.07FU(0.0100)
Otu0001185	0	0	0	0	1	0	0	0	0	0	0	0	0	1	0	7	13	4	6	3	2	6	2	2	4	17	0	3	16	4	d:Fungi(1.0000),p:Ascomycota(0.9200),c:Eurotiomycetes(0.9200),o:Eurotiales(0.9100),f:Trichocomaceae(0.9000),g:Penicillium(0.8100),s:Penicillium_pimiteouiense_SH182489.07FU(0.4800)
Otu0001188	0	0	0	0	0	0	0	0	0	0	0	0	0	1	0	2	2	1	0	4	1	0	6	19	1	20	0	0	0	1	d:Fungi(1.0000),p:Ascomycota(1.0000),c:Sordariomycetes(0.9900),o:Hypocreales(0.9400),f:Niessliaceae(0.0300),g:Rosasphaeria(0.0300),s:Rosasphaeria_moravica_SH029832.07FU(0.0300)
Otu0001206	0	11	15	3	0	3	0	0	1	7	8	0	2	1	2	1	0	0	0	0	0	0	0	1	0	0	0	0	0	0	d:Fungi(1.0000),p:Zygomycota(0.9900),c:Mortierellomycotina_cls_Incertae_sedis(0.9900),o:Mortierellales(0.9900),f:Mortierellaceae(0.9900),g:Mortierella(0.9900),s:Mortierella_alpina_SH183635.07FU(0.8200)
Otu0001208	0	0	0	0	0	4	0	0	0	0	0	0	0	0	0	1	6	0	0	0	0	0	0	0	0	0	0	0	0	0	d:Fungi(1.0000),p:Basidiomycota(0.5700),c:Tremellomycetes(0.5700),o:Tremellales(0.5700),f:Tremellales_fam_Incertae_sedis(0.5700),g:Cryptococcus(0.2400),s:Cryptococcus_laurentii_SH205045.07FU(0.1300)
Otu0001209	0	0	0	6	3	2	0	31	5	0	1	0	6	1	7	0	0	0	0	0	0	0	0	0	0	0	0	0	0	0	d:Fungi(1.0000),p:Ascomycota(0.9800),c:Sordariomycetes(0.9100),o:Hypocreales(0.9100),f:Lentitheciaceae(0.0400),g:Darksidea(0.0400),s:Darksidea_delta_SH207010.07FU(0.0400)
Otu0001210	0	0	0	0	0	0	0	0	0	0	0	0	0	0	0	0	0	0	0	0	0	0	0	1	0	0	0	0	0	0	d:unidentified(0.7100),p:Chytridiomycota(0.0900),c:Agaricomycetes(0.0600),o:Sebacinales(0.0300),f:Thelephoraceae(0.0200),g:Sebacina(0.0100),s:Kazachstania_aquatica_SH456370.07FU(0.0100)
Otu0001213	0	0	0	0	2	0	0	0	0	0	0	0	0	0	0	0	0	0	0	0	0	23	26	1	0	0	0	0	0	0	d:Fungi(0.6000),p:Chytridiomycota(0.1100),c:Chytridiomycetes(0.0800),o:Spizellomycetales(0.0700),f:Spizellomycetaceae(0.0400),g:Spizellomyces(0.0200),s:Crinipellis_zonata_SH182236.07FU(0.0100)
Otu0001214	0	0	9	0	0	0	0	0	0	0	0	0	21	0	23	0	0	0	0	0	0	0	0	0	0	0	0	0	0	0	d:Fungi(1.0000),p:Ascomycota(1.0000),c:Eurotiomycetes(0.9400),o:Chaetothyriales(0.9400),f:Herpotrichiellaceae(0.9400),g:Cladophialophora(0.9400)
Otu0001221	1	0	0	0	0	0	0	0	1	0	0	0	0	0	0	0	0	0	0	0	18	0	0	0	3	0	0	0	58	1	d:Fungi(1.0000),p:Ascomycota(1.0000),c:Sordariomycetes(1.0000),o:Sordariales(1.0000),f:Sordariaceae(1.0000),g:Sordaria(0.9100),s:Sordaria_fimicola_SH253710.07FU(0.9100)
Otu0001223	0	0	0	0	1	2	0	0	0	0	0	0	0	1	0	1	11	22	0	6	2	0	0	9	10	23	2	6	0	0	d:Fungi(1.0000),p:Ascomycota(0.5200),c:Sordariomycetes(0.5100),o:Sordariales(0.4900),f:Lasiosphaeriaceae(0.4500),g:Cercophora(0.2600),s:Cercophora_coprophila_SH497475.07FU(0.2400)
Otu0001226	0	3	0	0	0	0	0	0	0	0	0	0	0	0	0	0	0	0	2	19	9	0	0	0	0	0	0	7	0	0	d:Fungi(1.0000),p:Chytridiomycota(0.9900),c:Chytridiomycetes(0.9900),o:Rhizophlyctidales(0.9900),f:Rhizophlyctidaceae(0.9900),g:Rhizophlyctis(0.9900),s:Rhizophlyctis_rosea_SH202088.07FU(0.7700)
Otu0001228	0	0	0	2	0	0	0	0	9	0	1	54	13	1	0	0	0	2	0	0	0	0	0	0	0	0	0	0	0	0	d:Fungi(1.0000),p:Ascomycota(1.0000),c:Sordariomycetes(1.0000),o:Magnaporthales(1.0000),f:Magnaporthaceae(1.0000)
Otu0001231	0	0	0	0	0	0	0	0	0	0	0	0	0	0	0	0	0	0	0	0	0	0	0	0	1	0	31	0	0	0	d:Fungi(1.0000),p:Basidiomycota(0.8400),c:Tremellomycetes(0.5300),o:Tremellales(0.4900),f:Tremellales_fam_Incertae_sedis(0.4300),g:Cryptococcus(0.2900),s:Gymnopus_quercophilus_SH495801.07FU(0.0600)
Otu0001237	0	0	0	0	27	8	0	0	22	0	0	0	0	0	0	0	0	0	0	0	0	0	0	0	0	0	0	0	0	0	d:Fungi(1.0000),p:Basidiomycota(1.0000),c:Tremellomycetes(1.0000),o:Cystofilobasidiales(0.7400),f:Cystofilobasidiaceae(0.7400),g:Guehomyces(0.7400),s:Guehomyces_pullulans_SH212824.07FU(0.7400)
Otu0001241	0	17	1	2	18	0	0	0	3	0	1	0	1	1	0	0	0	2	0	0	0	0	0	0	0	0	0	0	0	0	d:Fungi(1.0000),p:Ascomycota(1.0000),c:Leotiomycetes(0.9800),o:Leotiomycetes_ord_Incertae_sedis(0.9600),f:Nectriaceae(0.0100),g:Pseudeurotium(0.0100),s:Flagellospora_fusarioides_SH190080.07FU(0.0100)
Otu0001242	0	0	0	0	0	0	0	0	0	0	0	0	0	0	0	1	0	0	0	0	3	27	12	1	0	0	0	5	13	5	d:Fungi(0.9100),p:Basidiomycota(0.2800),c:Agaricomycetes(0.2600),o:Agaricales(0.0500),f:Thelephoraceae(0.0500),g:Nigroporus(0.0400),s:Nigroporus_vinosus_SH190478.07FU(0.0400)
Otu0001244	0	0	0	0	0	0	0	0	0	0	0	0	0	0	0	0	0	0	53	0	0	0	0	0	3	0	0	0	0	0	d:Fungi(0.9900),p:Basidiomycota(0.6800),c:Agaricomycetes(0.5500),o:Agaricales(0.3600),f:Inocybaceae(0.0800),g:Inocybe(0.0800),s:Guyanagaster_necrorhizus_SH023841.07FU(0.0400)
Otu0001248	0	0	1	0	13	3	0	0	0	0	0	0	0	1	0	0	3	2	2	4	11	0	0	0	0	0	0	0	0	2	d:Fungi(1.0000),p:Ascomycota(0.9400),c:Leotiomycetes(0.9400),o:Helotiales(0.9400),f:Sclerotiniaceae(0.9400),g:Sclerotinia(0.6200),s:Sclerotinia_sclerotiorum_SH174856.07FU(0.6200)
Otu0001253	0	0	0	0	1	1	0	2	0	0	0	0	0	0	0	0	0	0	0	0	1	0	0	2	1	0	52	0	0	0	d:Fungi(1.0000),p:Ascomycota(1.0000),c:Eurotiomycetes(1.0000),o:Eurotiales(1.0000),f:Trichocomaceae(0.9900),g:Aspergillus(0.9900),s:Aspergillus_ruber_SH321019.07FU(0.6400)
Otu0001254	0	0	0	91	0	0	0	0	2	0	0	7	0	0	1	0	0	0	0	0	0	0	0	0	0	0	0	0	0	0	d:Fungi(0.9100),p:Basidiomycota(0.3700),c:Agaricomycetes(0.3400),o:Agaricales(0.1500),f:Inocybaceae(0.0700),g:Inocybe(0.0700),s:Inocybe_leucoloma_SH209539.07FU(0.0400)
Otu0001257	0	0	0	0	0	0	0	0	0	0	0	0	0	0	0	0	0	1	1	1	0	4	7	1	0	0	0	3	0	1	d:Fungi(1.0000),p:Ascomycota(0.9400),c:Dothideomycetes(0.9400),o:Pleosporales(0.9000),f:Leptosphaeriaceae(0.1400),g:Leptosphaeria(0.1400),s:Leptosphaeria_proteicola_SH192135.07FU(0.1000)
Otu0001260	0	0	0	0	0	0	0	0	0	0	0	0	0	0	0	0	0	0	0	0	8	18	0	1	0	0	0	0	61	1	d:Fungi(1.0000),p:Basidiomycota(0.3100),c:Agaricomycetes(0.3100)
Otu0001263	0	0	0	0	0	0	0	0	0	0	0	0	0	1	0	0	0	6	2	2	13	0	1	2	1	7	0	7	19	0	d:Fungi(1.0000),p:Glomeromycota(1.0000),c:Glomeromycetes(1.0000),o:Glomerales(1.0000),f:Glomeraceae(1.0000),g:Rhizophagus(0.7600),s:Rhizophagus_fasciculatus_SH175565.07FU(0.4400)
Otu0001264	0	0	1	0	1	0	0	0	1	0	0	0	32	1	10	0	0	1	0	0	0	0	1	0	0	0	0	0	0	1	d:Fungi(1.0000),p:Basidiomycota(1.0000),c:Agaricomycetes(1.0000),o:Agaricales(1.0000)
Otu0001265	0	0	0	0	0	0	0	0	3	0	0	1	0	0	0	10	9	5	0	8	1	0	0	0	10	9	0	0	0	0	d:Fungi(1.0000),p:Ascomycota(1.0000),c:Dothideomycetes(1.0000),o:Capnodiales(1.0000),f:Mycosphaerellaceae(1.0000),g:Dissoconium(1.0000),s:Dissoconium_proteae_SH190780.07FU(0.8000)
Otu0001275	0	0	0	1	0	0	0	0	0	0	0	0	0	0	0	0	0	0	0	0	0	0	0	0	0	0	0	0	0	0	d:Fungi(0.9900),p:Basidiomycota(0.6100),c:Agaricomycetes(0.5500),o:Agaricales(0.1500),f:Thelephoraceae(0.1400),g:Cyathus(0.0700),s:Cyathus_striatus_SH202152.07FU(0.0700)
Otu0001276	0	0	0	0	0	0	0	0	0	0	0	0	0	0	0	0	4	0	6	6	2	0	0	0	24	0	0	0	0	0	d:Fungi(1.0000),p:Basidiomycota(1.0000),c:Tremellomycetes(1.0000),o:Tremellales(1.0000),f:Tremellales_fam_Incertae_sedis(1.0000),g:Bulleromyces(0.9900),s:Bulleromyces_albus_SH215453.07FU(0.9900)
Otu0001279	0	0	0	0	0	0	0	0	0	0	0	0	0	0	0	0	0	0	0	0	0	0	0	0	0	0	0	0	0	0	d:Fungi(1.0000),p:Zygomycota(0.9700),c:Mortierellomycotina_cls_Incertae_sedis(0.9700),o:Mortierellales(0.9700),f:Mortierellaceae(0.9700),g:Mortierella(0.9600),s:Mortierella_elongata_SH180118.07FU(0.5500)
Otu0001280	0	0	0	0	3	6	2	0	0	0	0	0	18	0	0	0	0	0	0	0	0	0	0	0	0	0	0	0	0	0	d:Fungi(1.0000),p:Ascomycota(0.5400),c:Dothideomycetes(0.3700),o:Pleosporales(0.3700),f:Pleosporaceae(0.2500),g:Alternaria(0.2300),s:Didymella_urticicola_SH186597.07FU(0.0400)
Otu0001281	0	0	0	0	0	0	0	1	0	0	0	0	0	1	0	12	4	8	7	6	9	0	51	1	8	11	0	17	0	0	d:Plantae(0.9600),p:Basidiomycota(0.0300),c:Agaricomycetes(0.0200),o:Boletales(0.0100),f:Phanerochaetaceae(0.0100),g:Ceriporia(0.0100),s:Ceriporia_crassitunicata_SH026867.07FU(0.0100)
Otu0001282	0	0	0	0	0	0	0	0	0	0	0	0	0	0	9	0	0	0	0	0	0	0	0	0	0	0	0	0	0	0	d:Fungi(1.0000),p:Ascomycota(1.0000),c:Sordariomycetes(1.0000),o:Hypocreales(1.0000)
Otu0001283	0	41	0	23	0	0	0	0	0	0	0	0	0	0	0	0	0	0	0	0	0	0	0	0	0	0	0	0	0	0	d:unidentified(0.6600),p:Chytridiomycota(0.1700),c:Chytridiomycetes(0.1100),o:Spizellomycetales(0.1100),f:Spizellomycetaceae(0.0900),g:Spizellomyces(0.0600),s:Spizellomyces_pseudodichotomus_SH196352.07FU(0.0200)
Otu0001285	0	0	0	0	0	0	0	0	0	0	0	0	0	0	0	0	0	4	2	6	0	13	4	7	0	0	0	11	0	0	d:Fungi(1.0000),p:Ascomycota(0.9900),c:Eurotiomycetes(0.9600),o:Chaetothyriales(0.9600),f:Chaetothyriales_fam_Incertae_sedis(0.9600),g:Coniosporium(0.9600),s:Calycina_marina_SH526157.07FU(0.0100)
Otu0001287	0	0	0	0	0	0	0	0	0	0	0	0	1	0	1	1	0	3	0	0	0	1	1	0	0	0	0	0	0	0	d:Fungi(1.0000),p:Ascomycota(0.9200),c:Eurotiomycetes(0.9200),o:Chaetothyriales(0.9200),f:Chaetothyriales_fam_Incertae_sedis(0.9000),g:Bradymyces(0.7000),s:Bradymyces_alpinus_SH023558.07FU(0.4200)
Otu0001288	0	0	0	2	15	10	2	14	6	0	0	0	11	2	2	0	0	0	0	0	5	3	0	1	0	6	0	1	0	0	d:Fungi(1.0000),p:Ascomycota(0.9800),c:Dothideomycetes(0.9600),o:Pleosporales(0.9500),f:Massarinaceae(0.5100),g:Massarina(0.5100)
Otu0001289	0	0	0	0	0	0	0	0	0	0	0	0	0	0	0	0	0	2	0	0	0	1	36	5	0	0	0	21	0	11	d:Fungi(1.0000),p:Glomeromycota(1.0000),c:Glomeromycetes(0.9600),o:Glomerales(0.9600),f:Glomeraceae(0.9600),g:Glomus(0.2800)
Otu0001291	0	5	0	0	0	0	0	0	4	42	0	0	0	0	4	0	0	0	0	0	0	0	0	0	0	0	0	0	0	0	d:Fungi(0.9600),p:Basidiomycota(0.5600),c:Agaricomycetes(0.5300),o:Thelephorales(0.1700),f:Thelephoraceae(0.1700),g:Verrucaria(0.0900),s:Stereopsis_radicans_SH494706.07FU(0.0500)
Otu0001297	0	5	1	7	0	0	0	0	8	14	0	0	0	0	1	0	0	0	0	0	0	0	0	0	0	0	0	0	0	0	d:Fungi(0.9700),p:Basidiomycota(0.6100),c:Agaricomycetes(0.5600),o:Agaricales(0.2300),f:Inocybaceae(0.0900),g:Inocybe(0.0800),s:Lepiota_viridigleba_SH004094.07FU(0.0200)
Otu0001298	0	1	10	5	8	1	0	0	0	0	0	0	0	1	0	0	2	0	0	0	4	0	0	0	0	0	0	0	0	1	d:Fungi(1.0000),p:Ascomycota(1.0000),c:Dothideomycetes(1.0000),o:Pleosporales(0.0100),f:Phaeosphaeriaceae(0.0100),g:Sclerostagonospora(0.0100)
Otu0001306	0	0	0	0	0	0	0	0	0	0	0	0	0	0	0	0	0	0	0	0	0	0	0	0	0	0	0	0	1	0	d:Fungi(1.0000),p:Ascomycota(1.0000),c:Leotiomycetes(0.9800),o:Helotiales(0.9800)
Otu0001307	0	5	0	2	0	0	0	20	13	0	1	0	0	0	7	0	0	0	0	0	0	0	0	0	0	0	0	0	0	0	d:Fungi(1.0000),p:Ascomycota(1.0000),c:Sordariomycetes(1.0000),o:Sordariales(1.0000)
Otu0001308	0	0	4	1	0	0	0	21	0	0	0	0	6	0	0	0	0	1	0	0	0	0	0	0	0	0	0	0	0	0	d:Fungi(1.0000),p:Ascomycota(1.0000),c:Dothideomycetes(1.0000),o:Pleosporales(0.9900),f:Mycosphaerellaceae(0.0100),g:Septoria(0.0100)
Otu0001309	0	24	6	3	0	0	0	0	0	1	0	1	0	0	0	0	0	0	0	0	0	0	2	0	0	0	0	0	0	0	d:Fungi(0.9700),p:Basidiomycota(0.6500),c:Agaricomycetes(0.6000),o:Thelephorales(0.1800),f:Thelephoraceae(0.1800),g:Candida(0.0300),s:Pluteus_extremiorientalis_SH524080.07FU(0.0200)
Otu0001312	0	0	0	0	0	0	0	0	0	0	0	1	12	1	53	0	0	0	0	0	0	4	3	0	0	0	0	0	0	0	d:Fungi(1.0000),p:Basidiomycota(0.9300),c:Exobasidiomycetes(0.9300),o:Exobasidiomycetidae_ord_Incertae_sedis(0.9300),f:Exobasidiomycetidae_fam_Incertae_sedis(0.9300),g:Meira(0.9300),s:Meira_nashicola_SH188445.07FU(0.4700)
Otu0001319	0	49	0	0	0	6	0	0	0	2	1	0	0	1	0	0	0	0	0	0	0	0	0	0	0	0	0	0	0	0	d:Fungi(1.0000),p:Chytridiomycota(1.0000),c:Chytridiomycetes(1.0000),o:Rhizophlyctidales(1.0000),f:Rhizophlyctidaceae(1.0000),g:Rhizophlyctis(1.0000),s:Rhizophlyctis_rosea_SH202562.07FU(0.9700)
Otu0001325	0	0	0	0	0	0	0	0	0	0	0	0	1	0	0	0	4	1	0	4	0	0	0	0	1	18	1	0	0	4	d:Fungi(1.0000),p:Basidiomycota(1.0000),c:Agaricomycetes(1.0000),o:Sebacinales(1.0000),f:Sebacinales_Group_B(0.8900)
Otu0001328	0	23	0	0	0	0	0	0	1	0	0	0	0	0	0	0	0	17	1	0	2	0	0	0	0	0	0	0	0	0	d:Fungi(1.0000),p:Ascomycota(0.9700),c:Dothideomycetes(0.9500),o:Pleosporales(0.9100),f:Phaeosphaeriaceae(0.1300),g:Phaeosphaeria(0.0700),s:Septoria_arundinacea_SH183012.07FU(0.0300)
Otu0001332	0	10	13	13	12	2	0	0	0	1	1	3	1	0	0	0	0	0	0	0	0	0	0	0	0	0	0	0	0	0	d:Fungi(1.0000),p:Ascomycota(0.9800),c:Dothideomycetes(0.9200),o:Pleosporales(0.9100),f:Lophiostomataceae(0.6500),g:Lophiostoma(0.6200),s:Lophiostoma_macrostomoides_SH004352.07FU(0.3500)
Otu0001334	0	0	0	0	0	0	0	0	0	0	0	0	0	0	0	0	0	0	0	0	0	0	2	0	0	0	0	0	0	0	d:Fungi(0.9300),p:Basidiomycota(0.9100),c:Agaricomycetes(0.8600),o:Agaricales(0.8600),f:Thelephoraceae(0.1200),g:Amanita(0.0500),s:Tulostoma_fimbriatum_SH003706.07FU(0.0200)
Otu0001335	0	0	1	0	1	0	0	0	0	0	0	0	9	1	0	0	0	0	0	0	0	0	0	0	0	0	0	0	0	0	d:Fungi(1.0000),p:Ascomycota(0.9200),c:Eurotiomycetes(0.5600),o:Pezizales(0.3900),f:Verrucariaceae(0.0700),g:Verrucaria(0.0600),s:Verrucaria_margacea_SH187389.07FU(0.0300)
Otu0001337	0	0	1	0	0	0	0	0	0	0	0	0	0	0	0	0	0	12	0	9	1	8	4	2	0	0	0	0	0	0	d:Fungi(0.9800),p:Ascomycota(0.9100),c:Sordariomycetes(0.8800),o:Hypocreales(0.8300),f:Orbiliaceae(0.0900),g:Ophiocordyceps(0.0700),s:Ophiocordyceps_konnoana_SH483159.07FU(0.0700)
Otu0001338	0	0	0	0	0	0	0	0	41	0	0	1	4	0	0	0	0	0	0	0	0	0	0	0	0	0	0	0	0	0	d:Fungi(0.9900),p:Ascomycota(0.9900),c:Pezizomycetes(0.9700),o:Pezizales(0.8700),f:Pyronemataceae(0.1900),g:Urnula(0.0200),s:Urnula_craterium_SH181053.07FU(0.0200)
Otu0001341	0	0	0	0	2	3	0	39	0	0	0	0	0	0	0	0	0	0	0	0	0	0	0	0	0	0	0	0	0	0	d:Fungi(1.0000),p:Ascomycota(0.9200),c:Dothideomycetes(0.9000),o:Dothideomycetidae_ord_Incertae_sedis(0.8600),f:Eremomycetaceae(0.8600),g:Arthrographis(0.8500),s:Arthrographis_arxii_SH215550.07FU(0.7400)
Otu0001348	0	10	1	5	0	0	0	0	41	0	0	0	0	0	2	0	0	0	0	0	0	0	0	0	0	0	0	0	0	0	d:Fungi(0.9700),p:Basidiomycota(0.5300),c:Agaricomycetes(0.5100),o:Agaricales(0.2500),f:Inocybaceae(0.0900),g:Inocybe(0.0900),s:Acaulospora_minuta_SH199918.07FU(0.0200)
Otu0001350	0	0	0	0	0	0	0	0	0	0	0	0	32	0	46	0	0	0	0	0	0	0	0	0	0	0	0	0	0	0	d:Fungi(1.0000),p:Ascomycota(0.9800),c:Eurotiomycetes(0.9100),o:Chaetothyriales(0.9100),f:Herpotrichiellaceae(0.1200),g:Cladophialophora(0.1200)
Otu0001354	0	0	0	0	0	0	0	0	0	0	0	0	0	0	94	0	0	0	0	0	0	0	0	0	0	0	0	0	0	0	d:Fungi(1.0000),p:Basidiomycota(0.9000),c:Agaricomycetes(0.8800),o:Trechisporales(0.8800),f:Hydnodontaceae(0.0900),g:Subulicystidium(0.0900),s:Subulicystidium_longisporum_SH496907.07FU(0.0800)
Otu0001358	0	5	2	0	21	14	0	0	0	0	0	0	1	1	0	0	0	0	0	0	0	0	0	0	0	0	0	0	0	0	d:Fungi(1.0000),p:Basidiomycota(1.0000),c:Agaricomycetes(1.0000),o:Auriculariales(1.0000)
Otu0001359	0	6	0	0	0	0	0	54	20	0	0	0	0	0	0	0	0	0	0	0	0	0	0	1	0	0	0	0	0	0	d:Fungi(1.0000),p:Ascomycota(0.9200),c:Leotiomycetes(0.9200),o:Leotiomycetes_ord_Incertae_sedis(0.9000),f:Myxotrichaceae(0.9000),g:Oidiodendron(0.5300),s:Oidiodendron_echinulatum_SH216993.07FU(0.0600)
Otu0001362	0	10	0	0	4	1	0	0	0	1	0	0	0	0	68	0	0	0	0	0	0	0	4	0	0	0	0	0	0	1	d:Fungi(1.0000)
Otu0001367	0	0	0	0	1	0	0	0	0	0	0	0	0	0	77	0	0	0	0	0	0	0	0	0	0	0	0	0	0	0	d:Fungi(1.0000),p:Ascomycota(1.0000),c:Eurotiomycetes(1.0000),o:Onygenales(1.0000),f:Arthrodermataceae(1.0000),g:Microsporum(0.8600),s:Microsporum_fulvum_SH189818.07FU(0.6200)
Otu0001371	0	0	0	0	1	0	0	0	0	0	0	0	0	0	0	0	2	3	2	1	13	6	1	0	0	0	0	2	43	3	d:Fungi(1.0000),p:Ascomycota(0.8000),c:Eurotiomycetes(0.7600),o:Chaetothyriales(0.5300),f:Herpotrichiellaceae(0.2400),g:Aphanophora(0.1100),s:Aphanophora_eugeniae_SH023864.07FU(0.1100)
Otu0001372	0	0	0	0	1	0	0	0	0	0	0	0	0	0	0	0	0	0	0	0	0	0	0	0	0	0	0	0	0	0	d:Fungi(0.9700),p:Basidiomycota(0.5900),c:Agaricomycetes(0.5100),o:Agaricales(0.2000),f:Meruliaceae(0.0700),g:Verrucaria(0.0600),s:Stereopsis_radicans_SH494706.07FU(0.0400)
Otu0001373	0	0	1	0	0	1	0	1	0	0	0	18	2	0	2	0	0	0	0	0	0	1	2	0	0	0	0	0	0	0	d:Fungi(0.9600),p:Basidiomycota(0.6400),c:Agaricomycetes(0.5600),o:Thelephorales(0.2200),f:Thelephoraceae(0.2200),g:Russula(0.0400),s:Bulleribasidium_oberjochense_SH222253.07FU(0.0300)
Otu0001374	0	0	0	1	0	9	0	12	0	0	0	0	9	0	18	2	0	0	0	1	0	0	0	0	0	0	0	0	0	0	d:Fungi(1.0000),p:Ascomycota(0.1800),c:Sordariomycetes(0.1800),o:Hypocreales(0.1800),f:Clavicipitaceae(0.1800),g:Metarhizium(0.1800),s:Metarhizium_marquandii_SH217935.07FU(0.1800)
Otu0001375	0	0	0	0	0	0	0	0	0	0	0	0	0	0	0	0	0	1	1	1	1	3	16	0	0	11	0	0	0	0	d:Fungi(1.0000),p:Ascomycota(0.9600),c:Dothideomycetes(0.8900),o:Pleosporales(0.8900),f:Leptosphaeriaceae(0.1700),g:Leptosphaeria(0.1700)
Otu0001379	0	0	0	0	0	0	0	0	0	0	0	0	0	0	0	0	0	12	8	2	5	6	0	13	1	0	0	0	0	0	d:Fungi(1.0000),p:Ascomycota(1.0000),c:Eurotiomycetes(1.0000),o:Verrucariales(1.0000),f:Verrucariaceae(1.0000),g:Verrucaria(1.0000),s:Verrucaria_muralis_SH213962.07FU(0.9200)
Otu0001381	0	6	0	0	43	0	0	0	0	0	0	0	1	0	0	0	0	0	0	0	0	0	0	0	0	0	0	0	0	0	d:Fungi(0.9600),p:Chytridiomycota(0.5700),c:Chytridiomycetes(0.5600),o:Rhizophlyctidales(0.5100),f:Rhizophlyctidaceae(0.5100),g:Rhizophlyctis(0.5100),s:Rhizophlyctis_rosea_SH202088.07FU(0.0700)
Otu0001384	0	0	0	0	0	0	0	0	0	0	0	0	0	0	0	0	0	11	1	2	0	0	0	0	14	8	0	0	0	0	d:Fungi(1.0000),p:Ascomycota(0.9500),c:Sordariomycetes(0.1000),o:Xylariales(0.1000),f:Amphisphaeriaceae(0.0800),g:Monochaetia(0.0300),s:Monochaetia_dimorphospora_SH200166.07FU(0.0300)
Otu0001386	0	0	0	0	0	0	0	0	18	0	0	2	57	1	18	1	0	0	0	0	0	4	1	0	0	0	0	1	0	0	d:Protista(1.0000),p:Cercozoa(1.0000)
Otu0001389	0	0	0	0	0	0	0	0	0	0	0	0	0	0	0	0	0	4	0	0	5	0	0	0	0	0	0	0	41	0	d:Fungi(1.0000),p:Basidiomycota(1.0000),c:Microbotryomycetes(0.8900),o:Sporidiobolales(0.8900),f:Sporidiobolales_fam_Incertae_sedis(0.0300),g:Rhodotorula(0.0200),s:Rhodotorula_armeniaca_SH207118.07FU(0.0200)
Otu0001390	0	4	0	0	0	0	0	0	0	0	0	0	0	0	0	1	0	0	0	0	0	0	0	0	0	0	0	0	0	0	d:Fungi(1.0000),p:Basidiomycota(1.0000),c:Ustilaginomycotina_cls_Incertae_sedis(1.0000),o:Malasseziales(1.0000),f:Malasseziaceae(1.0000),g:Malassezia(1.0000),s:Malassezia_sympodialis_SH188402.07FU(1.0000)
Otu0001391	0	0	0	0	0	0	0	0	0	0	0	0	0	0	0	0	16	7	0	1	0	3	0	3	0	6	0	0	0	0	d:Fungi(1.0000),p:Basidiomycota(0.9800),c:Tremellomycetes(0.9400),o:Tremellales(0.9100),f:Tremellales_fam_Incertae_sedis(0.1200),g:Cryptococcus(0.0600),s:Trimorphomyces_papilionaceus_SH459135.07FU(0.0500)
Otu0001393	0	0	0	0	0	0	0	0	0	0	0	0	0	1	0	0	1	2	5	3	6	0	0	0	10	0	5	2	0	0	d:Fungi(1.0000),p:Ascomycota(0.9900),c:Sordariomycetes(0.9900),o:Hypocreales(0.9900),f:Hypocreales_fam_Incertae_sedis(0.9800),g:Ilyonectria(0.9800),s:Ilyonectria_robusta_SH202970.07FU(0.9700)
Otu0001394	0	20	1	0	3	0	0	6	0	0	0	0	0	0	5	0	0	0	0	0	0	0	0	0	0	0	0	0	0	0	d:Fungi(1.0000),p:Ascomycota(1.0000),c:Dothideomycetes(1.0000),o:Pleosporales(1.0000),f:Sporormiaceae(0.9900),g:Preussia(0.9900)
Otu0001395	0	0	0	0	0	0	0	0	0	0	0	0	0	0	58	0	0	0	0	0	0	0	0	0	0	0	0	0	0	0	d:Fungi(1.0000),p:Basidiomycota(1.0000),c:Agaricomycetes(1.0000),o:Agaricales(1.0000),f:Psathyrellaceae(0.8100),g:Coprinellus(0.8000),s:Coprinellus_radians_SH220350.07FU(0.7700)
Otu0001396	0	0	0	0	0	0	0	0	0	0	0	0	0	1	0	0	0	5	3	3	0	18	1	3	0	0	0	9	0	7	d:Fungi(1.0000),p:Ascomycota(0.9500),c:Eurotiomycetes(0.9500),o:Chaetothyriales(0.8900),f:Herpotrichiellaceae(0.3000),g:Capronia(0.0400),s:Endococcus_fusigera_SH462404.07FU(0.0400)
Otu0001397	0	0	6	1	4	1	0	1	1	0	0	0	44	1	0	0	0	0	0	0	0	0	0	0	0	0	0	0	0	0	d:Fungi(1.0000),p:Ascomycota(0.9900),c:Sordariomycetes(0.9300),o:Sordariales(0.9300),f:Lasiosphaeriaceae(0.7300),g:Schizothecium(0.5400),s:Schizothecium_carpinicola_SH201192.07FU(0.5400)
Otu0001403	0	0	0	0	0	0	0	0	0	0	0	0	0	0	0	0	0	2	0	1	3	0	0	0	0	11	0	15	0	2	d:Fungi(1.0000),p:Glomeromycota(1.0000),c:Glomeromycetes(1.0000),o:Glomerales(1.0000),f:Glomeraceae(1.0000),g:Rhizophagus(0.9100),s:Rhizophagus_fasciculatus_SH175565.07FU(0.9000)
Otu0001404	0	0	8	12	18	0	0	0	0	0	0	0	0	0	0	0	0	0	0	0	0	0	0	0	0	0	0	0	0	0	d:Fungi(1.0000)
Otu0001407	0	0	0	0	55	0	0	0	0	0	0	0	0	0	0	0	0	0	0	0	0	0	0	0	0	0	0	0	0	0	d:Fungi(1.0000),p:Ascomycota(1.0000),c:Sordariomycetes(1.0000),o:Microascales(1.0000),f:Microascaceae(0.1400),g:Scedosporium(0.1000),s:Scedosporium_boydii_SH187504.07FU(0.0600)
Otu0001411	0	0	1	0	0	0	0	0	0	0	0	0	0	0	0	15	20	11	3	5	3	5	4	3	1	5	0	6	5	2	d:Fungi(1.0000),p:Ascomycota(1.0000),c:Eurotiomycetes(1.0000),o:Eurotiales(1.0000),f:Trichocomaceae(0.9800),g:Aspergillus(0.8800),s:Aspergillus_terreus_SH182647.07FU(0.7300)
Otu0001418	0	0	0	0	0	0	0	0	0	0	0	1	0	0	0	49	0	0	1	0	0	0	0	0	0	0	0	0	0	4	d:Fungi(1.0000),p:Ascomycota(0.9600),c:Dothideomycetes(0.9600),o:Capnodiales(0.9600),f:Teratosphaeriaceae(0.8900),g:Catenulostroma(0.7700),s:Catenulostroma_hermanusense_SH214166.07FU(0.7700)
Otu0001419	0	0	0	0	0	0	0	0	0	0	0	0	0	0	0	0	21	5	6	9	5	0	0	0	10	0	0	0	0	4	d:Fungi(1.0000),p:Ascomycota(0.8100),c:Pezizomycotina_cls_Incertae_sedis(0.8100),o:Pezizomycotina_ord_Incertae_sedis(0.8100),f:Pezizomycotina_fam_Incertae_sedis(0.8100),g:Ochroconis(0.6100),s:Scolecobasidium_terreum_SH207895.07FU(0.0100)
Otu0001420	0	0	0	0	0	0	0	0	0	0	0	2	0	0	0	23	1	0	0	1	0	0	0	4	0	0	0	7	0	0	d:Fungi(1.0000),p:Ascomycota(0.8500),c:Sordariomycetes(0.8400),o:Sordariales(0.8300),f:Lasiosphaeriaceae(0.6800),g:Podospora(0.2600),s:Podospora_intestinacea_SH222032.07FU(0.1000)
Otu0001424	0	0	0	0	0	0	0	0	0	0	0	0	0	0	0	0	0	0	0	0	0	0	2	0	0	0	0	0	0	0	d:Fungi(1.0000),p:Basidiomycota(0.9600),c:Tremellomycetes(0.9600),o:Tremellales(0.9600),f:Tremellales_fam_Incertae_sedis(0.9600),g:Cryptococcus(0.9100),s:Cryptococcus_randhawii_SH116217.07FU(0.8600)
Otu0001428	0	0	90	0	0	0	0	0	0	0	0	0	0	0	0	0	0	0	36	0	0	0	0	0	0	1	0	0	0	0	d:Fungi(1.0000),p:Chytridiomycota(0.8400),c:Chytridiomycetes(0.8400),o:Boletales(0.5200),f:Boletaceae(0.0200),g:Rhizophlyctis(0.0200),s:Candida_santamariae_SH190098.07FU(0.0100)
Otu0001430	0	2	0	1	12	5	0	0	1	0	0	0	6	0	53	0	0	0	0	0	0	1	0	0	0	0	0	0	0	0	d:Fungi(1.0000),p:Ascomycota(1.0000),c:Eurotiomycetes(1.0000),o:Eurotiales(1.0000),f:Trichocomaceae(0.9100),g:Aspergillus(0.8900),s:Aspergillus_sclerotiorum_SH207596.07FU(0.7400)
Otu0001434	0	0	0	0	0	0	0	0	0	0	0	0	4	0	0	0	0	0	0	0	0	0	0	0	0	0	0	0	0	0	d:Fungi(1.0000),p:Ascomycota(0.7000),c:Eurotiomycetes(0.1400),o:Pezizales(0.1000),f:Verrucariaceae(0.0700),g:Verrucaria(0.0600),s:Verrucaria_margacea_SH187389.07FU(0.0300)
Otu0001437	0	0	0	0	0	0	0	0	0	0	0	0	0	0	0	0	0	0	0	0	0	0	0	0	0	0	0	0	0	0	d:Fungi(1.0000),p:Basidiomycota(1.0000),c:Microbotryomycetes(1.0000),o:Sporidiobolales(1.0000),f:Sporidiobolales_fam_Incertae_sedis(1.0000),g:Sporobolomyces(1.0000),s:Sporobolomyces_roseus_SH194973.07FU(1.0000)
Otu0001439	0	0	0	0	0	0	0	0	0	0	0	0	0	0	0	1	9	1	7	2	1	0	0	11	0	8	1	0	0	0	d:Fungi(1.0000),p:Ascomycota(0.5800),c:Dothideomycetes(0.5500)
Otu0001440	0	0	0	0	0	0	0	0	0	0	0	0	0	0	0	0	0	0	0	0	0	0	0	0	0	0	0	0	0	0	d:Fungi(1.0000),p:Ascomycota(1.0000),c:Eurotiomycetes(1.0000),o:Chaetothyriales(1.0000),f:Herpotrichiellaceae(1.0000),g:Capronia(0.9700),s:Capronia_semi-immersa_SH196384.07FU(0.9700)
Otu0001442	0	0	0	2	0	0	0	0	0	0	0	0	0	0	2	0	0	0	0	0	0	0	0	0	0	0	0	0	0	0	d:Fungi(1.0000),p:Ascomycota(1.0000),c:Sordariomycetes(1.0000),o:Hypocreales(1.0000),f:Nectriaceae(0.8000),g:Gibberella(0.6300),s:Gibberella_tricincta_SH213880.07FU(0.4800)
Otu0001443	0	0	0	0	0	0	0	1	0	0	0	1	0	0	0	10	15	8	7	10	9	1	4	0	2	8	0	2	3	0	d:Fungi(1.0000),p:Glomeromycota(1.0000),c:Glomeromycetes(1.0000),o:Paraglomerales(1.0000),f:Paraglomeraceae(0.4200),g:Paraglomus(0.4200),s:Paraglomus_laccatum_SH194690.07FU(0.1300)
Otu0001444	0	0	0	0	0	21	16	0	0	0	0	0	6	3	0	0	0	0	0	0	0	0	0	0	0	0	0	0	0	0	d:Fungi(1.0000),p:Ascomycota(1.0000),c:Dothideomycetes(1.0000),o:Pleosporales(1.0000)
Otu0001445	0	0	0	0	0	0	0	0	0	0	0	0	0	0	0	0	9	5	0	2	0	0	0	3	0	0	0	0	0	25	d:Fungi(1.0000),p:Basidiomycota(1.0000),c:Agaricomycetes(1.0000),o:Sebacinales(1.0000)
Otu0001447	0	0	2	6	0	0	0	0	0	0	1	1	0	0	0	0	0	0	0	0	1	0	7	0	0	0	0	4	0	4	d:Fungi(1.0000),p:Ascomycota(1.0000),c:Sordariomycetes(1.0000),o:Hypocreales(1.0000),f:Hypocreales_fam_Incertae_sedis(0.2600),g:Myrothecium(0.2600),s:Myrothecium_verrucaria_SH175286.07FU(0.1300)
Otu0001448	0	0	0	0	0	0	0	0	0	0	0	0	0	0	0	0	0	2	0	4	1	12	0	0	0	1	0	0	0	0	d:Fungi(1.0000),p:Basidiomycota(1.0000),c:Agaricomycetes(1.0000),o:Geastrales(0.9800),f:Geastraceae(0.9800),g:Geastrum(0.9700),s:Geastrum_kotlabae_SH212387.07FU(0.9300)
Otu0001449	0	6	0	0	0	0	0	0	0	0	0	0	0	0	0	0	0	0	0	0	0	1	0	0	0	0	0	0	0	0	d:Fungi(1.0000),p:Ascomycota(0.1600),c:Sordariomycetes(0.0500),o:Pezizales(0.0400),f:Pezizaceae(0.0400),g:Peziza(0.0300),s:Peziza_infossa_SH188835.07FU(0.0300)
Otu0001450	0	0	0	0	0	0	0	1	0	0	0	1	0	0	0	13	0	0	10	2	5	0	0	0	5	6	0	0	0	0	d:Fungi(1.0000),p:Basidiomycota(1.0000),c:Agaricomycetes(1.0000),o:Corticiales(0.8200),f:Corticiaceae(0.8200),g:Laetisaria(0.7800),s:Laetisaria_arvalis_SH187847.07FU(0.2300)
Otu0001451	0	0	0	1	0	0	0	0	0	0	0	2	1	0	0	17	2	0	2	0	5	9	0	1	0	0	0	11	8	1	d:Fungi(1.0000),p:Glomeromycota(1.0000),c:Glomeromycetes(1.0000),o:Glomerales(1.0000),f:Glomeraceae(1.0000),g:Glomus(1.0000)
Otu0001455	0	0	0	0	0	0	0	0	0	0	0	0	1	0	0	0	0	0	0	8	3	0	0	0	1	0	0	0	4	18	d:Fungi(1.0000),p:Ascomycota(0.9200),c:Sordariomycetes(0.9200),o:Sordariales(0.9200),f:Lasiosphaeriaceae(0.7200),g:Schizothecium(0.2600),s:Schizothecium_miniglutinans_SH018053.07FU(0.2600)
Otu0001462	0	0	0	0	0	0	0	0	0	0	0	0	0	0	0	0	10	1	1	1	4	13	1	2	1	0	0	0	8	13	d:Fungi(1.0000),p:Ascomycota(1.0000),c:Sordariomycetes(0.9100),o:Sordariales(0.9100)
Otu0001465	0	0	1	0	0	0	0	0	0	0	0	0	0	0	0	0	0	0	0	1	3	30	0	0	0	1	0	7	0	0	d:Fungi(1.0000),p:Ascomycota(0.9500),c:Dothideomycetes(0.9500),o:Pleosporales(0.9500),f:Pleosporaceae(0.0200)
Otu0001467	0	0	0	0	0	0	0	0	0	0	0	0	0	0	0	0	2	0	0	0	0	0	0	0	0	0	0	0	0	0	d:Fungi(1.0000),p:Basidiomycota(1.0000),c:Agaricomycetes(1.0000),o:Sebacinales(1.0000),f:Sebacinales_Group_B(0.9300)
Otu0001469	0	4	0	9	20	27	0	0	0	11	0	0	0	2	0	0	0	0	1	9	2	0	0	0	1	1	0	1	0	0	d:Fungi(1.0000),p:Ascomycota(1.0000),c:Sordariomycetes(1.0000),o:Hypocreales(1.0000),f:Nectriaceae(0.7200),g:Neonectria(0.0200)
Otu0001471	0	0	3	0	0	0	0	1	1	0	0	0	18	2	0	0	0	0	0	0	0	0	0	2	7	0	0	0	0	0	d:Fungi(1.0000),p:Ascomycota(1.0000),c:Eurotiomycetes(1.0000),o:Arachnomycetales(0.9400),f:Arachnomycetaceae(0.9400),g:Arachnomyces(0.9400),s:Aspergillus_janus_SH194616.07FU(0.0200)
Otu0001477	0	6	0	0	0	0	0	0	37	1	0	0	0	0	1	0	0	0	0	0	0	0	0	0	0	0	0	0	0	0	d:Fungi(0.9800),p:Basidiomycota(0.5500),c:Agaricomycetes(0.5100),o:Agaricales(0.1800),f:Thelephoraceae(0.1400),g:Inocybe(0.0500),s:Stereopsis_radicans_SH494706.07FU(0.0200)
Otu0001479	0	3	2	18	1	1	0	0	0	0	1	0	113	4	0	0	0	0	0	1	0	0	0	0	0	0	0	0	0	0	d:Fungi(1.0000),p:Chytridiomycota(0.5900),c:Chytridiomycetes(0.5900),o:Sebacinales(0.0100)
Otu0001482	0	2	0	0	0	25	0	1	0	0	0	0	0	3	0	0	0	0	0	0	0	0	0	0	0	0	0	0	0	0	d:Fungi(1.0000),p:Ascomycota(1.0000),c:Sordariomycetes(0.8900),o:Hypocreales(0.8900),f:Nectriaceae(0.8900),g:Fusarium(0.1800),s:Fusarium_nelsonii_SH219694.07FU(0.1100)
Otu0001483	0	13	28	0	16	1	0	0	0	0	1	0	0	0	3	0	0	0	0	0	0	0	0	0	0	0	0	0	0	0	d:Fungi(1.0000),p:Ascomycota(0.9200),c:Pezizomycetes(0.8900),o:Pezizales(0.8300),f:Pyronemataceae(0.4400),g:Pseudaleuria(0.1900),s:Pseudaleuria_quinaultiana_SH215688.07FU(0.1900)
Otu0001486	0	0	0	0	0	0	0	3	0	0	0	0	0	0	0	0	0	0	0	0	0	0	0	0	0	0	0	0	0	0	d:Fungi(1.0000),p:Ascomycota(0.9900),c:Dothideomycetes(0.9800),o:Pleosporales(0.9800),f:Massarinaceae(0.4600),g:Massarina(0.4600)
Otu0001487	0	2	1	4	0	1	0	0	8	0	0	1	11	1	19	0	0	0	0	0	0	0	0	0	0	0	0	0	0	0	d:Fungi(0.9900),p:Basidiomycota(0.9500),c:Agaricomycetes(0.8900),o:Agaricales(0.8700),f:Erythrobasidiales_fam_Incertae_sedis(0.0900),g:Bannoa(0.0900),s:Bannoa_ogasawarensis_SH219192.07FU(0.0900)
Otu0001497	0	0	0	0	0	0	0	0	0	0	0	0	0	0	0	0	2	1	0	0	0	0	0	1	1	15	0	0	0	11	d:Fungi(1.0000),p:Ascomycota(1.0000),c:Lecanoromycetes(0.0400),o:Ostropales(0.0400),f:Myxotrichaceae(0.0100),g:Oidiodendron(0.0100),s:Cryptodiscus_rhopaloides_SH012538.07FU(0.0100)
Otu0001501	0	8	9	13	1	3	0	0	4	0	0	0	0	0	0	0	0	0	0	0	0	0	0	0	0	0	0	0	0	0	d:Fungi(0.9900),p:Basidiomycota(0.9900),c:Agaricomycetes(0.9900),o:Agaricales(0.9900),f:Cortinariaceae(0.0700),g:Cortinarius(0.0600),s:Psathyrella_cotonea_SH031760.07FU(0.0400)
Otu0001503	0	0	0	0	0	0	0	0	0	0	0	0	0	0	0	1	0	0	0	1	0	0	0	0	1	0	0	3	4	0	d:Fungi(1.0000),p:Zygomycota(0.9700),c:Mortierellomycotina_cls_Incertae_sedis(0.9700),o:Mortierellales(0.9700),f:Mortierellaceae(0.0700),g:Mortierella(0.0700)
Otu0001505	0	0	0	0	0	0	0	0	0	0	0	0	0	1	0	10	7	2	0	6	5	0	0	0	0	0	0	8	0	3	d:Fungi(0.9900),p:Ascomycota(0.9700),c:Agaricomycetes(0.9900),o:Eurotiales(0.5700),f:Elaphomycetaceae(0.6600),g:Elaphomyces(0.0500),s:Elaphomyces_septatus_SH487981.07FU(0.0400)
Otu0001506	0	5	0	4	9	3	0	4	5	1	1	11	26	2	18	0	0	0	0	0	0	2	0	0	0	0	0	0	0	0	d:Fungi(1.0000),p:Ascomycota(0.8300),c:Eurotiomycetes(0.6000),o:Eurotiales(0.3900),f:Trichocomaceae(0.2400),g:Aspergillus(0.0700),s:Malbranchea_cinnamomea_SH209133.07FU(0.0600)
Otu0001508	0	2	1	1	6	2	0	1	3	0	0	1	0	0	1	8	4	8	5	5	7	0	0	0	4	5	0	1	0	0	d:Fungi(1.0000),p:Ascomycota(0.9800),c:Dothideomycetes(0.9800),o:Pleosporales(0.9800),f:Pleosporaceae(0.4500),g:Alternaria(0.4500)
Otu0001509	0	5	0	2	0	0	0	0	34	0	0	0	1	0	7	1	0	0	3	0	0	0	0	0	0	0	0	0	0	0	d:Fungi(1.0000),p:Ascomycota(0.9900),c:Eurotiomycetes(0.8800),o:Chaetothyriales(0.8800),f:Herpotrichiellaceae(0.2000),g:Cladophialophora(0.2000),s:Knufia_aspidiotus_SH193980.07FU(0.0200)
Otu0001511	0	0	0	0	0	0	0	0	0	0	0	0	0	0	0	11	0	1	0	5	6	0	0	0	0	0	0	0	0	0	d:Fungi(1.0000),p:Basidiomycota(1.0000),c:Agaricomycetes(1.0000),o:Corticiales(0.7900),f:Corticiaceae(0.7900),g:Laetisaria(0.7900),s:Laetisaria_arvalis_SH187847.07FU(0.3200)
Otu0001515	0	0	0	0	1	0	0	12	30	0	0	0	0	0	13	0	0	0	1	0	0	0	0	0	0	0	0	0	0	0	d:Fungi(1.0000),p:Ascomycota(1.0000),c:Sordariomycetes(0.9700),o:Hypocreales(0.9100),f:Hypocreales_fam_Incertae_sedis(0.3000),g:Acremonium(0.2600),s:Acremonium_blochii_SH020355.07FU(0.0800)
Otu0001517	0	0	0	0	0	0	0	0	0	0	0	0	0	0	0	1	7	4	1	4	5	0	0	0	1	0	0	0	0	0	d:Fungi(1.0000),p:Basidiomycota(1.0000),c:Agaricomycetes(1.0000),o:Sebacinales(1.0000),f:Sebacinaceae(0.9200)
Otu0001521	0	0	1	0	0	0	0	0	0	0	0	0	0	0	0	0	0	1	4	2	3	4	9	0	0	0	0	19	5	6	d:Fungi(1.0000),p:Glomeromycota(1.0000),c:Glomeromycetes(1.0000),o:Glomerales(1.0000),f:Glomeraceae(1.0000),g:Glomus(0.9900)
Otu0001525	0	0	0	0	16	1	0	0	0	0	0	0	0	0	0	0	1	0	4	0	4	0	0	0	16	0	0	0	0	0	d:Fungi(1.0000),p:Ascomycota(1.0000),c:Sordariomycetes(1.0000),o:Hypocreales(1.0000),f:Hypocreaceae(0.5600),g:Trichoderma(0.5600),s:Fusarium_solani_SH021001.07FU(0.0100)
Otu0001532	0	2	3	0	1	30	0	0	0	0	0	0	0	2	0	0	0	0	0	0	0	0	0	0	0	0	0	0	0	0	d:Fungi(1.0000),p:Basidiomycota(1.0000),c:Agaricostilbomycetes(1.0000),o:Agaricostilbales(1.0000),f:Chionosphaeraceae(1.0000),g:Kurtzmanomyces(1.0000),s:Kurtzmanomyces_tardus_SH198381.07FU(0.0100)
Otu0001536	0	0	3	11	18	8	0	1	22	0	0	0	6	4	10	0	0	0	0	0	0	0	1	0	0	0	0	0	0	1	d:Fungi(1.0000),p:Ascomycota(1.0000),c:Sordariomycetes(1.0000),o:Hypocreales(1.0000),f:Hypocreales_fam_Incertae_sedis(1.0000),g:Acremonium(1.0000),s:Acremonium_fusidioides_SH203375.07FU(0.5800)
Otu0001538	0	0	0	0	0	0	0	0	0	0	0	0	0	0	0	1	0	0	0	0	0	0	1	0	0	0	0	0	0	0	d:Fungi(1.0000),p:Glomeromycota(1.0000),c:Glomeromycetes(1.0000),o:Glomerales(1.0000),f:Glomeraceae(1.0000),g:Funneliformis(0.3300),s:Funneliformis_mosseae_SH184273.07FU(0.1400)
Otu0001539	0	0	0	0	0	0	0	0	0	0	0	0	0	0	0	2	0	2	8	0	0	0	5	6	0	9	0	10	0	0	d:Fungi(1.0000),p:Ascomycota(0.9100),c:Eurotiomycetes(0.9100),o:Chaetothyriales(0.9100),f:Herpotrichiellaceae(0.9100),g:Exophiala(0.4400),s:Exophiala_salmonis_SH015504.07FU(0.2400)
Otu0001541	0	0	0	5	7	16	0	0	8	0	0	1	0	1	19	0	0	0	0	1	0	0	0	0	0	0	0	1	0	0	d:Fungi(1.0000),p:Ascomycota(0.9500),c:Dothideomycetes(0.9500),o:Pleosporales(0.9300),f:Pleosporaceae(0.4200),g:Ulocladium(0.1900),s:Ulocladium_chartarum_SH216785.07FU(0.1900)
Otu0001543	0	0	0	0	0	0	0	0	2	0	0	0	0	0	0	0	0	3	0	1	16	0	0	3	2	0	0	0	68	1	d:Fungi(1.0000),p:Ascomycota(0.9400),c:Eurotiomycetes(0.8800),o:Chaetothyriales(0.8800),f:Thelephoraceae(0.0800),g:Verrucaria(0.0600),s:Hysteropatella_prostii_SH523728.07FU(0.0200)
Otu0001554	0	0	0	0	3	5	0	0	0	0	0	0	0	0	7	0	0	0	0	3	0	0	0	0	0	0	10	0	0	0	d:Fungi(1.0000),p:Ascomycota(0.9700),c:Sordariomycetes(0.9200),o:Hypocreales(0.8600),f:Xylariales_fam_Incertae_sedis(0.0100),g:Monographella(0.0100),s:Monographella_cucumerina_SH219563.07FU(0.0100)
Otu0001556	0	0	0	0	0	0	0	1	3	0	0	0	5	0	0	0	0	0	0	0	0	0	0	0	0	0	0	0	0	0	d:Fungi(1.0000),p:Ascomycota(0.8900),c:Sordariomycetes(0.8900),o:Hypocreales(0.8900),f:Hypocreales_fam_Incertae_sedis(0.8900),g:Acremonium(0.8900),s:Acremonium_parvum_SH019626.07FU(0.5500)
Otu0001558	0	0	0	0	15	0	0	0	0	1	0	0	1	2	0	0	0	0	0	0	0	0	0	0	0	0	0	0	0	0	d:Fungi(1.0000),p:Ascomycota(0.9700),c:Dothideomycetes(0.9700),o:Pleosporales(0.9700),f:Sporormiaceae(0.9700),g:Preussia(0.9700)
Otu0001559	0	0	0	0	0	1	0	0	24	0	0	0	0	0	19	0	0	0	0	0	0	0	1	0	0	0	0	0	0	0	d:Fungi(1.0000),p:Ascomycota(0.9700),c:Sordariomycetes(0.9700),o:Xylariales(0.9000),f:Xylariales_fam_Incertae_sedis(0.3000),g:Monosporascus(0.3000),s:Monosporascus_ibericus_SH212590.07FU(0.0200)
Otu0001562	0	0	0	0	0	0	0	0	0	0	0	0	0	0	0	0	0	0	0	0	1	0	0	0	0	0	0	0	0	0	d:Fungi(1.0000),p:Basidiomycota(0.3500),c:Tremellomycetes(0.3500),o:Tremellales(0.3100),f:Tremellales_fam_Incertae_sedis(0.3100),g:Cryptococcus(0.3100),s:Cryptococcus_oeirensis_SH264590.07FU(0.2800)
Otu0001565	0	0	0	0	0	0	0	0	0	0	0	0	0	0	0	1	0	0	0	0	2	8	0	3	0	0	0	5	12	16	d:Fungi(0.8700),p:Basidiomycota(0.5000),c:Agaricomycetes(0.4100),o:Agaricales(0.2200),f:Inocybaceae(0.0700),g:Inocybe(0.0500),s:Inocybe_flavella_SH222047.07FU(0.0200)
Otu0001566	0	0	0	1	7	1	0	0	66	0	0	0	0	0	0	0	0	0	1	0	0	0	0	0	0	0	0	0	0	0	d:Fungi(1.0000),p:Ascomycota(1.0000),c:Eurotiomycetes(0.9800),o:Eurotiales(0.8600),f:Arachnomycetaceae(0.4500),g:Arachnomyces(0.4500),s:Arachnomyces_minimus_SH017011.07FU(0.0600)
Otu0001567	0	11	2	14	16	2	0	0	0	0	1	2	1	0	0	0	0	0	0	0	0	0	0	0	0	0	0	0	0	0	d:Fungi(0.9400),p:Chytridiomycota(0.4300),c:Chytridiomycetes(0.1200),o:Rhizophydiales(0.1100),f:Rhizophydiaceae(0.1000),g:Rhizophydium(0.1000),s:Amanita_prairiicola_SH030877.07FU(0.0100)
Otu0001568	0	0	0	0	0	0	0	0	0	0	0	0	0	1	0	0	4	2	4	0	2	0	7	1	8	0	0	17	0	0	d:Fungi(1.0000),p:Basidiomycota(1.0000),c:Agaricomycetes(1.0000),o:Sebacinales(1.0000)
Otu0001570	0	0	0	0	0	1	0	0	0	0	0	0	0	2	0	0	0	37	0	0	0	0	0	1	0	0	0	0	0	0	d:Fungi(1.0000),p:Ascomycota(0.9700),c:Sordariomycetes(0.8900),o:Capnodiales(0.1500),f:Lasiosphaeriaceae(0.0500),g:Schizothecium(0.0500),s:Schizothecium_conicum_SH201185.07FU(0.0500)
Otu0001574	0	0	0	0	0	0	0	0	0	0	0	0	0	1	0	0	2	1	4	1	3	1	0	0	2	35	0	0	0	0	d:Fungi(1.0000),p:Basidiomycota(1.0000),c:Agaricomycetes(1.0000),o:Cantharellales(1.0000),f:Ceratobasidiaceae(1.0000),g:Thanatephorus(0.3400),s:Thanatephorus_cucumeris_SH218679.07FU(0.1800)
Otu0001577	0	1	2	1	2	1	0	21	6	0	0	0	0	1	0	0	0	0	0	0	0	0	0	0	0	0	0	0	0	0	d:Fungi(1.0000),p:Ascomycota(1.0000),c:Sordariomycetes(1.0000),o:Hypocreales(1.0000),f:Bionectriaceae(0.8100),g:Peristomialis(0.6500),s:Peristomialis_corynospora_SH496137.07FU(0.6500)
Otu0001579	0	0	0	5	0	13	0	0	0	0	0	1	1	0	1	0	0	0	0	0	0	0	0	0	0	0	0	0	0	0	d:Fungi(1.0000),p:Chytridiomycota(1.0000),c:Chytridiomycetes(1.0000),o:Spizellomycetales(1.0000),f:Spizellomycetaceae(1.0000),g:Powellomyces(1.0000)
Otu0001587	0	0	0	0	0	0	0	0	0	0	0	0	0	0	4	0	0	0	0	0	0	0	0	0	0	0	0	0	0	0	d:Fungi(0.9700),p:Basidiomycota(0.5700),c:Agaricomycetes(0.5400),o:Agaricales(0.1800),f:Thelephoraceae(0.1000),g:Verrucaria(0.0700),s:Verrucaria_devensis_SH202824.07FU(0.0400)
Otu0001589	0	0	0	0	0	0	0	0	0	0	0	0	0	0	4	1	0	0	0	0	0	0	0	0	0	0	0	0	0	0	d:Fungi(0.7400),p:Basidiomycota(0.3400),c:Agaricomycetes(0.3200),o:Thelephorales(0.0800),f:Thelephoraceae(0.0800),g:Russula(0.0300),s:Elaphomyces_septatus_SH487981.07FU(0.0100)
Otu0001590	0	0	0	0	0	0	0	0	0	0	0	0	0	0	0	0	4	0	0	1	0	0	0	0	0	0	0	1	0	0	d:Fungi(1.0000),p:Ascomycota(1.0000),c:Leotiomycetes(1.0000),o:Helotiales(1.0000),f:Helotiales_fam_Incertae_sedis(1.0000),g:Tetracladium(1.0000)
Otu0001591	0	0	0	0	0	0	0	0	1	0	0	0	35	3	0	0	0	0	0	0	0	0	0	0	0	0	0	0	0	0	d:Fungi(1.0000),p:Ascomycota(0.0700),c:Sordariomycetes(0.0700),o:Hypocreales(0.0700),f:Hypocreales_fam_Incertae_sedis(0.0200),g:Acremonium(0.0200)
Otu0001594	0	0	0	0	0	0	0	0	0	0	0	0	0	0	0	0	0	0	0	0	0	0	0	0	0	0	0	0	0	0	d:Fungi(1.0000),p:Ascomycota(0.9400),c:Leotiomycetes(0.9000),o:Helotiales(0.8300),f:Helotiales_fam_Incertae_sedis(0.7300),g:Tetracladium(0.7300),s:Tetracladium_furcatum_SH026254.07FU(0.6700)
Otu0001596	0	0	0	0	0	0	0	0	0	0	0	0	0	0	0	0	0	0	2	0	1	0	6	3	0	6	0	12	12	0	d:Fungi(1.0000),p:Glomeromycota(1.0000),c:Glomeromycetes(1.0000),o:Diversisporales(1.0000),f:Diversisporaceae(1.0000),g:Corymbiglomus(0.9400),s:Corymbiglomus_tortuosum_SH000205.07FU(0.4800)
Otu0001601	0	3	0	18	0	1	0	15	0	0	1	2	0	0	0	0	1	0	0	0	0	0	0	0	0	0	0	0	0	0	d:Fungi(1.0000),p:Ascomycota(0.9400),c:Sordariomycetes(0.9400),o:Coniochaetales(0.5900),f:Coniochaetaceae(0.3200),g:Coniochaeta(0.0300),s:Coniochaeta_prunicola_SH191377.07FU(0.0100)
Otu0001603	0	0	3	0	2	1	0	0	19	1	0	0	9	0	0	0	0	0	0	0	0	0	0	0	0	0	0	0	0	0	d:Fungi(1.0000),p:Ascomycota(0.8500),c:Pezizomycetes(0.8500),o:Pezizales(0.8300),f:Pezizaceae(0.5100),g:Peziza(0.1800),s:Peziza_nivalis_SH210381.07FU(0.0400)
Otu0001607	0	0	0	3	38	0	0	0	0	0	1	0	1	1	0	0	0	0	0	0	0	0	0	0	0	0	0	0	0	0	d:Fungi(0.8900),p:Chytridiomycota(0.4900),c:Chytridiomycetes(0.3500),o:Spizellomycetales(0.2500),f:Spizellomycetaceae(0.1200),g:Spizellomyces(0.0800),s:Spizellomyces_kniepii_SH006239.07FU(0.0300)
Otu0001610	0	0	0	0	0	0	0	0	0	0	0	0	0	0	0	0	0	4	5	0	0	0	0	0	0	28	0	0	0	0	d:Fungi(1.0000),p:Basidiomycota(0.3000),c:Agaricomycetes(0.3000),o:Rhizophydiales(0.1300),f:Rhizophydiaceae(0.1000),g:Cortinarius(0.0400),s:Cortinarius_stillatitius_SH222383.07FU(0.0300)
Otu0001612	0	7	0	0	1	0	0	2	0	0	0	0	31	2	0	0	0	0	0	0	0	0	0	0	0	0	0	0	0	0	d:Fungi(1.0000),p:Basidiomycota(1.0000),c:Agaricomycetes(1.0000),o:Agaricales(1.0000),f:Psathyrellaceae(1.0000),g:Psathyrella(1.0000),s:Psathyrella_kellermanii_SH496730.07FU(1.0000)
Otu0001617	0	2	13	0	2	3	0	20	0	0	0	0	0	1	0	0	2	0	0	0	0	0	0	0	0	0	0	0	0	0	d:Fungi(1.0000),p:Ascomycota(1.0000),c:Sordariomycetes(1.0000),o:Xylariales(1.0000)
Otu0001620	0	0	0	0	0	0	0	0	0	0	0	0	0	0	0	17	0	4	0	5	0	0	0	2	0	4	0	0	0	0	d:Fungi(1.0000),p:Ascomycota(1.0000),c:Leotiomycetes(0.9600),o:Helotiales(0.9600),f:Helotiaceae(0.8700),g:Articulospora(0.8700)
Otu0001622	0	0	0	0	0	0	0	0	0	0	0	0	0	0	0	0	2	4	0	0	0	0	0	0	0	15	0	0	0	0	d:Fungi(1.0000),p:Basidiomycota(0.8100),c:Tremellomycetes(0.8100),o:Tremellales(0.7900),f:Tremellales_fam_Incertae_sedis(0.4900),g:Cryptococcus(0.4900),s:Cryptococcus_dimennae_SH203798.07FU(0.4900)
Otu0001623	0	0	0	1	0	2	0	2	0	0	0	0	1	0	3	0	0	0	0	0	0	0	35	1	0	0	0	0	0	0	d:Fungi(1.0000),p:Ascomycota(0.9100),c:Sordariomycetes(0.9100),o:Xylariales(0.8800),f:Xylariales_fam_Incertae_sedis(0.1600),g:Monosporascus(0.1600),s:Monosporascus_ibericus_SH212590.07FU(0.0200)
Otu0001628	0	19	15	6	4	15	0	1	5	1	0	28	8	4	2	2	2	1	0	0	0	0	0	0	1	0	0	0	0	0	d:Fungi(1.0000),p:Zygomycota(0.9900),c:Mortierellomycotina_cls_Incertae_sedis(0.9900),o:Mortierellales(0.9900),f:Mortierellaceae(0.9900),g:Mortierella(0.9900),s:Mortierella_exigua_SH180111.07FU(0.9500)
Otu0001632	0	0	3	0	0	0	0	0	0	0	0	0	0	0	0	0	0	0	0	0	0	40	1	0	0	0	0	0	0	0	d:Fungi(1.0000),p:Chytridiomycota(1.0000),c:Chytridiomycetes(1.0000),o:Spizellomycetales(1.0000),f:Spizellomycetaceae(1.0000),g:Spizellomyces(1.0000),s:Spizellomyces_pseudodichotomus_SH196353.07FU(1.0000)
Otu0001641	0	0	0	0	0	0	0	0	0	0	0	0	0	0	0	0	1	0	0	3	12	10	11	3	0	1	0	21	55	9	d:Fungi(0.8400),p:Basidiomycota(0.5200),c:Agaricomycetes(0.4400),o:Agaricales(0.1400),f:Inocybaceae(0.0800),g:Sporobolomyces(0.0500),s:Craterocolla_cerasi_SH206086.07FU(0.0100)
Otu0001642	0	0	1	6	0	0	0	0	29	5	1	0	0	0	4	0	0	0	0	0	0	0	0	0	0	0	0	0	0	0	d:Fungi(1.0000),p:Basidiomycota(0.6400),c:Agaricomycetes(0.5400),o:Agaricales(0.1600),f:Thelephoraceae(0.1300),g:Inocybe(0.0500),s:Inocybe_catalaunica_SH219800.07FU(0.0300)
Otu0001645	0	0	0	0	0	0	0	0	0	0	0	0	0	0	0	1	0	0	12	0	0	0	22	0	0	0	0	0	0	0	d:Fungi(0.5200),p:Chytridiomycota(0.2900),c:Chytridiomycetes(0.2100),o:Spizellomycetales(0.2100),f:Spizellomycetaceae(0.1900),g:Powellomyces(0.1700),s:Inocybe_leucoloma_SH209539.07FU(0.0100)
Otu0001647	0	5	0	0	0	0	0	0	0	0	0	0	5	0	0	0	0	0	0	0	0	0	0	0	0	0	0	0	0	0	d:Fungi(1.0000),p:Ascomycota(0.9300),c:Leotiomycetes(0.8600),o:Helotiales(0.8600),f:Helotiaceae(0.4100),g:Heteroconium(0.0200)
Otu0001649	0	1	1	0	1	1	0	1	0	0	0	0	0	0	1	0	0	0	0	0	0	3	2	3	0	0	0	0	0	1	d:Fungi(1.0000),p:Ascomycota(1.0000),c:Sordariomycetes(0.8600),o:Hypocreales(0.8600),f:Hypocreales_fam_Incertae_sedis(0.8600),g:Myrothecium(0.8600),s:Myrothecium_roridum_SH496799.07FU(0.4300)
Otu0001655	0	0	0	0	0	0	0	0	0	0	0	0	0	0	0	2	0	0	0	0	0	0	1	8	0	12	0	0	0	0	d:Fungi(1.0000),p:Ascomycota(0.8800),c:Dothideomycetes(0.8300),o:Pleosporales(0.8300),f:Pleosporales_fam_Incertae_sedis(0.0800),g:Pyrenochaeta(0.0800),s:Pyrenochaeta_lycopersici_SH204783.07FU(0.0200)
Otu0001658	0	7	1	4	0	2	0	0	2	1	0	0	0	1	0	0	0	0	0	0	0	0	0	0	0	0	0	0	0	0	d:Fungi(1.0000),p:Zygomycota(0.5300),c:Mortierellomycotina_cls_Incertae_sedis(0.5300),o:Mortierellales(0.5300),f:Mortierellaceae(0.5300),g:Mortierella(0.5300),s:Mortierella_gamsii_SH180110.07FU(0.0400)
Otu0001662	0	0	0	2	1	0	0	0	13	0	0	1	0	0	0	0	0	0	0	0	0	0	0	0	0	0	0	0	0	0	d:Fungi(1.0000),p:Chytridiomycota(0.6600),c:Chytridiomycetes(0.0600),o:Rhizophydiales(0.0400),f:Rhizophydiaceae(0.0300),g:Candida(0.0100),s:Pseudoclitocybe_cyathiformis_SH178946.07FU(0.0100)
Otu0001672	1	0	0	0	0	2	0	2	43	0	0	0	0	0	0	0	0	0	0	0	0	0	0	0	0	0	0	0	0	0	d:Fungi(1.0000),p:Ascomycota(0.9800),c:Sordariomycetes(0.9400),o:Sordariales(0.9400),f:Chaetomiaceae(0.1800),g:Chaetomium(0.1500),s:Chaetomium_cupreum_SH020718.07FU(0.0300)
Otu0001673	0	0	0	7	17	7	0	4	0	0	1	1	0	0	3	0	0	0	0	0	0	0	0	0	0	0	0	2	0	0	d:Fungi(1.0000),p:Ascomycota(0.9600),c:Eurotiomycetes(0.9600),o:Eurotiales(0.9600),f:Trichocomaceae(0.9600),g:Penicillium(0.9600),s:Penicillium_chrysogenum_SH187717.07FU(0.9600)
Otu0001678	0	0	0	0	0	0	0	0	0	0	0	0	0	0	0	0	0	1	0	3	5	0	0	0	3	22	0	0	0	1	d:Fungi(0.9100),p:Basidiomycota(0.3600),c:Agaricomycetes(0.3200),o:Agaricales(0.1900),f:Inocybaceae(0.0600),g:Inocybe(0.0500),s:Rhodotorula_diffluens_SH213958.07FU(0.0200)
Otu0001682	0	0	0	0	0	0	0	0	0	0	0	0	0	0	0	0	8	7	7	0	0	0	0	0	0	0	0	0	0	0	d:Fungi(1.0000),p:Ascomycota(1.0000),c:Eurotiomycetes(1.0000),o:Chaetothyriales(1.0000),f:Herpotrichiellaceae(1.0000),g:Cladophialophora(1.0000)
Otu0001684	0	0	0	0	0	0	0	0	0	0	0	0	0	0	0	0	0	0	0	0	1	0	0	0	0	0	0	1	2	0	d:Fungi(0.8500),p:Basidiomycota(0.5100),c:Agaricomycetes(0.3800),o:Agaricales(0.1300),f:Thelephoraceae(0.1000),g:Inocybe(0.0300),s:Entoloma_infula_SH221925.07FU(0.0200)
Otu0001685	0	0	0	0	0	0	0	0	0	0	0	0	0	0	0	0	1	16	0	2	7	0	0	0	0	0	0	0	1	2	d:Fungi(1.0000),p:Ascomycota(0.1300),c:Dothideomycetes(0.1000),o:Pleosporales(0.0900),f:Didymosphaeriaceae(0.0400),g:Roussoella(0.0400),s:Roussoella_intermedia_SH004161.07FU(0.0400)
Otu0001688	0	0	0	0	0	0	0	0	0	0	0	0	0	1	0	0	11	4	8	0	1	0	0	0	0	1	0	0	0	1	d:Fungi(1.0000),p:Basidiomycota(1.0000),c:Agaricomycetes(1.0000),o:Sebacinales(1.0000)
Otu0001705	0	0	0	0	0	0	0	0	0	0	0	0	0	0	0	0	0	0	1	0	1	0	0	0	0	0	0	0	0	0	d:Fungi(1.0000),p:Ascomycota(0.5800),c:Dothideomycetes(0.5200),o:Pleosporales(0.2200),f:Pleosporaceae(0.2200),g:Pleospora(0.0900),s:Pleospora_scirpicola_SH029228.07FU(0.0900)
Otu0001709	0	15	0	0	4	0	0	0	15	1	0	0	0	0	0	0	0	0	0	0	0	0	0	0	0	0	0	0	0	0	d:Fungi(1.0000),p:Ascomycota(1.0000),c:Dothideomycetes(0.9700),o:Pleosporales(0.9700),f:Pleosporales_fam_Incertae_sedis(0.0200),g:Dictyosporium(0.0100),s:Periconia_pseudobyssoides_SH180757.07FU(0.0100)
Otu0001713	0	0	0	0	0	0	0	0	0	0	0	0	0	0	0	0	0	0	0	0	0	0	0	0	0	1	0	0	0	0	d:Fungi(1.0000),p:Basidiomycota(0.0200),c:Agaricomycetes(0.0200),o:Geastrales(0.0200),f:Geastraceae(0.0200)
Otu0001714	0	0	0	0	3	0	0	0	28	0	0	0	0	0	0	1	0	0	0	0	0	0	0	0	0	0	0	0	0	0	d:Fungi(1.0000),p:Ascomycota(0.9300),c:Sordariomycetes(0.9300),o:Hypocreales(0.9300),f:Hypocreaceae(0.9300),g:Trichoderma(0.8200),s:Trichoderma_viride_SH181342.07FU(0.3600)
Otu0001716	0	0	0	0	0	0	0	0	0	0	0	0	0	0	0	0	0	0	4	0	0	0	0	0	0	0	0	20	0	0	d:Fungi(1.0000),p:Ascomycota(0.8700),c:Eurotiomycetes(0.8700),o:Chaetothyriales(0.8100),f:Herpotrichiellaceae(0.3000),g:Endococcus(0.0500),s:Endococcus_fusigera_SH462404.07FU(0.0500)
Otu0001723	0	0	6	15	5	0	0	0	33	0	0	0	0	0	0	0	0	0	0	0	0	0	0	2	0	0	0	0	0	0	d:Fungi(1.0000),p:Zygomycota(1.0000),c:Mortierellomycotina_cls_Incertae_sedis(1.0000),o:Mortierellales(1.0000)
Otu0001724	0	0	0	2	0	0	0	0	0	0	1	0	18	1	0	1	0	0	0	0	0	0	0	0	0	0	0	0	0	0	d:Fungi(1.0000),p:Zygomycota(0.9900),c:Mortierellomycotina_cls_Incertae_sedis(0.9900),o:Mortierellales(0.9900),f:Mortierellaceae(0.9800),g:Mortierella(0.9500),s:Mortierella_fatshederae_SH180138.07FU(0.1500)
Otu0001727	0	0	0	0	0	0	0	0	0	0	0	0	0	0	0	1	31	5	0	0	1	0	0	0	0	0	0	0	0	0	d:Fungi(1.0000),p:Basidiomycota(1.0000),c:Agaricomycetes(1.0000),o:Sebacinales(1.0000),f:Sebacinales_Group_B(0.9200)
Otu0001731	0	4	0	7	22	0	0	0	0	0	0	36	1	0	0	2	0	1	0	0	0	0	0	0	0	0	0	0	0	0	d:Fungi(0.9800),p:Basidiomycota(0.5700),c:Agaricomycetes(0.5000),o:Thelephorales(0.1800),f:Thelephoraceae(0.1800),g:Orbilia(0.0400),s:Barbatospora_ambicaudata_SH478217.07FU(0.0100)
Otu0001733	0	0	0	0	0	0	0	0	10	0	0	0	28	0	0	0	0	0	0	0	0	0	0	0	0	0	0	0	0	0	d:Fungi(1.0000),p:Ascomycota(0.8800),c:Dothideomycetes(0.8500),o:Pleosporales(0.8500),f:Sporormiaceae(0.5500),g:Sporormiella(0.3100),s:Sporormiella_megalospora_SH215533.07FU(0.3100)
Otu0001740	0	0	0	1	0	0	0	0	0	0	0	29	1	0	0	0	1	0	0	0	0	0	0	0	0	0	0	0	0	0	d:Fungi(1.0000),p:Ascomycota(1.0000),c:Pezizomycetes(0.2400),o:Pezizales(0.2400),f:Pyronemataceae(0.1900),g:Urnula(0.0200),s:Urnula_craterium_SH181053.07FU(0.0200)
Otu0001742	0	10	0	0	0	0	0	0	0	0	0	0	0	0	0	0	0	6	0	0	0	6	7	0	0	0	0	0	0	0	d:Fungi(0.9900),p:Chytridiomycota(0.7300),c:Chytridiomycetes(0.7300),o:Rhizophlyctidales(0.6700),f:Rhizophlyctidaceae(0.6700),g:Rhizophlyctis(0.6700),s:Rhizophlyctis_rosea_SH202088.07FU(0.0100)
Otu0001743	0	0	0	0	0	0	0	0	0	0	0	0	0	0	0	0	9	0	3	4	0	0	0	0	26	0	0	0	0	0	d:Fungi(1.0000),p:Ascomycota(0.8700),c:Lecanoromycetes(0.2900),o:Chaetothyriales(0.1300),f:Tuberaceae(0.0400),g:Tuber(0.0400),s:Tuber_fulgens_SH201942.07FU(0.0400)
Otu0001747	0	0	0	0	0	0	0	0	0	0	0	0	0	0	0	0	1	0	0	0	0	9	0	0	0	0	0	1	0	0	d:Fungi(1.0000),p:Ascomycota(1.0000),c:Sordariomycetes(1.0000),o:Hypocreales(1.0000),f:Clavicipitaceae(1.0000),g:Metarhizium(0.9500),s:Metarhizium_anisopliae_SH000272.07FU(0.7900)
Otu0001755	0	0	0	0	0	0	0	17	10	0	0	0	0	0	0	0	0	0	0	0	0	0	0	0	0	0	0	0	0	0	d:Fungi(1.0000),p:Ascomycota(1.0000),c:Sordariomycetes(1.0000),o:Hypocreomycetidae_ord_Incertae_sedis(0.9500),f:Plectosphaerellaceae(0.4500),g:Lectera(0.4300),s:Lectera_longa_SH174362.07FU(0.4300)
Otu0001758	0	0	0	0	0	0	0	0	0	0	0	0	0	0	0	0	0	1	7	8	2	0	0	0	1	8	0	0	0	1	d:Fungi(1.0000),p:Ascomycota(1.0000),c:Dothideomycetes(1.0000),o:Botryosphaeriales(1.0000),f:Botryosphaeriaceae(1.0000),g:Macrophomina(0.8900),s:Macrophomina_phaseolina_SH182425.07FU(0.8900)
Otu0001760	0	2	0	0	26	0	0	0	0	0	0	0	1	2	0	0	0	0	0	0	0	0	0	0	0	0	0	0	0	0	d:Fungi(1.0000),p:Ascomycota(1.0000),c:Dothideomycetes(1.0000),o:Pleosporales(0.9900),f:Lophiostomataceae(0.0600),g:Trichometasphaeria(0.0600),s:Letendraea_helminthicola_SH202594.07FU(0.0100)
Otu0001764	0	0	0	0	0	0	0	0	0	0	0	0	0	0	0	0	0	0	0	0	0	0	1	0	0	0	0	0	0	0	d:Fungi(0.8300),p:Basidiomycota(0.3200),c:Agaricomycetes(0.3000),o:Thelephorales(0.1200),f:Thelephoraceae(0.1200),g:Orbilia(0.0600),s:Cotylidia_undulata_SH202654.07FU(0.0200)
Otu0001768	0	0	0	0	0	0	0	0	1	0	0	0	0	0	0	0	0	0	0	0	0	0	0	0	0	0	0	0	0	0	d:Fungi(1.0000),p:Basidiomycota(1.0000),c:Tremellomycetes(1.0000)
Otu0001769	0	0	0	0	0	0	0	0	0	0	0	0	1	0	0	0	0	0	0	0	0	0	0	0	0	0	0	0	0	0	d:Fungi(1.0000),p:Ascomycota(0.9900),c:Sordariomycetes(0.9700),o:Sordariales(0.9700),f:Lasiosphaeriaceae(0.9700),g:Schizothecium(0.4100),s:Schizothecium_glutinans_SH018051.07FU(0.2900)
Otu0001771	0	0	0	0	0	0	0	0	0	0	0	0	0	0	0	3	0	0	0	0	0	0	0	0	0	0	0	0	0	0	d:Fungi(1.0000),p:Basidiomycota(0.4000),c:Agaricomycetes(0.3900),o:Agaricales(0.1100),f:Cortinariaceae(0.0500),g:Cortinarius(0.0400),s:Abortiporus_biennis_SH175989.07FU(0.0200)
Otu0001772	0	0	0	1	0	0	0	25	0	0	0	0	0	0	0	0	0	0	0	0	0	0	0	0	0	0	0	0	0	0	d:Fungi(1.0000),p:Ascomycota(1.0000),c:Eurotiomycetes(1.0000),o:Onygenales(1.0000),f:Onygenaceae(1.0000),g:Chrysosporium(1.0000),s:Chrysosporium_lobatum_SH197969.07FU(0.8400)
Otu0001777	0	8	0	0	0	0	0	0	14	10	37	2	0	0	4	0	0	0	0	0	0	0	0	0	1	0	0	0	0	0	d:Fungi(0.9800),p:Basidiomycota(0.4900),c:Agaricomycetes(0.4300),o:Agaricales(0.1500),f:Verrucariaceae(0.1500),g:Verrucaria(0.1400),s:Verrucaria_elaeomelaena_SH523909.07FU(0.0500)
Otu0001779	0	0	55	0	6	3	0	0	0	0	0	0	0	1	0	0	0	0	0	0	0	0	0	0	0	0	0	0	0	0	d:Fungi(1.0000),p:Ascomycota(1.0000),c:Leotiomycetes(0.9000),o:Helotiales(0.9000),f:Helotiales_fam_Incertae_sedis(0.0800),g:Tetracladium(0.0800)
Otu0001787	0	0	0	0	0	0	0	0	0	0	0	0	0	0	0	0	0	5	16	8	0	0	0	0	0	0	0	0	0	1	d:Fungi(1.0000),p:Ascomycota(0.9200),c:Pezizomycotina_cls_Incertae_sedis(0.8800),o:Pezizomycotina_ord_Incertae_sedis(0.8800),f:Pezizomycotina_fam_Incertae_sedis(0.8800),g:Ochroconis(0.5900),s:Scolecobasidium_dendroides_SH219508.07FU(0.0200)
Otu0001789	0	1	0	0	0	33	0	0	0	0	0	0	0	3	0	0	0	0	0	0	0	0	0	0	0	0	0	0	0	0	d:Fungi(1.0000),p:Basidiomycota(1.0000),c:Agaricomycetes(1.0000),o:Agaricales(1.0000),f:Psathyrellaceae(1.0000),g:Coprinellus(0.9900),s:Coprinellus_hiascens_SH175219.07FU(0.1900)
Otu0001791	0	0	0	0	0	0	0	0	0	0	0	0	0	0	0	0	0	12	0	3	2	3	1	0	11	0	0	1	0	0	d:Fungi(0.9200),p:Basidiomycota(0.5200),c:Agaricomycetes(0.4500),o:Agaricales(0.2800),f:Inocybaceae(0.0800),g:Inocybe(0.0700),s:Calcarisporiella_thermophila_SH216967.07FU(0.0200)
Otu0001793	0	0	0	0	0	0	0	0	0	0	0	0	0	0	0	9	15	0	0	0	1	0	0	1	1	0	0	0	0	0	d:Fungi(1.0000),p:Ascomycota(0.0400),c:Dothideomycetes(0.0400),o:Pleosporales(0.0400),f:Massarinaceae(0.0200),g:Saccharicola(0.0200),s:Roussoella_intermedia_SH004161.07FU(0.0100)
Otu0001800	0	0	0	0	12	0	0	0	0	0	0	0	1	0	0	0	0	0	0	0	0	0	0	0	0	0	0	0	0	0	d:Fungi(1.0000),p:Ascomycota(0.9600),c:Sordariomycetes(0.9100),o:Hypocreales(0.8400),f:Plectosphaerellaceae(0.1000),g:Plectosphaerella(0.1000),s:Monographella_cucumerina_SH219563.07FU(0.0100)
Otu0001801	0	0	0	0	0	0	0	0	0	0	0	0	0	0	0	0	0	0	2	0	0	0	0	0	0	0	0	0	0	0	d:Fungi(1.0000),p:Basidiomycota(1.0000),c:Agaricomycetes(1.0000),o:Cantharellales(1.0000),f:Ceratobasidiaceae(1.0000),g:Thanatephorus(0.4400),s:Thanatephorus_cucumeris_SH030654.07FU(0.2300)
Otu0001805	0	24	0	50	0	0	0	0	0	0	0	2	4	0	0	0	0	0	0	0	0	0	0	0	0	0	0	0	0	0	d:Fungi(1.0000),p:Zygomycota(0.7700),c:Mortierellomycotina_cls_Incertae_sedis(0.7700),o:Mortierellales(0.7700),f:Mortierellaceae(0.7500),g:Mortierella(0.7500)
Otu0001810	0	0	0	0	0	0	0	0	0	0	0	0	0	0	0	0	6	0	0	0	0	0	9	7	4	0	0	0	0	0	d:Fungi(1.0000),p:Ascomycota(0.1700),c:Dothideomycetes(0.0500),o:Helotiales(0.0400),f:Helotiales_fam_Incertae_sedis(0.0300),g:Dactylaria(0.0300),s:Dactylaria_ampulliformis_SH477223.07FU(0.0300)
Otu0001811	0	0	0	5	0	0	0	0	0	30	1	59	1	1	0	1	0	0	0	0	0	0	0	0	0	0	0	0	0	0	d:Fungi(1.0000),p:Ascomycota(1.0000),c:Eurotiomycetes(0.9900),o:Onygenales(0.9300),f:Onygenaceae(0.4300),g:Chrysosporium(0.4300),s:Chrysosporium_pilosum_SH029683.07FU(0.4300)
Otu0001826	0	2	0	18	0	23	0	0	0	0	0	0	6	4	0	1	0	1	0	0	0	0	0	0	0	0	0	0	0	0	d:Fungi(1.0000),p:Ascomycota(1.0000),c:Sordariomycetes(1.0000),o:Sordariales(1.0000),f:Sordariales_fam_Incertae_sedis(1.0000),g:Madurella(1.0000),s:Madurella_mycetomatis_SH195303.07FU(0.0300)
Otu0001827	0	0	0	0	36	0	0	0	0	0	0	0	0	0	0	0	0	0	0	0	0	0	0	0	0	0	0	0	0	0	d:Fungi(1.0000),p:Chytridiomycota(1.0000),c:Chytridiomycetes(1.0000),o:Spizellomycetales(1.0000),f:Spizellomycetaceae(1.0000),g:Powellomyces(1.0000)
Otu0001828	0	0	0	0	0	10	0	0	0	0	0	0	0	1	0	0	0	0	1	3	0	0	5	0	0	0	0	0	0	0	d:Fungi(0.9400),p:Basidiomycota(0.5300),c:Agaricomycetes(0.4500),o:Agaricales(0.1300),f:Thelephoraceae(0.0600),g:Cortinarius(0.0300),s:Funneliformis_geosporum_SH179687.07FU(0.0200)
Otu0001830	0	0	0	0	0	0	0	0	0	0	0	0	0	0	0	0	6	0	1	0	0	16	0	0	0	0	0	0	0	3	d:Fungi(1.0000),p:Ascomycota(0.6200),c:Leotiomycetes(0.6200),o:Helotiales(0.6200),f:Helotiales_fam_Incertae_sedis(0.0200),g:Tetracladium(0.0200),s:Tetracladium_marchalianum_SH204311.07FU(0.0100)
Otu0001831	0	0	0	0	0	0	0	0	0	0	0	2	2	0	0	11	0	2	10	0	7	1	0	0	2	0	0	0	25	0	d:Fungi(1.0000),p:Glomeromycota(1.0000),c:Glomeromycetes(1.0000),o:Glomerales(1.0000),f:Glomeraceae(1.0000)
Otu0001833	0	1	0	4	0	4	0	0	0	0	0	0	0	2	0	0	7	0	5	7	3	0	0	0	0	0	0	0	0	0	d:Fungi(1.0000),p:Ascomycota(1.0000),c:Dothideomycetes(0.7800),o:Pleosporales(0.7800),f:Pleosporaceae(0.7800),g:Stemphylium(0.7700),s:Stemphylium_herbarum_SH199527.07FU(0.7600)
Otu0001838	0	1	32	0	7	0	0	0	0	3	0	1	1	0	0	20	14	12	11	13	8	0	1	6	13	9	0	4	1	4	d:Fungi(1.0000),p:Zygomycota(0.9700),c:Mortierellomycotina_cls_Incertae_sedis(0.9700),o:Mortierellales(0.9700),f:Mortierellaceae(0.9700),g:Mortierella(0.1700),s:Mortierella_amoeboidea_SH183634.07FU(0.0300)
Otu0001839	0	0	0	0	0	0	0	0	0	0	0	0	0	0	0	0	0	8	1	17	4	0	0	0	15	0	0	1	0	25	d:Fungi(1.0000),p:Ascomycota(1.0000),c:Pezizomycetes(1.0000),o:Pezizales(1.0000),f:Pezizaceae(1.0000)
Otu0001840	0	0	0	0	0	0	0	1	0	0	0	0	0	0	0	0	0	1	7	2	6	2	0	4	17	3	0	0	0	0	d:Fungi(1.0000),p:Glomeromycota(1.0000),c:Glomeromycetes(1.0000),o:Diversisporales(1.0000),f:Diversisporaceae(1.0000),g:Diversispora(0.9000),s:Diversispora_insculpta_SH196902.07FU(0.2900)
Otu0001845	0	0	0	46	0	0	0	0	0	0	1	3	1	0	0	0	0	0	0	0	0	0	0	0	0	0	0	0	0	0	d:Fungi(0.7500),p:Chytridiomycota(0.5200),c:Agaricomycetes(0.1000),o:Thelephorales(0.0600),f:Thelephoraceae(0.0600),g:Spizellomyces(0.0400),s:Diversispora_arenaria_SH196892.07FU(0.0100)
Otu0001848	0	0	0	0	0	0	0	0	32	0	0	0	3	0	0	0	0	0	0	0	0	0	0	0	0	0	0	0	0	0	d:Fungi(1.0000),p:Basidiomycota(0.2900),c:Agaricomycetes(0.2800),o:Agaricales(0.0600),f:Thelephoraceae(0.0200),g:Pluteus(0.0200),s:Protodontia_piceicola_SH220901.07FU(0.0100)
Otu0001850	0	0	1	0	0	1	0	0	0	0	0	0	0	0	0	0	0	0	0	0	0	0	1	0	0	0	0	0	0	0	d:Fungi(1.0000),p:Ascomycota(0.7500),c:Lecanoromycetes(0.6600),o:Pezizomycotina_ord_Incertae_sedis(0.0900),f:Pezizomycotina_fam_Incertae_sedis(0.0900),g:Pseudorobillarda(0.0900)
Otu0001854	0	0	0	0	0	0	0	0	0	0	0	0	0	0	1	0	0	0	0	0	0	0	0	0	0	0	0	0	0	0	d:Fungi(1.0000),p:Ascomycota(1.0000),c:Sordariomycetes(1.0000),o:Sordariales(1.0000),f:Lasiosphaeriaceae(1.0000),g:Podospora(1.0000),s:Podospora_curvicolla_SH217070.07FU(0.0700)
Otu0001865	0	0	3	0	0	9	0	0	1	0	0	0	32	0	0	0	0	0	0	0	0	0	0	0	0	0	0	0	0	0	d:Fungi(1.0000),p:Ascomycota(0.8200),c:Leotiomycetes(0.2200),o:Helotiales(0.1900),f:Pyronemataceae(0.0700),g:Pycnora(0.0500),s:Pycnora_xanthococca_SH191596.07FU(0.0500)
Otu0001866	0	0	0	0	0	0	0	0	0	0	0	0	0	0	0	12	16	3	1	0	0	1	1	0	2	0	0	5	0	2	d:Fungi(1.0000),p:Glomeromycota(1.0000),c:Glomeromycetes(1.0000),o:Paraglomerales(1.0000),f:Paraglomeraceae(1.0000),g:Paraglomus(1.0000),s:Paraglomus_brasilianum_SH215636.07FU(0.9700)
Otu0001867	0	0	0	0	0	0	0	0	0	0	0	0	0	1	0	0	10	18	2	10	5	0	0	1	9	0	2	0	0	0	d:Fungi(1.0000),p:Basidiomycota(1.0000),c:Agaricomycetes(1.0000),o:Agaricales(1.0000)
Otu0001884	0	0	0	0	0	0	0	0	0	0	0	0	0	0	0	0	0	0	0	0	0	0	11	0	0	20	0	0	0	0	d:Fungi(0.8100),p:Chytridiomycota(0.5400),c:Chytridiomycetes(0.3700),o:Spizellomycetales(0.3400),f:Spizellomycetaceae(0.3200),g:Powellomyces(0.3000),s:Junghuhnia_fimbriatella_SH008995.07FU(0.0200)
Otu0001895	0	0	0	0	0	0	0	0	0	0	0	0	0	0	0	0	0	0	0	2	1	2	0	0	0	2	0	4	0	0	d:Fungi(1.0000),p:Ascomycota(1.0000),c:Dothideomycetes(1.0000),o:Pleosporales(1.0000),f:Lophiostomataceae(0.0100),g:Lophiostoma(0.0100),s:Lophiostoma_chamaecyparidis_SH029197.07FU(0.0100)
Otu0001901	0	0	2	0	0	0	0	0	0	0	0	0	0	0	0	0	0	2	0	3	0	0	0	0	9	3	0	11	0	0	d:Fungi(1.0000),p:Ascomycota(0.7000),c:Sordariomycetes(0.6900),o:Magnaporthales(0.6900),f:Magnaporthaceae(0.6900),g:Gaeumannomyces(0.6300),s:Gaeumannomyces_radicicola_SH174130.07FU(0.5000)
Otu0001906	0	0	0	0	0	0	0	0	0	0	0	0	0	0	0	0	0	0	3	15	0	0	0	0	0	0	0	1	0	1	d:Fungi(1.0000),p:Ascomycota(1.0000),c:Eurotiomycetes(0.9100),o:Chaetothyriales(0.9100),f:Herpotrichiellaceae(0.6800),g:Cladophialophora(0.6800),s:Knufia_aspidiotus_SH193980.07FU(0.0500)
Otu0001910	0	4	10	1	18	7	0	0	0	0	0	0	0	1	5	0	0	1	0	5	7	0	0	0	0	0	0	0	0	0	d:Fungi(1.0000),p:Ascomycota(0.9000),c:Leotiomycetes(0.8600),o:Helotiales(0.8600),f:Hyaloscyphaceae(0.1400),g:Mycoarthris(0.0700),s:Mycoarthris_corallina_SH198115.07FU(0.0700)
Otu0001929	0	0	2	4	8	6	0	0	0	0	0	0	0	1	16	0	0	0	0	0	0	0	0	0	0	0	0	0	0	0	d:Fungi(1.0000),p:Ascomycota(1.0000),c:Sordariomycetes(1.0000),o:Hypocreales(1.0000)
Otu0001930	0	12	121	5	4	4	0	0	9	20	0	0	3	1	18	1	0	0	0	6	9	0	1	0	0	0	0	0	0	1	d:Plantae(0.9400),p:Ascomycota(0.0500),c:Sordariomycetes(0.0200),o:Xylariales(0.0100),f:Xylariaceae(0.0100),g:Hyalorbilia(0.0100),s:Lopadostoma_americanum_SH013852.07FU(0.0100)
Otu0001931	0	0	0	0	0	0	0	0	0	0	0	0	0	0	0	0	1	2	0	0	3	0	6	0	14	0	0	0	0	0	d:Fungi(1.0000),p:Rozellomycota(0.4400),c:Agaricomycetes(0.0100),o:Thelephorales(0.0100),f:Thelephoraceae(0.0100)
Otu0001933	0	2	0	0	0	0	0	0	0	0	0	0	0	0	0	0	0	3	0	2	3	0	0	0	3	5	0	0	0	0	d:Fungi(1.0000),p:Zygomycota(0.1500),c:Mortierellomycotina_cls_Incertae_sedis(0.1500),o:Mortierellales(0.1500),f:Mortierellaceae(0.1300),g:Mortierella(0.1200),s:Mortierella_beljakovae_SH196767.07FU(0.0100)
Otu0001935	0	0	0	0	0	0	0	0	0	0	0	0	0	0	0	0	0	0	0	0	0	0	0	2	0	6	0	0	0	0	d:Fungi(1.0000),p:Ascomycota(1.0000),c:Dothideomycetes(0.9900),o:Pleosporales(0.9700),f:Pezizomycotina_fam_Incertae_sedis(0.0100),g:Matsushimamyces(0.0100),s:Matsushimamyces_venustum_SH494136.07FU(0.0100)
Otu0001941	0	0	0	0	0	0	0	0	0	0	0	0	0	0	0	2	1	2	1	2	2	4	1	2	7	0	0	2	1	0	d:Protista(1.0000),p:Ciliophora(1.0000)
Otu0001942	0	0	0	0	0	0	0	0	0	0	0	0	0	0	0	0	0	1	1	0	0	0	7	0	4	0	0	9	0	0	d:Fungi(0.9500),p:Basidiomycota(0.5500),c:Agaricomycetes(0.3900),o:Agaricales(0.1800),f:Tremellales_fam_Incertae_sedis(0.0500),g:Inocybe(0.0400),s:Barbatospora_ambicaudata_SH478217.07FU(0.0400)
Otu0001945	0	25	10	0	0	3	0	5	0	0	0	0	0	0	0	0	0	0	0	0	0	0	0	0	0	0	0	0	0	0	d:Fungi(0.9400),p:Chytridiomycota(0.8700),c:Chytridiomycetes(0.8600),o:Spizellomycetales(0.8600),f:Spizellomycetaceae(0.3100),g:Spizellomyces(0.2700),s:Phylloporus_phaeoxanthus_SH223176.07FU(0.0100)
Otu0001947	0	0	0	0	0	0	0	0	0	0	0	0	0	0	0	0	0	0	0	0	0	1	0	0	0	0	0	0	0	0	d:Fungi(0.9800),p:Ascomycota(0.9300),c:Pezizomycetes(0.8400),o:Pezizales(0.8300),f:Pyronemataceae(0.0200),g:Archaeorhizomyces(0.0100),s:Acarospora_glaucocarpa_SH492870.07FU(0.0100)
Otu0001949	0	0	0	16	2	2	0	0	10	0	0	1	0	0	2	1	0	0	0	0	1	0	0	0	0	0	0	0	0	0	d:Fungi(1.0000),p:Ascomycota(0.9900),c:Sordariomycetes(0.9600),o:Sordariales(0.9600),f:Lasiosphaeriaceae(0.1600),g:Schizothecium(0.1200),s:Schizothecium_carpinicola_SH201192.07FU(0.1200)
Otu0001952	0	0	0	0	0	0	0	0	0	0	0	0	0	0	0	0	0	1	1	0	0	0	0	0	0	0	0	4	0	11	d:Fungi(0.9400),p:Basidiomycota(0.5700),c:Agaricomycetes(0.4600),o:Thelephorales(0.3300),f:Thelephoraceae(0.3200),g:Tomentella(0.0800),s:Rhodotorula_bloemfonteinensis_SH204553.07FU(0.0200)
Otu0001953	0	15	54	21	24	48	0	6	40	0	0	6	38	13	27	31	26	37	19	20	23	5	4	8	15	26	1	0	6	6	d:Fungi(1.0000),p:Zygomycota(0.9700),c:Mortierellomycotina_cls_Incertae_sedis(0.9700),o:Mortierellales(0.9700),f:Mortierellaceae(0.9700),g:Mortierella(0.9700),s:Mortierella_alpina_SH183636.07FU(0.5400)
Otu0001967	0	0	0	0	14	0	0	0	0	0	0	0	9	0	8	0	0	0	0	0	0	0	0	0	0	0	0	0	0	4	d:Fungi(1.0000),p:Ascomycota(0.9600),c:Eurotiomycetes(0.9600),o:Chaetothyriales(0.9600),f:Herpotrichiellaceae(0.9600),g:Exophiala(0.7400),s:Exophiala_pisciphila_SH197644.07FU(0.3500)
Otu0001972	0	0	0	0	0	0	0	0	0	0	0	0	0	0	0	0	0	0	0	0	0	0	0	0	0	0	0	0	0	0	d:Fungi(0.8300),p:Basidiomycota(0.3100),c:Agaricomycetes(0.2400),o:Thelephorales(0.1200),f:Thelephoraceae(0.1200),g:Derxomyces(0.0300),s:Derxomyces_wuzhishanensis_SH177449.07FU(0.0200)
Otu0001983	0	0	0	0	0	1	0	0	18	0	0	0	0	0	0	0	0	1	13	8	7	23	2	0	0	7	0	4	0	7	d:Fungi(1.0000),p:Ascomycota(1.0000),c:Pezizomycotina_cls_Incertae_sedis(0.9300),o:Pezizomycotina_ord_Incertae_sedis(0.9300),f:Pezizomycotina_fam_Incertae_sedis(0.9300),g:Polyschema(0.9300),s:Polyschema_sclerotigenum_SH488720.07FU(0.9300)
Otu0001986	0	0	0	0	15	2	0	0	0	0	0	0	11	3	0	0	0	0	0	0	0	0	0	0	0	0	0	0	0	0	d:Fungi(1.0000),p:Ascomycota(1.0000),c:Sordariomycetes(1.0000),o:Hypocreales(0.9900),f:Hypocreales_fam_Incertae_sedis(0.9900),g:Myrothecium(0.9600),s:Myrothecium_gramineum_SH209074.07FU(0.9600)
Otu0001994	0	12	1	2	0	0	0	0	9	3	0	0	0	0	2	1	0	0	0	0	0	0	0	0	0	0	0	0	0	0	d:Fungi(0.9800),p:Basidiomycota(0.6100),c:Agaricomycetes(0.5400),o:Agaricales(0.2000),f:Thelephoraceae(0.1400),g:Inocybe(0.0300),s:Cystoderma_simulatum_SH218525.07FU(0.0200)
Otu0001998	0	0	0	0	0	0	0	0	0	0	0	0	0	0	0	0	0	0	3	6	4	0	0	0	0	0	0	0	0	0	d:Fungi(1.0000),p:Basidiomycota(1.0000),c:Agaricomycetes(1.0000),o:Agaricales(1.0000),f:Strophariaceae(0.8200),g:Agrocybe(0.7300),s:Agrocybe_pediades_SH176907.07FU(0.5000)
Otu0002000	0	0	1	0	0	0	0	0	0	0	0	1	41	1	0	0	0	2	0	0	0	0	0	0	0	0	0	0	0	0	d:Fungi(1.0000),p:Glomeromycota(1.0000),c:Glomeromycetes(0.9800),o:Glomerales(0.9800),f:Glomeraceae(0.9800)
Otu0002004	0	8	2	0	0	0	0	0	8	0	0	0	0	0	0	1	0	0	0	0	0	0	1	0	0	0	0	0	0	0	d:Fungi(1.0000),p:Ascomycota(0.6100),c:Pezizomycetes(0.0300),o:Pezizales(0.0200),f:Trichocomaceae(0.0100),g:Talaromyces(0.0100),s:Cyphelium_tigillare_SH213886.07FU(0.0100)
Otu0002007	0	0	0	22	2	0	0	0	0	0	0	2	0	0	6	0	2	0	0	0	0	0	0	0	0	0	0	0	0	0	d:Fungi(1.0000),p:Zygomycota(1.0000),c:Mortierellomycotina_cls_Incertae_sedis(1.0000),o:Mortierellales(1.0000),f:Mortierellaceae(1.0000),g:Mortierella(0.4600),s:Mortierella_clonocystis_SH263083.07FU(0.4000)
Otu0002013	0	0	0	0	0	0	0	0	0	0	0	0	0	0	0	0	0	0	0	0	0	5	0	2	0	0	0	16	0	0	d:Fungi(0.9600),p:Basidiomycota(0.6300),c:Agaricomycetes(0.5700),o:Agaricales(0.3500),f:Inocybaceae(0.1400),g:Inocybe(0.1400),s:Ambispora_appendicula_SH213768.07FU(0.0300)
Otu0002014	0	0	0	0	0	0	0	0	0	0	0	0	0	0	0	0	0	1	4	4	0	0	0	4	0	0	0	7	0	0	d:Fungi(1.0000),p:Glomeromycota(1.0000),c:Glomeromycetes(0.9400),o:Glomerales(0.9400),f:Glomeraceae(0.9400),g:Glomus(0.1400)
Otu0002018	0	7	3	2	0	0	0	0	71	0	0	0	0	0	9	0	0	0	0	0	0	0	0	0	0	0	0	0	0	0	d:Fungi(1.0000),p:Chytridiomycota(1.0000),c:Chytridiomycetes(1.0000),o:Spizellomycetales(1.0000),f:Spizellomycetaceae(1.0000)
Otu0002019	0	0	0	0	0	0	0	0	0	0	0	0	0	0	38	0	0	0	0	0	0	0	0	0	0	0	0	0	0	0	d:Fungi(1.0000),p:Ascomycota(0.1300),c:Leotiomycetes(0.1000),o:Helotiales(0.1000),f:Helotiales_fam_Incertae_sedis(0.1000),g:Dactylaria(0.1000),s:Dactylaria_ampulliformis_SH477223.07FU(0.1000)
Otu0002022	0	0	0	0	0	0	0	0	0	0	0	0	18	1	0	0	0	0	0	0	0	0	0	0	0	0	0	0	0	0	d:Fungi(1.0000),p:Ascomycota(0.8300),c:Leotiomycetes(0.7500),o:Helotiales(0.7500),f:Helotiales_fam_Incertae_sedis(0.7500),g:Dactylaria(0.7500),s:Dactylaria_ampulliformis_SH477223.07FU(0.7500)
Otu0002024	0	0	0	0	0	0	0	0	0	0	0	0	25	2	0	1	0	0	0	0	0	0	0	2	0	0	0	0	0	0	d:Fungi(1.0000),p:Ascomycota(0.9900),c:Pezizomycetes(0.9800),o:Pezizales(0.9800),f:Pyronemataceae(0.1300),g:Scutellinia(0.0100),s:Sowerbyella_radiculata_SH214065.07FU(0.0100)
Otu0002026	0	0	0	1	1	0	1	20	1	0	0	0	11	1	13	0	0	0	0	0	0	0	1	0	0	0	0	0	0	0	d:Fungi(0.6800),p:Basidiomycota(0.2600),c:Agaricomycetes(0.2200),o:Agaricales(0.0900),f:Thelephoraceae(0.0600),g:Tomentella(0.0300),s:Bjerkandera_adusta_SH212609.07FU(0.0200)
Otu0002033	0	0	0	0	0	0	0	0	0	0	0	0	0	0	0	0	0	0	0	0	0	0	0	0	0	0	0	0	0	0	d:Fungi(1.0000),p:Ascomycota(1.0000),c:Dothideomycetes(1.0000),o:Pleosporales(1.0000),f:Leptosphaeriaceae(1.0000),g:Leptosphaeria(1.0000)
Otu0002042	0	0	0	0	9	3	2	0	0	0	0	0	0	1	0	1	0	0	0	0	0	0	0	0	0	0	0	0	0	0	d:Fungi(1.0000),p:Ascomycota(0.9900),c:Dothideomycetes(0.9900),o:Pleosporales(0.9900),f:Sporormiaceae(0.9900),g:Preussia(0.8900)
Otu0002043	0	31	0	0	0	0	0	0	0	0	1	0	0	0	0	0	0	0	0	0	0	0	0	0	0	0	0	0	0	0	d:Fungi(0.9800),p:Basidiomycota(0.4400),c:Agaricomycetes(0.3500),o:Thelephorales(0.2600),f:Thelephoraceae(0.2600),g:Mycena(0.0100),s:Calcarisporiella_thermophila_SH216967.07FU(0.0100)
Otu0002053	1	0	0	0	0	1	1	0	0	0	0	2	4	0	0	128	96	80	68	95	80	30	33	57	113	123	1	33	24	68	d:Fungi(1.0000),p:Zygomycota(0.9300),c:Mortierellomycotina_cls_Incertae_sedis(0.9300),o:Mortierellales(0.9300),f:Mortierellaceae(0.9300),g:Mortierella(0.1300),s:Mortierella_alpina_SH220323.07FU(0.0500)
Otu0002054	0	0	0	0	0	0	0	0	0	0	0	0	0	0	0	0	6	5	0	18	1	0	0	0	0	0	0	0	0	0	d:Fungi(1.0000),p:Ascomycota(1.0000),c:Pezizomycetes(1.0000)
Otu0002064	0	0	0	0	0	0	0	0	0	0	0	0	0	0	0	0	0	0	0	0	0	0	0	1	0	0	0	0	0	0	d:Fungi(1.0000),p:Ascomycota(1.0000),c:Sordariomycetes(1.0000),o:Sordariales(1.0000),f:Chaetomiaceae(1.0000)
Otu0002066	0	0	0	0	0	0	0	0	0	0	0	0	0	0	0	0	0	0	0	0	0	0	1	0	0	0	0	0	0	1	d:Fungi(1.0000),p:Chytridiomycota(1.0000),c:Chytridiomycetes(1.0000),o:Spizellomycetales(1.0000),f:Spizellomycetaceae(1.0000),g:Kochiomyces(0.9800)
Otu0002068	0	0	0	0	0	0	0	0	0	0	0	0	0	0	0	0	3	5	1	0	0	0	0	0	0	6	0	0	0	0	d:Fungi(1.0000),p:Ascomycota(0.9000),c:Pezizomycotina_cls_Incertae_sedis(0.9100),o:Pezizomycotina_ord_Incertae_sedis(0.9100),f:Pezizomycotina_fam_Incertae_sedis(0.9100),g:Liberomyces(0.5100),s:Liberomyces_saliciphilus_SH205319.07FU(0.5000)
Otu0002070	0	0	0	1	0	1	0	0	1	0	0	0	0	0	0	0	0	0	0	0	0	0	0	0	0	0	0	0	0	0	d:Fungi(1.0000),p:Ascomycota(0.9400),c:Sordariomycetes(0.9000),o:Sordariales(0.8900),f:Chaetomiaceae(0.6900),g:Chaetomium(0.4400),s:Chaetomium_irregulare_SH013971.07FU(0.3200)
Otu0002071	0	7	1	2	4	5	0	0	7	0	0	0	0	2	0	0	0	0	0	0	1	0	0	0	0	0	0	0	0	0	d:Fungi(1.0000),p:Ascomycota(0.9600),c:Pezizomycetes(0.9100),o:Pezizales(0.8600),f:Pezizales_fam_Incertae_sedis(0.0600),g:Pulvinula(0.0600),s:Kellermania_anomala_SH020597.07FU(0.0100)
Otu0002074	0	0	0	0	0	0	19	0	0	0	0	0	0	0	0	0	0	3	0	0	3	5	0	3	0	0	0	0	0	0	d:Fungi(1.0000),p:Ascomycota(1.0000)
Otu0002080	0	1	0	1	0	0	0	0	0	0	1	1	8	0	7	7	0	1	1	3	7	8	0	2	1	1	0	8	12	1	d:Protista(0.9900),p:Ciliophora(0.9900)
Otu0002086	0	7	0	0	0	0	0	0	0	0	0	0	0	0	0	0	0	11	1	0	0	0	0	0	7	0	0	0	0	0	d:Fungi(1.0000),p:Basidiomycota(0.9900),c:Microbotryomycetes(0.9900),o:Leucosporidiales(0.9300),f:Leucosporidiaceae(0.9200),g:Leucosporidium(0.7400),s:Leucosporidium_drummii_SH100809.07FU(0.6800)
Otu0002087	0	0	0	0	0	0	0	0	0	0	0	0	0	0	0	0	0	0	0	0	0	0	0	1	0	0	0	0	0	0	d:Fungi(0.9900),p:Basidiomycota(0.9100),c:Agaricomycetes(0.9100),o:Agaricales(0.8900),f:Thelephoraceae(0.0600),g:Cortinarius(0.0400),s:Antrodiella_citrea_SH472449.07FU(0.0300)
Otu0002090	0	0	0	0	0	35	0	0	0	0	0	0	0	3	0	0	0	0	0	0	0	0	0	0	0	0	0	0	0	0	d:Fungi(1.0000),p:Basidiomycota(0.9900),c:Agaricomycetes(0.9900),o:Agaricales(0.9900),f:Psathyrellaceae(0.9900),g:Coprinellus(0.9200),s:Coprinellus_hiascens_SH175219.07FU(0.3200)
Otu0002091	0	34	29	0	3	6	0	0	0	1	0	0	0	0	0	0	0	0	0	0	0	0	0	0	0	0	0	0	0	0	d:Fungi(1.0000),p:Chytridiomycota(1.0000),c:Chytridiomycetes(1.0000),o:Rhizophlyctidales(1.0000),f:Rhizophlyctidaceae(1.0000),g:Rhizophlyctis(1.0000)
Otu0002092	0	0	0	0	0	0	0	0	38	0	0	0	0	0	0	0	0	0	0	0	0	0	0	0	0	0	0	0	0	0	d:Fungi(1.0000),p:Glomeromycota(1.0000),c:Glomeromycetes(1.0000),o:Archaeosporales(1.0000),f:Archaeosporaceae(1.0000)
Otu0002094	0	1	0	1	0	0	0	0	0	0	0	5	0	0	0	0	0	0	0	0	0	0	1	0	0	0	0	0	0	0	d:Fungi(0.9700),p:Basidiomycota(0.4600),c:Agaricomycetes(0.4100),o:Thelephorales(0.2300),f:Thelephoraceae(0.2300),g:Russula(0.0300),s:Kockovaella_barringtoniae_SH001470.07FU(0.0200)
Otu0002095	0	0	0	0	0	0	0	0	0	0	0	0	31	2	0	0	0	0	0	0	0	0	0	0	0	0	0	0	0	0	d:Fungi(1.0000),p:Ascomycota(1.0000),c:Pezizomycetes(1.0000),o:Pezizales(1.0000),f:Pyronemataceae(1.0000),g:Scutellinia(1.0000)
Otu0002096	0	16	0	0	0	0	0	0	0	0	0	0	0	0	11	0	0	0	0	1	0	0	0	0	0	0	0	0	0	0	d:Fungi(1.0000),p:Basidiomycota(0.0200),c:Agaricomycetes(0.0100),o:Tremellales(0.0100),f:Tremellales_fam_Incertae_sedis(0.0100),g:Derxomyces(0.0100),s:Derxomyces_hainanensis_SH177448.07FU(0.0100)
Otu0002099	0	0	0	0	0	0	0	0	0	0	0	0	0	0	0	0	0	0	0	0	0	0	0	1	0	0	0	0	0	0	d:Fungi(1.0000),p:Basidiomycota(1.0000),c:Tremellomycetes(1.0000),o:Tremellales(0.9900),f:Tremellales_fam_Incertae_sedis(0.3900),g:Cryptococcus(0.1700),s:Cryptococcus_aureus_SH205065.07FU(0.0800)
Otu0002100	0	0	0	0	0	3	0	0	0	0	0	0	0	0	0	0	0	0	0	0	1	0	1	0	0	0	0	0	0	0	d:Fungi(1.0000),p:Ascomycota(1.0000),c:Pezizomycetes(0.9200),o:Pezizales(0.9200),f:Pyronemataceae(0.0200)
Otu0002107	0	0	0	0	2	0	0	20	0	0	0	0	0	0	0	0	0	0	2	0	0	0	0	0	0	0	0	0	0	0	d:Fungi(1.0000),p:Ascomycota(1.0000),c:Sordariomycetes(1.0000),o:Hypocreales(1.0000)
Otu0002108	0	0	0	0	3	3	0	0	0	0	0	0	5	0	0	0	0	0	0	0	0	0	0	1	0	0	0	0	0	0	d:unidentified(1.0000)
Otu0002109	0	0	0	0	0	0	0	0	0	0	0	0	0	0	0	0	2	2	2	2	0	2	4	9	2	0	0	5	0	2	d:Fungi(1.0000),p:Ascomycota(1.0000),c:Pezizomycotina_cls_Incertae_sedis(0.9900),o:Pezizomycotina_ord_Incertae_sedis(0.9900),f:Pezizomycotina_fam_Incertae_sedis(0.9900),g:Scolecobasidium(0.9900),s:Scolecobasidium_constrictum_SH210702.07FU(0.9800)
Otu0002113	0	0	0	0	0	0	0	0	0	0	0	0	0	0	0	0	3	0	0	1	0	0	0	0	12	0	0	0	0	1	d:Fungi(1.0000),p:Basidiomycota(0.9700),c:Agaricomycetes(0.9700),o:Agaricales(0.9700),f:Lycoperdaceae(0.0600),g:Calvatia(0.0200),s:Calvatia_gigantea_SH175889.07FU(0.0200)
Otu0002118	0	0	0	0	0	0	0	0	0	0	0	0	0	0	0	0	0	0	2	0	0	0	0	0	0	0	0	0	0	0	d:Fungi(0.9800),p:Ascomycota(0.6000),c:Pezizomycetes(0.5100),o:Pezizales(0.0300),f:Pezizomycotina_fam_Incertae_sedis(0.0200),g:Tuber(0.0100),s:Tuber_borchii_SH216302.07FU(0.0100)
Otu0002121	0	0	0	0	0	0	0	0	0	0	0	0	0	0	0	0	0	1	0	0	1	0	7	0	0	9	0	1	0	9	d:Fungi(1.0000),p:Ascomycota(0.6000),c:Sordariomycetes(0.0300),o:Diaporthales(0.0200)
Otu0002123	0	0	0	0	18	0	0	0	0	0	0	0	1	0	7	0	0	0	0	0	0	0	0	0	0	0	0	0	0	0	d:Fungi(1.0000),p:Glomeromycota(1.0000),c:Glomeromycetes(0.9800),o:Archaeosporales(0.9800),f:Archaeosporaceae(0.9800)
Otu0002125	0	0	0	0	0	0	0	0	0	0	0	0	0	0	0	0	0	5	14	5	0	0	0	0	0	0	0	0	0	0	d:Fungi(1.0000),p:Ascomycota(0.9700),c:Pezizomycotina_cls_Incertae_sedis(0.9100),o:Pezizomycotina_ord_Incertae_sedis(0.9100),f:Pezizomycotina_fam_Incertae_sedis(0.9100),g:Ochroconis(0.6200),s:Scolecobasidium_dendroides_SH219508.07FU(0.0300)
Otu0002127	0	0	0	0	0	0	0	0	0	0	0	0	0	0	0	0	0	0	4	1	0	5	12	0	0	0	0	13	0	5	d:Fungi(1.0000),p:Glomeromycota(1.0000),c:Glomeromycetes(0.8300),o:Glomerales(0.8300),f:Glomeraceae(0.8300),g:Glomus(0.1300),s:Septoglomus_viscosum_SH216571.07FU(0.0500)
Otu0002130	0	0	0	0	0	0	0	0	0	0	0	0	0	0	0	0	0	0	0	0	1	0	0	1	1	9	0	0	0	0	d:Fungi(1.0000),p:Basidiomycota(0.9700),c:Cystobasidiomycetes(0.8500),o:Cystobasidiales(0.8400),f:Cystobasidiaceae(0.8400),g:Cystobasidium(0.6100),s:Cystobasidium_lysinophilum_SH194780.07FU(0.4800)
Otu0002131	0	0	9	21	5	0	0	0	0	0	0	2	0	0	0	0	0	0	0	0	0	0	0	0	0	0	0	0	0	0	d:Fungi(1.0000),p:Ascomycota(0.9900),c:Sordariomycetes(0.9800),o:Xylariales(0.9300),f:Amphisphaeriaceae(0.0300),g:Paracoccidioides(0.0100),s:Paracoccidioides_brasiliensis_SH198620.07FU(0.0100)
Otu0002133	0	0	0	0	0	0	0	0	0	0	0	0	2	1	0	0	0	0	0	0	0	0	0	0	0	0	0	0	0	2	d:Fungi(0.9800),p:Ascomycota(0.7300),c:Leotiomycetes(0.6800),o:Helotiales(0.6800),f:Helotiales_fam_Incertae_sedis(0.6800),g:Dactylaria(0.6800),s:Dactylaria_ampulliformis_SH477223.07FU(0.6800)
Otu0002135	0	0	0	1	3	0	0	7	32	0	0	0	0	0	0	0	0	0	0	0	0	0	0	0	0	0	0	0	0	0	d:Fungi(1.0000),p:Ascomycota(1.0000),c:Sordariomycetes(0.9100),o:Sordariales(0.9100),f:Chaetomiaceae(0.2100),g:Chaetomium(0.1600),s:Chaetomium_irregulare_SH013971.07FU(0.0600)
Otu0002137	0	5	0	0	39	6	0	0	0	1	0	0	0	0	0	0	0	0	0	0	0	0	0	0	0	0	0	0	0	0	d:Fungi(0.9800),p:Chytridiomycota(0.9800),c:Chytridiomycetes(0.9800),o:Spizellomycetales(0.9800),f:Spizellomycetaceae(0.9700),g:Powellomyces(0.9700),s:Powellomyces_hirtus_SH221975.07FU(0.9700)
Otu0002142	0	0	0	1	0	0	0	0	0	0	0	0	1	0	0	0	4	2	3	1	2	0	0	0	0	0	6	0	0	0	d:Fungi(1.0000),p:Ascomycota(0.9900),c:Dothideomycetes(0.9500),o:Pleosporales(0.9300)
Otu0002143	0	22	1	0	0	0	0	0	0	1	0	1	0	0	0	0	0	0	0	0	1	0	0	0	0	0	0	0	0	0	d:Fungi(1.0000),p:Ascomycota(1.0000),c:Sordariomycetes(0.8200),o:Xylariales(0.8200),f:Xylariales_fam_Incertae_sedis(0.8200),g:Dinemasporium(0.8200),s:Dinemasporium_pseudostrigosum_SH208946.07FU(0.3000)
Otu0002153	0	0	0	0	0	0	0	0	0	0	0	1	0	0	0	25	0	0	0	0	0	0	0	1	0	0	0	0	0	0	d:Fungi(1.0000),p:Ascomycota(0.9800),c:Dothideomycetes(0.7100),o:Pleosporales(0.7100),f:Lindgomycetaceae(0.5300),g:Hongkongmyces(0.3000),s:Hongkongmyces_pedis_SH008972.07FU(0.3000)
Otu0002154	0	3	0	0	3	0	0	0	0	0	0	0	0	1	8	0	0	0	0	0	0	0	0	0	0	0	0	0	0	0	d:Fungi(1.0000),p:Ascomycota(0.8200),c:Leotiomycetes(0.8600),o:Helotiales(0.8200),f:Pyronemataceae(0.1100),g:Rodwayella(0.0900),s:Rodwayella_sessilis_SH489028.07FU(0.0900)
Otu0002160	0	0	0	0	0	0	0	0	0	0	0	0	0	0	6	0	2	1	8	0	6	0	0	0	0	0	0	0	0	3	d:Fungi(1.0000),p:Ascomycota(1.0000),c:Sordariomycetes(0.8100),o:Hypocreales(0.8100),f:Hypocreales_fam_Incertae_sedis(0.3600),g:Acremonium(0.3400),s:Acremonium_blochii_SH020355.07FU(0.0300)
Otu0002165	0	0	7	7	0	0	0	0	0	0	0	0	1	1	10	0	0	0	0	0	0	0	0	0	0	0	0	0	0	0	d:Fungi(1.0000),p:Ascomycota(1.0000),c:Dothideomycetes(1.0000),o:Pleosporales(0.9700),f:Leptosphaeriaceae(0.0400),g:Coniothyrium(0.0200),s:Letendraea_helminthicola_SH202594.07FU(0.0200)
Otu0002169	0	0	0	0	0	0	0	0	0	0	0	0	0	0	0	1	0	0	0	0	0	0	0	20	0	0	0	0	0	0	d:Fungi(0.8500),p:Basidiomycota(0.2800),c:Agaricomycetes(0.2500),o:Microsporida(0.1400),f:Microsporida_fam_Incertae_sedis(0.1400),g:Paramicrosporidium(0.1400),s:Paramicrosporidium_saccamoebae_SH477111.07FU(0.1400)
Otu0002181	0	0	1	0	0	0	0	2	26	0	0	0	0	0	0	0	3	0	0	0	0	0	0	0	0	0	0	0	0	0	d:Fungi(1.0000),p:Ascomycota(0.9800),c:Dothideomycetes(0.9800)
Otu0002193	0	7	2	0	7	4	0	5	0	1	0	0	0	0	0	0	0	0	0	0	0	0	0	0	0	0	0	0	0	0	d:Fungi(1.0000),p:Basidiomycota(0.9800),c:Wallemiomycetes(0.9800),o:Wallemiales(0.9800),f:Wallemiaceae(0.9800),g:Wallemia(0.9800),s:Wallemia_muriae_SH216454.07FU(0.9800)
Otu0002194	0	0	0	0	0	0	0	0	0	0	0	0	0	0	0	1	0	0	0	0	0	0	0	0	0	0	0	0	0	0	d:Fungi(1.0000),p:Ascomycota(1.0000),c:Dothideomycetes(1.0000),o:Pleosporales(1.0000),f:Phaeosphaeriaceae(0.0100)
Otu0002202	0	18	0	13	0	0	1	0	11	0	1	2	0	0	6	0	0	0	0	0	0	0	0	0	0	0	0	0	0	0	d:Fungi(0.9600),p:Basidiomycota(0.5200),c:Agaricomycetes(0.4700),o:Agaricales(0.1300),f:Thelephoraceae(0.1200),g:Inocybe(0.0400),s:Verrucaria_elaeomelaena_SH523909.07FU(0.0200)
Otu0002203	0	0	0	0	0	0	0	0	0	0	0	0	0	0	0	0	0	2	0	1	0	1	1	1	6	14	9	7	0	5	d:Fungi(1.0000),p:Ascomycota(0.9600),c:Dothideomycetes(0.9300),o:Botryosphaeriales(0.9300),f:Botryosphaeriaceae(0.3300),g:Phyllosticta(0.1300),s:Neofusicoccum_luteum_SH374766.07FU(0.0400)
Otu0002207	0	0	0	0	0	0	0	0	0	0	0	0	0	0	0	0	0	0	0	0	0	0	0	0	19	0	0	0	0	0	d:Fungi(1.0000),p:Ascomycota(0.8900),c:Eurotiomycetes(0.8600),o:Verrucariales(0.8300),f:Verrucariaceae(0.2000),g:Verrucaria(0.1600),s:Verrucaria_devensis_SH202824.07FU(0.0300)
Otu0002210	0	0	0	0	0	0	0	0	0	0	0	0	0	0	0	0	0	3	0	2	2	0	0	0	25	0	0	6	0	0	d:Fungi(1.0000),p:Glomeromycota(1.0000),c:Glomeromycetes(1.0000),o:Diversisporales(1.0000),f:Diversisporaceae(1.0000),g:Diversispora(0.9700),s:Diversispora_insculpta_SH196902.07FU(0.1800)
Otu0002215	0	0	0	0	0	0	0	0	0	0	0	0	0	0	0	0	0	0	0	0	0	0	0	0	24	0	0	0	0	0	d:Fungi(0.8200),p:Chytridiomycota(0.5500),c:Chytridiomycetes(0.2900),o:Spizellomycetales(0.2800),f:Spizellomycetaceae(0.2400),g:Powellomyces(0.2300),s:Nadsonia_starkeyi-henricii_SH174412.07FU(0.0100)
Otu0002216	0	0	0	0	0	0	0	3	16	0	0	0	0	0	0	0	0	0	0	0	0	0	0	0	0	0	0	0	0	0	d:Fungi(1.0000),p:Basidiomycota(1.0000),c:Agaricomycetes(1.0000),o:Agaricales(1.0000),f:Agaricaceae(1.0000),g:Leucocoprinus(1.0000),s:Leucocoprinus_cretaceus_SH190514.07FU(1.0000)
Otu0002219	0	0	0	1	0	0	0	19	0	0	0	0	0	0	0	0	0	0	0	0	0	0	0	0	0	0	0	0	0	0	d:Fungi(1.0000),p:Ascomycota(1.0000),c:Sordariomycetes(1.0000),o:Hypocreales(1.0000),f:Hypocreaceae(1.0000),g:Trichoderma(0.8900),s:Trichoderma_brevicompactum_SH177684.07FU(0.4500)
Otu0002224	0	0	0	0	0	0	0	0	0	0	0	2	0	0	0	48	1	1	0	0	0	0	0	0	0	0	0	0	0	0	d:Fungi(1.0000),p:Zygomycota(0.6900),c:Mortierellomycotina_cls_Incertae_sedis(0.6800),o:Mortierellales(0.6800),f:Mortierellaceae(0.6000),g:Mortierella(0.2800),s:Mortierella_elongatula_SH187872.07FU(0.0800)
Otu0002228	0	0	4	0	0	0	0	0	0	0	0	0	1	0	0	0	0	0	0	0	0	0	0	0	0	0	0	0	0	0	d:Fungi(0.9200),p:Chytridiomycota(0.8600),c:Chytridiomycetes(0.4400),o:Spizellomycetales(0.4300),f:Spizellomycetaceae(0.2700),g:Spizellomyces(0.2200),s:Spizellomyces_pseudodichotomus_SH196352.07FU(0.1000)
Otu0002229	0	0	0	0	0	0	0	0	0	0	0	0	0	0	0	0	0	1	1	0	0	0	0	2	0	5	0	0	0	1	d:Fungi(1.0000),p:Glomeromycota(1.0000),c:Glomeromycetes(1.0000),o:Glomerales(1.0000),f:Glomeraceae(1.0000),g:Septoglomus(0.2500),s:Septoglomus_viscosum_SH216574.07FU(0.2200)
Otu0002234	0	0	0	0	0	0	0	0	0	0	0	0	0	0	0	0	0	0	0	9	3	0	0	0	22	0	0	1	0	0	d:Fungi(1.0000),p:Basidiomycota(1.0000),c:Agaricomycetes(1.0000),o:Atheliales(1.0000),f:Atheliaceae(1.0000),g:Athelia(0.9800),s:Athelia_epiphylla_SH180230.07FU(0.4600)
Otu0002237	0	0	0	3	0	0	0	0	25	0	0	0	0	0	0	0	0	0	0	0	0	0	0	0	0	0	0	0	0	0	d:Fungi(1.0000),p:Glomeromycota(1.0000),c:Glomeromycetes(1.0000),o:Glomerales(1.0000),f:Claroideoglomeraceae(1.0000),g:Claroideoglomus(1.0000)
Otu0002238	0	0	0	0	0	0	0	0	0	0	0	0	0	0	0	0	0	2	0	11	7	0	0	0	0	0	0	0	0	0	d:Fungi(1.0000),p:Ascomycota(1.0000),c:Eurotiomycetes(1.0000),o:Verrucariales(1.0000),f:Verrucariaceae(1.0000),g:Verrucaria(1.0000),s:Verrucaria_muralis_SH213962.07FU(0.9000)
Otu0002240	0	0	0	0	0	0	0	0	0	0	0	0	0	0	0	0	0	2	2	2	0	0	1	0	0	0	0	1	0	0	d:Fungi(1.0000),p:Glomeromycota(1.0000),c:Glomeromycetes(1.0000),o:Diversisporales(1.0000),f:Diversisporaceae(1.0000),g:Diversispora(0.9100),s:Diversispora_varaderana_SH522940.07FU(0.3400)
Otu0002241	0	0	1	37	1	0	0	0	0	0	0	1	0	0	0	2	0	0	0	0	0	0	0	0	0	0	0	0	0	0	d:Fungi(1.0000),p:Ascomycota(0.9100),c:Dothideomycetes(0.8700),o:Capnodiales(0.7800),f:Davidiellaceae(0.5500),g:Cladosporium(0.5500),s:Cladosporium_aciculare_SH212843.07FU(0.4100)
Otu0002244	0	0	0	0	0	0	0	0	0	0	0	0	0	0	0	0	0	1	7	0	0	3	0	3	8	0	0	0	0	0	d:Fungi(1.0000),p:Glomeromycota(1.0000),c:Glomeromycetes(1.0000),o:Glomerales(1.0000),f:Glomeraceae(1.0000),g:Septoglomus(0.2600),s:Septoglomus_viscosum_SH216574.07FU(0.1700)
Otu0002246	0	0	2	0	0	2	0	0	0	0	0	1	0	2	0	7	19	2	0	0	1	0	0	0	0	0	0	0	0	0	d:Fungi(1.0000),p:Ascomycota(0.9800),c:Dothideomycetes(0.9800),o:Capnodiales(0.9800),f:Mycosphaerellaceae(0.9500),g:Mycosphaerella(0.3800),s:Mycosphaerella_pruni-persicae_SH206806.07FU(0.3500)
Otu0002252	0	1	0	0	0	23	0	1	0	0	0	0	0	4	0	0	0	0	0	0	0	0	0	0	0	0	0	0	0	0	d:Fungi(0.8900),p:Chytridiomycota(0.8800),c:Chytridiomycetes(0.7500),o:Spizellomycetales(0.7500),f:Spizellomycetaceae(0.4400),g:Spizellomyces(0.2900),s:Spizellomyces_pseudodichotomus_SH196352.07FU(0.1800)
Otu0002255	0	0	0	0	0	0	0	0	0	0	0	0	0	0	0	0	0	0	0	1	2	0	0	0	17	0	0	0	0	0	d:Fungi(1.0000),p:Ascomycota(0.6700),c:Dothideomycetes(0.5400),o:Pleosporales(0.4200),f:Pleosporaceae(0.4200),g:Alternaria(0.1200),s:Alternaria_leptinellae_SH215496.07FU(0.0900)
Otu0002258	0	0	0	0	0	0	0	0	0	0	0	0	0	0	0	0	0	0	0	0	0	0	0	0	0	0	0	0	0	0	d:Fungi(1.0000),p:Ascomycota(1.0000),c:Eurotiomycetes(1.0000),o:Chaetothyriales(1.0000)
Otu0002262	0	0	0	0	0	0	0	0	0	0	0	0	0	1	0	0	1	6	0	1	0	0	0	0	0	0	2	0	0	0	d:Fungi(1.0000),p:Ascomycota(0.7600),c:Dothideomycetes(0.7300),o:Pleosporales(0.6700),f:Pleosporales_fam_Incertae_sedis(0.4000),g:Setomelanomma(0.2600),s:Paraphoma_chrysanthemicola_SH208743.07FU(0.0200)
Otu0002269	0	0	0	0	0	0	0	0	0	0	0	0	0	4	0	0	2	4	6	4	9	0	0	0	0	0	0	0	0	0	d:Fungi(1.0000),p:Basidiomycota(1.0000),c:Agaricomycetes(1.0000),o:Cantharellales(1.0000),f:Ceratobasidiaceae(1.0000),g:Thanatephorus(0.3500),s:Thanatephorus_cucumeris_SH030654.07FU(0.2100)
Otu0002271	0	0	0	0	0	0	0	0	0	0	0	0	0	1	0	0	0	20	0	0	0	0	0	0	0	0	0	0	0	0	d:Fungi(1.0000),p:Ascomycota(1.0000),c:Taphrinomycetes(1.0000),o:Taphrinales(1.0000),f:Taphrinaceae(1.0000),g:Lalaria(0.9900)
Otu0002273	0	0	0	0	0	0	0	0	0	0	0	0	0	0	0	0	0	3	0	0	3	0	4	0	0	0	0	7	15	0	d:Fungi(0.9500),p:Basidiomycota(0.4100),c:Agaricomycetes(0.3100),o:Agaricales(0.1800),f:Glomeraceae(0.1600),g:Orbilia(0.0500),s:Rhizophagus_intraradices_SH175546.07FU(0.0200)
Otu0002282	0	43	18	43	0	0	0	0	65	8	0	34	0	0	10	3	0	0	0	0	0	0	2	0	0	0	0	0	0	0	d:Fungi(0.9600),p:Chytridiomycota(0.9300),c:Chytridiomycetes(0.8100),o:Chytridiales(0.8100),f:Chytridiaceae(0.6700),g:Phlyctochytrium(0.6700),s:Phlyctochytrium_reinboldtiae_SH000767.07FU(0.6700)
Otu0002286	0	0	0	1	0	0	0	0	2	0	0	0	0	0	0	0	0	0	0	0	0	0	0	0	0	0	0	0	0	0	d:Fungi(0.9600),p:Basidiomycota(0.5000),c:Agaricomycetes(0.4300),o:Agaricales(0.2100),f:Thelephoraceae(0.0700),g:Inocybe(0.0600),s:Massaria_macra_SH181420.07FU(0.0200)
Otu0002293	0	0	1	7	9	5	0	0	0	0	1	0	0	0	0	2	0	2	0	2	0	0	0	0	0	0	0	0	0	0	d:Fungi(1.0000),p:Basidiomycota(1.0000),c:Tremellomycetes(1.0000),o:Tremellales(1.0000),f:Tremellales_fam_Incertae_sedis(1.0000),g:Dioszegia(1.0000)
Otu0002294	0	0	0	0	0	0	0	1	0	0	0	1	0	0	0	0	0	0	0	0	0	0	0	23	0	0	0	0	0	0	d:Fungi(1.0000),p:Basidiomycota(0.9900),c:Agaricomycetes(0.9900),o:Corticiales(0.9300),f:Corticiaceae(0.6300),g:Marchandiobasidium(0.5000),s:Erythricium_laetum_SH216624.07FU(0.1200)
Otu0002297	0	0	0	0	0	0	0	0	0	0	0	0	0	0	0	0	0	0	0	2	5	0	0	0	3	0	4	0	0	0	d:Fungi(1.0000),p:Ascomycota(0.9600),c:Pezizomycotina_cls_Incertae_sedis(0.5700),o:Pezizomycotina_ord_Incertae_sedis(0.5700),f:Pezizomycotina_fam_Incertae_sedis(0.5700),g:Wojnowicia(0.5700),s:Wojnowicia_viburni_SH208466.07FU(0.5700)
Otu0002307	0	4	10	2	1	1	0	0	0	0	0	0	0	0	0	0	0	3	0	0	0	0	0	0	2	0	0	0	0	0	d:Fungi(1.0000),p:Zygomycota(1.0000),c:Mucoromycotina_cls_Incertae_sedis(1.0000),o:Mucorales(1.0000),f:Mucoraceae(1.0000),g:Actinomucor(1.0000),s:Actinomucor_elegans_SH176586.07FU(1.0000)
Otu0002314	0	1	0	0	0	1	0	0	1	0	0	0	62	2	1	1	1	2	1	0	0	0	0	2	0	0	0	0	0	1	d:Fungi(1.0000),p:Ascomycota(1.0000),c:Pezizomycetes(1.0000),o:Pezizales(0.9200),f:Pezizales_fam_Incertae_sedis(0.9200),g:Oedocephalum(0.0200),s:Oedocephalum_adhaerens_SH012800.07FU(0.0200)
Otu0002316	0	0	0	0	0	0	0	0	0	0	0	0	0	0	0	0	0	0	0	0	0	0	0	0	0	0	0	0	0	0	d:Fungi(1.0000),p:Ascomycota(0.9800),c:Pezizomycotina_cls_Incertae_sedis(0.9500),o:Pezizomycotina_ord_Incertae_sedis(0.9500),f:Pezizomycotina_fam_Incertae_sedis(0.9500),g:Ochroconis(0.5300),s:Scolecobasidium_constrictum_SH210702.07FU(0.1800)
Otu0002318	0	0	0	0	0	0	0	0	0	0	0	0	0	0	0	0	0	0	1	1	0	0	0	0	0	16	0	0	0	0	d:Fungi(1.0000),p:Glomeromycota(1.0000),c:Glomeromycetes(1.0000),o:Glomerales(1.0000),f:Glomeraceae(0.8400),g:Rhizophagus(0.6700),s:Rhizophagus_irregularis_SH175574.07FU(0.2700)
Otu0002322	0	0	0	0	0	0	0	0	0	0	0	0	0	0	0	1	0	0	0	0	0	0	0	0	0	0	0	0	0	0	d:Fungi(1.0000),p:Ascomycota(0.5900),c:Eurotiomycetes(0.0800),o:Verrucariales(0.0600),f:Verrucariaceae(0.0600),g:Thelidium(0.0300),s:Thelidium_papulare_SH016991.07FU(0.0200)
Otu0002323	0	0	0	0	0	0	0	0	0	0	0	0	0	0	0	0	6	0	8	0	0	0	1	0	0	3	1	0	0	2	d:Fungi(1.0000),p:Ascomycota(1.0000),c:Sordariomycetes(1.0000),o:Diaporthales(1.0000),f:Diaporthaceae(0.6300),g:Diaporthe(0.4100),s:Diaporthe_citri_SH495526.07FU(0.0500)
Otu0002330	0	2	0	0	0	0	0	0	0	0	0	0	0	0	29	0	0	0	0	0	0	0	0	0	0	0	0	0	0	0	d:Fungi(0.9000),p:Basidiomycota(0.3400),c:Agaricomycetes(0.3200),o:Agaricales(0.1300),f:Inocybaceae(0.0700),g:Inocybe(0.0700),s:Pannoparmelia_wilsonii_SH522078.07FU(0.0500)
Otu0002333	0	0	0	0	0	0	0	0	0	0	0	0	0	0	0	0	0	1	0	0	1	0	0	2	1	1	0	0	0	1	d:Fungi(1.0000),p:Ascomycota(0.9700),c:Sordariomycetes(0.0500),o:Sordariales(0.0500),f:Chaetomiaceae(0.0500),g:Chaetomium(0.0500),s:Chaetomium_succineum_SH195317.07FU(0.0100)
Otu0002335	0	0	0	0	0	0	0	0	0	0	0	0	24	2	0	0	0	0	0	0	0	0	0	0	0	0	0	0	0	0	d:Fungi(0.9800),p:Basidiomycota(0.6500),c:Agaricomycetes(0.4900),o:Agaricales(0.2500),f:Thelephoraceae(0.1200),g:Inocybe(0.0400),s:Pucciniastrum_epilobii_SH177614.07FU(0.0400)
Otu0002336	0	0	0	0	0	0	0	0	0	0	0	0	0	0	0	0	0	0	0	0	0	0	0	0	0	0	0	0	0	0	d:Fungi(1.0000),p:Glomeromycota(1.0000),c:Glomeromycetes(1.0000),o:Glomerales(1.0000),f:Glomeraceae(1.0000)
Otu0002338	0	0	0	11	3	0	0	0	0	0	0	0	0	0	41	0	0	0	0	0	0	0	0	0	0	0	0	0	0	0	d:Fungi(1.0000),p:Ascomycota(1.0000),c:Eurotiomycetes(1.0000),o:Chaetothyriales(1.0000),f:Chaetothyriaceae(0.0600),g:Cyphellophora(0.0600),s:Cyphellophora_musae_SH522246.07FU(0.0100)
Otu0002342	0	0	0	0	0	0	0	0	0	0	0	0	0	0	2	0	0	0	1	0	0	0	0	0	0	0	0	0	0	0	d:Fungi(1.0000),p:Ascomycota(0.9800),c:Eurotiomycetes(0.8700),o:Chaetothyriales(0.8700),f:Chaetothyriales_fam_Incertae_sedis(0.8700),g:Coniosporium(0.8700),s:Coniosporium_apollinis_SH186605.07FU(0.0100)
Otu0002352	0	0	0	0	0	0	0	0	0	0	0	0	0	0	0	0	6	0	0	0	0	0	5	0	0	0	0	0	0	0	d:Fungi(1.0000),p:Ascomycota(1.0000),c:Sordariomycetes(1.0000),o:Hypocreales(1.0000),f:Cordycipitaceae(1.0000),g:Lecanicillium(1.0000)
Otu0002353	0	0	0	0	0	0	0	0	0	0	0	0	0	0	0	0	0	0	0	0	0	0	0	0	0	0	0	0	0	0	d:Fungi(1.0000),p:Ascomycota(1.0000),c:Eurotiomycetes(0.9900),o:Arachnomycetales(0.9500),f:Arachnomycetaceae(0.4500),g:Arachnomyces(0.4500),s:Ajellomyces_crescens_SH198622.07FU(0.0200)
Otu0002355	0	0	0	0	0	0	0	0	0	0	0	0	0	0	0	0	0	1	0	0	0	0	0	0	0	0	0	0	0	0	d:Fungi(1.0000),p:Basidiomycota(1.0000),c:Agaricomycetes(1.0000),o:Agaricales(1.0000)
Otu0002359	0	0	0	0	0	0	0	0	0	0	0	0	0	0	0	6	11	1	2	5	3	0	0	0	0	0	0	0	0	0	d:Fungi(1.0000),p:Basidiomycota(1.0000),c:Agaricomycetes(1.0000),o:Agaricales(1.0000),f:Entolomataceae(1.0000),g:Entoloma(1.0000),s:Entoloma_undatum_SH185820.07FU(0.0600)
Otu0002367	0	0	0	0	0	0	0	0	0	0	0	0	0	0	0	0	1	2	8	0	0	7	6	0	0	0	0	3	0	0	d:Fungi(1.0000),p:Glomeromycota(1.0000),c:Glomeromycetes(1.0000),o:Glomerales(1.0000),f:Glomeraceae(1.0000),g:Glomus(0.1500),s:Glomus_aggregatum_SH216577.07FU(0.1300)
Otu0002369	0	0	0	0	4	4	0	1	0	0	0	0	47	4	0	0	0	1	0	0	2	0	0	0	0	0	0	0	0	0	d:Fungi(1.0000),p:Ascomycota(1.0000),c:Sordariomycetes(1.0000),o:Sordariales(0.9300),f:Lasiosphaeriaceae(0.9200),g:Cladorrhinum(0.9200),s:Cladorrhinum_flexuosum_SH181894.07FU(0.8100)
Otu0002370	0	0	0	0	0	0	0	0	0	0	0	0	0	0	0	0	14	2	0	6	0	0	0	0	0	0	0	0	0	0	d:Fungi(1.0000),p:Basidiomycota(1.0000),c:Agaricomycetes(1.0000),o:Sebacinales(1.0000),f:Sebacinales_Group_B(0.9400)
Otu0002371	0	0	0	0	0	0	0	0	0	0	0	0	0	0	0	0	0	0	0	0	0	0	2	1	0	0	0	0	0	0	d:Fungi(1.0000),p:Ascomycota(1.0000),c:Leotiomycetes(1.0000),o:Erysiphales(1.0000),f:Erysiphaceae(1.0000),g:Neoerysiphe(1.0000),s:Neoerysiphe_galeopsidis_SH194561.07FU(0.9500)
Otu0002378	0	0	0	0	0	0	0	0	0	0	0	0	0	0	0	0	0	4	0	0	0	0	0	0	0	14	0	0	0	0	d:Fungi(1.0000),p:Glomeromycota(1.0000),c:Glomeromycetes(0.9700),o:Glomerales(0.9700),f:Glomeraceae(0.9700),g:Rhizophagus(0.2200),s:Rhizophagus_intraradices_SH175614.07FU(0.0300)
Otu0002383	0	0	0	12	11	0	0	0	0	0	0	1	2	1	0	0	0	0	3	0	0	0	2	0	0	1	0	0	0	0	d:Fungi(1.0000),p:Ascomycota(0.7700),c:Dothideomycetes(0.6500),o:Pleosporales(0.4500),f:Pleosporaceae(0.4500),g:Chalastospora(0.1600),s:Chalastospora_ellipsoidea_SH199530.07FU(0.1600)
Otu0002395	0	0	0	0	0	0	0	0	0	0	0	1	0	0	0	7	0	1	0	1	5	3	6	1	1	0	0	0	0	1	d:Fungi(1.0000),p:Zygomycota(0.9900),c:Mortierellomycotina_cls_Incertae_sedis(0.9900),o:Mortierellales(0.9900),f:Mortierellaceae(0.9900),g:Mortierella(0.9900),s:Mortierella_sclerotiella_SH180116.07FU(0.0200)
Otu0002401	0	0	0	0	0	0	0	0	0	0	0	0	0	0	0	1	0	0	2	10	3	0	0	0	0	0	0	0	0	0	d:Fungi(0.9700),p:Chytridiomycota(0.3100),c:Agaricomycetes(0.1600),o:Polyporales(0.0500),f:Meruliaceae(0.0400),g:Rhizophydium(0.0400),s:Hypochnicium_subrigescens_SH216333.07FU(0.0200)
Otu0002406	0	0	0	0	0	0	0	1	0	0	0	0	0	0	0	0	0	0	0	1	0	0	0	1	17	0	0	0	0	0	d:Fungi(1.0000),p:Ascomycota(1.0000),c:Sordariomycetes(1.0000),o:Hypocreales(1.0000),f:Nectriaceae(1.0000),g:Fusarium(0.9900)
Otu0002411	0	7	2	3	0	0	0	0	20	0	0	0	0	0	0	0	0	0	0	0	0	0	0	0	0	0	0	0	0	0	d:Fungi(1.0000),p:Glomeromycota(0.9900),c:Glomeromycetes(0.9900),o:Diversisporales(0.9900),f:Diversisporaceae(0.9900),g:Diversispora(0.9400),s:Diversispora_spurca_SH196890.07FU(0.1400)
Otu0002413	0	0	0	0	0	0	0	0	0	0	0	0	0	0	0	0	0	0	0	0	0	1	1	0	0	0	0	0	0	0	d:Fungi(0.9900),p:Basidiomycota(0.5100),c:Agaricomycetes(0.4500),o:Agaricales(0.3100),f:Glomeraceae(0.1200),g:Cortinarius(0.0500),s:Cortinarius_alboaggregatus_SH222535.07FU(0.0300)
Otu0002414	0	0	0	0	0	0	0	0	0	0	0	0	0	1	0	0	3	2	0	0	0	2	0	2	0	0	0	0	0	4	d:Fungi(1.0000),p:Ascomycota(1.0000),c:Saccharomycetes(1.0000),o:Saccharomycetales(1.0000),f:Lipomycetaceae(1.0000),g:Lipomyces(1.0000),s:Lipomyces_tetrasporus_SH222076.07FU(1.0000)
Otu0002418	0	0	0	0	0	0	0	0	0	0	0	0	0	0	0	1	0	0	1	0	1	0	1	2	0	0	0	0	0	0	d:Fungi(1.0000),p:Ascomycota(0.9900),c:Dothideomycetes(0.9000),o:Pleosporales(0.9000),f:Pleomassariaceae(0.6200),g:Phragmocephala(0.0100)
Otu0002431	0	0	0	0	1	1	0	0	13	0	0	0	0	0	0	0	0	0	0	0	0	0	0	0	0	0	0	0	0	0	d:Fungi(1.0000),p:Ascomycota(0.9700),c:Eurotiomycetes(0.9300),o:Onygenales(0.9200),f:Onygenaceae(0.3700),g:Chrysosporium(0.3000),s:Chrysosporium_carmichaelii_SH187838.07FU(0.2300)
Otu0002433	0	0	0	0	0	0	0	0	0	0	0	0	0	0	0	0	3	2	0	4	7	0	0	0	0	10	0	0	0	0	d:Fungi(1.0000),p:Ascomycota(0.8600),c:Dothideomycetes(0.8600),o:Capnodiales(0.8200),f:Capnodiales_fam_Incertae_sedis(0.0300),g:Friedmanniomyces(0.0200),s:Bryochiton_monascus_SH524028.07FU(0.0100)
Otu0002434	0	15	11	11	17	22	0	0	10	0	0	0	5	4	9	0	0	0	0	0	0	0	1	0	0	0	0	0	0	0	d:Fungi(0.9800),p:Chytridiomycota(0.3900),c:Chytridiomycetes(0.1400),o:Rhizophydiales(0.1100),f:Rhizophydiaceae(0.0800),g:Rhizophydium(0.0800),s:Ambispora_appendicula_SH213768.07FU(0.0100)
Otu0002441	0	0	0	0	0	0	0	0	0	0	0	0	0	0	0	0	15	4	0	1	0	0	0	4	1	0	1	0	0	0	d:Fungi(1.0000),p:Ascomycota(0.9900),c:Sordariomycetes(0.9900),o:Diaporthales(0.9900),f:Togniniaceae(0.9900),g:Phaeoacremonium(0.9000),s:Phaeoacremonium_aleophilum_SH214928.07FU(0.5000)
Otu0002454	0	4	4	0	4	7	0	0	0	1	0	0	0	1	0	0	0	0	0	2	2	0	0	0	0	0	0	0	0	0	d:Fungi(1.0000),p:Zygomycota(1.0000),c:Mortierellomycotina_cls_Incertae_sedis(1.0000),o:Mortierellales(1.0000),f:Mortierellaceae(1.0000),g:Mortierella(0.1800),s:Mortierella_alliacea_SH187861.07FU(0.0900)
Otu0002467	0	0	0	20	0	0	0	0	0	0	0	0	0	0	1	0	0	0	0	0	1	0	0	0	0	0	0	0	0	0	d:Fungi(1.0000),p:Ascomycota(0.9800),c:Leotiomycetes(0.9600),o:Helotiales(0.9600),f:Helotiales_fam_Incertae_sedis(0.9600),g:Tetracladium(0.9400)
Otu0002469	0	1	0	1	0	0	0	0	0	0	0	0	0	1	6	0	0	0	0	0	0	0	1	0	0	0	0	0	0	0	d:Fungi(0.9800),p:Basidiomycota(0.6700),c:Agaricomycetes(0.5800),o:Thelephorales(0.2400),f:Thelephoraceae(0.2400),g:Cortinarius(0.0300),s:Cornuvesica_acuminata_SH524718.07FU(0.0200)
Otu0002477	0	0	0	0	0	0	0	0	0	0	0	0	0	0	1	0	0	0	0	0	0	0	1	0	0	0	0	0	0	0	d:Fungi(0.9800),p:Basidiomycota(0.6300),c:Agaricomycetes(0.5100),o:Agaricales(0.3400),f:Cortinariaceae(0.0900),g:Cortinarius(0.0900),s:Bannoa_ogasawarensis_SH219192.07FU(0.0500)
Otu0002479	0	0	0	0	2	0	0	0	0	0	0	0	0	1	0	2	0	0	0	0	0	0	0	0	0	0	0	0	0	0	d:Fungi(1.0000),p:Ascomycota(0.9700),c:Sordariomycetes(0.9500),o:Hypocreales(0.9500),f:Hypocreales_fam_Incertae_sedis(0.3300),g:Geosmithia(0.2100),s:Beauveria_felina_SH212568.07FU(0.1100)
Otu0002480	0	0	0	0	0	0	0	0	16	0	0	0	0	0	0	0	0	0	0	0	0	0	0	0	0	0	0	0	0	0	d:Fungi(1.0000),p:Ascomycota(1.0000),c:Dothideomycetes(1.0000),o:Pleosporales(1.0000),f:Lophiostomataceae(0.9400),g:Lophiostoma(0.9400),s:Lophiostoma_corticola_SH492296.07FU(0.0100)
Otu0002484	0	0	0	0	0	0	0	0	0	0	0	0	0	0	0	0	0	0	0	0	0	0	0	1	0	0	0	2	0	0	d:Fungi(1.0000),p:Ascomycota(0.7100),c:Leotiomycetes(0.3900),o:Helotiales(0.3900),f:Helotiales_fam_Incertae_sedis(0.3100),g:Rhexocercosporidium(0.2600),s:Rhexocercosporidium_panacis_SH186775.07FU(0.2600)
Otu0002497	0	0	0	0	0	0	0	0	0	0	0	0	0	0	0	0	4	0	2	0	0	0	0	0	14	0	0	0	0	0	d:Fungi(1.0000),p:Basidiomycota(0.9900),c:Tremellomycetes(0.9900),o:Tremellales(0.9900),f:Tremellales_fam_Incertae_sedis(0.9900),g:Cryptococcus(0.9900),s:Cryptococcus_amylolyticus_SH213903.07FU(0.9900)
Otu0002503	0	0	0	0	0	0	0	0	0	0	0	0	0	0	0	0	0	0	0	0	0	0	0	0	0	0	0	0	0	0	d:Protista(0.6600),p:Basidiomycota(0.1000),c:Agaricomycetes(0.0900),o:Agaricales(0.0500),f:Glomeraceae(0.0300),g:Orbilia(0.0200),s:Naumovozyma_baii_SH223365.07FU(0.0200)
Otu0002505	0	0	2	0	7	0	0	0	0	0	0	0	0	0	0	0	0	0	0	0	0	0	0	0	0	0	0	0	0	0	d:Fungi(1.0000),p:Ascomycota(1.0000),c:Eurotiomycetes(1.0000),o:Chaetothyriales(1.0000),f:Herpotrichiellaceae(0.9900),g:Phialophora(0.5600),s:Capronia_semi-immersa_SH196384.07FU(0.4200)
Otu0002513	0	0	0	0	0	1	0	0	0	0	0	0	0	0	15	0	0	0	0	0	0	0	0	0	0	0	0	0	0	1	d:Fungi(1.0000),p:Ascomycota(0.7900),c:Eurotiomycetes(0.6500),o:Eurotiales(0.3900),f:Trichocomaceae(0.0900),g:Penicillium(0.0600),s:Penicillium_miczynskii_SH205215.07FU(0.0400)
Otu0002516	0	0	0	0	0	0	0	0	0	0	0	0	0	0	0	1	0	0	0	0	0	0	0	0	0	0	0	0	0	0	d:unidentified(1.0000)
Otu0002518	0	0	0	0	0	0	0	0	0	0	0	0	0	0	0	0	0	2	0	0	0	1	0	1	0	17	0	0	0	0	d:Fungi(0.9800),p:Basidiomycota(0.5800),c:Agaricomycetes(0.5000),o:Thelephorales(0.1500),f:Thelephoraceae(0.1500),g:Waitea(0.0400),s:Cyathus_striatus_SH202152.07FU(0.0400)
Otu0002521	0	0	0	0	0	0	0	0	0	0	0	0	0	0	0	0	0	0	0	0	0	0	0	0	0	0	0	0	0	0	d:Fungi(1.0000),p:Zygomycota(0.9900),c:Mortierellomycotina_cls_Incertae_sedis(0.9900),o:Mortierellales(0.9900),f:Mortierellaceae(0.9900),g:Mortierella(0.9900),s:Mortierella_exigua_SH180111.07FU(0.8800)
Otu0002524	0	1	0	1	0	0	0	0	0	0	0	0	0	0	0	0	0	0	1	0	0	0	0	0	0	0	0	0	0	0	d:Fungi(1.0000),p:Ascomycota(0.8500),c:Dothideomycetes(0.5800),o:Pleosporales(0.4700),f:Pleosporaceae(0.4700),g:Pleospora(0.0800),s:Pleospora_scirpicola_SH029228.07FU(0.0800)
Otu0002525	0	0	0	0	0	0	0	0	0	0	0	1	0	0	0	9	0	7	0	0	1	0	2	1	0	0	0	0	12	0	d:Fungi(1.0000),p:Ascomycota(1.0000),c:Pezizomycotina_cls_Incertae_sedis(0.7300),o:Pezizomycotina_ord_Incertae_sedis(0.7300),f:Pezizomycotina_fam_Incertae_sedis(0.7300),g:Clohesyomyces(0.7300),s:Trematosphaeria_hydrela_SH024059.07FU(0.2600)
Otu0002531	0	2	0	0	0	0	0	0	0	0	0	0	0	0	0	0	0	0	0	0	0	0	0	0	0	0	0	0	0	0	d:Fungi(0.9000),p:Basidiomycota(0.4700),c:Agaricomycetes(0.4500),o:Thelephorales(0.1500),f:Thelephoraceae(0.1500),g:Verrucaria(0.0500),s:Paramicrosporidium_saccamoebae_SH477111.07FU(0.0300)
Otu0002537	0	0	0	0	0	0	0	0	0	0	0	0	0	0	0	0	1	12	0	0	5	0	0	0	0	0	0	2	0	0	d:Fungi(0.6400),p:Basidiomycota(0.3400),c:Agaricomycetes(0.3200),o:Agaricales(0.1400),f:Thelephoraceae(0.0900),g:Tuber(0.0200),s:Tuber_regimontanum_SH009249.07FU(0.0200)
Otu0002538	0	0	0	0	0	0	0	0	0	0	0	0	0	0	0	0	0	0	0	0	0	0	0	0	0	0	0	0	1	0	d:Protista(0.8600),p:Ciliophora(0.8600)
Otu0002543	0	0	0	0	0	0	0	0	0	0	0	0	0	0	0	0	2	5	6	0	0	0	0	0	0	0	0	0	0	0	d:Fungi(1.0000),p:Basidiomycota(1.0000),c:Agaricomycetes(1.0000),o:Sebacinales(1.0000),f:Sebacinales_Group_B(0.9600)
Otu0002548	0	0	0	0	0	0	0	0	0	0	0	0	0	0	0	0	10	0	0	0	0	0	0	5	0	0	0	0	0	0	d:Fungi(1.0000),p:Ascomycota(0.9400),c:Sordariomycetes(0.7200),o:Sordariales(0.7200),f:Chaetomiaceae(0.7200),g:Chaetomium(0.6300),s:Chaetomium_medusarum_SH195339.07FU(0.3100)
Otu0002549	0	0	0	0	0	0	0	0	1	0	0	0	26	2	0	0	0	0	0	0	0	0	0	0	0	0	0	0	0	0	d:Fungi(1.0000),p:Ascomycota(1.0000),c:Eurotiomycetes(0.9900),o:Onygenales(0.9900),f:Onygenaceae(0.9900),g:Chrysosporium(0.9900),s:Chrysosporium_carmichaelii_SH187838.07FU(0.7800)
Otu0002551	0	0	1	0	0	0	0	0	0	0	0	0	0	0	0	0	0	0	0	0	0	0	0	2	0	0	0	2	0	0	d:Fungi(1.0000),p:Ascomycota(1.0000),c:Sordariomycetes(1.0000),o:Sordariales(1.0000),f:Chaetomiaceae(1.0000),g:Chaetomium(0.0300),s:Chaetomium_strumarium_SH195319.07FU(0.0200)
Otu0002552	0	0	0	0	0	2	0	0	0	0	0	0	4	0	0	0	0	0	0	1	0	1	6	1	0	0	0	9	0	0	d:Fungi(1.0000),p:Ascomycota(1.0000)
Otu0002555	0	0	0	0	0	0	0	0	0	0	0	0	0	0	0	0	2	0	3	0	3	0	0	0	10	0	0	0	0	0	d:Fungi(1.0000),p:Glomeromycota(1.0000),c:Glomeromycetes(0.9900),o:Glomerales(0.9900),f:Glomeraceae(0.9900),g:Glomus(0.1600),s:Dominikia_duoreactiva_SH523863.07FU(0.0200)
Otu0002561	0	0	0	0	0	0	0	0	0	0	0	0	0	0	0	0	6	2	0	0	4	0	0	0	1	0	0	0	0	0	d:Fungi(1.0000)
Otu0002564	0	2	0	0	10	9	0	0	1	0	0	0	0	2	0	0	0	0	0	0	0	0	2	0	0	0	0	0	0	0	d:Fungi(1.0000),p:Ascomycota(1.0000),c:Eurotiomycetes(1.0000),o:Eurotiales(1.0000),f:Trichocomaceae(1.0000),g:Penicillium(1.0000),s:Penicillium_chrysogenum_SH187717.07FU(1.0000)
Otu0002566	0	0	0	0	0	1	0	0	7	0	0	0	0	0	4	0	0	0	0	0	0	0	0	0	0	0	0	0	0	0	d:Fungi(1.0000),p:Ascomycota(1.0000),c:Sordariomycetes(0.9100),o:Sordariales(0.8500),f:Lasiosphaeriaceae(0.5300)
Otu0002585	0	0	0	0	0	0	0	0	1	0	0	0	0	0	0	9	0	0	0	1	0	6	1	3	0	0	0	6	2	0	d:Fungi(0.5000),p:Ciliophora(0.5000),c:Pezizomycotina_cls_Incertae_sedis(0.0600),o:Pezizomycotina_ord_Incertae_sedis(0.0600),f:Pezizomycotina_fam_Incertae_sedis(0.0600),g:Ciliophora(0.0600)
Otu0002586	0	0	0	0	0	0	0	0	0	0	0	1	5	0	7	0	2	1	3	4	4	4	0	1	6	1	0	3	0	0	d:Fungi(1.0000),p:Ascomycota(1.0000),c:Pezizomycotina_cls_Incertae_sedis(0.9100),o:Pezizomycotina_ord_Incertae_sedis(0.9100),f:Pezizomycotina_fam_Incertae_sedis(0.9100),g:Polyschema(0.9100),s:Polyschema_sclerotigenum_SH488720.07FU(0.9100)
Otu0002591	0	5	0	4	2	0	0	0	0	0	1	0	0	1	0	0	0	0	0	0	0	0	1	0	0	0	0	0	0	0	d:Fungi(0.9900),p:Chytridiomycota(0.4300),c:Chytridiomycetes(0.1900),o:Agaricales(0.0400),f:Pucciniaceae(0.0400),g:Puccinia(0.0400),s:Puccinia_emaculata_SH032082.07FU(0.0200)
Otu0002605	0	0	0	0	0	0	0	0	0	0	0	0	0	0	0	0	2	0	0	0	0	0	0	0	1	0	0	0	0	0	d:Fungi(1.0000),p:Ascomycota(1.0000),c:Pezizomycetes(0.9900),o:Pezizales(0.9100),f:Sarcoscyphaceae(0.1100),g:Pithya(0.0700),s:Pithya_vulgaris_SH199927.07FU(0.0500)
Otu0002608	0	0	0	0	0	7	0	0	0	0	0	0	0	1	0	0	0	4	0	0	0	0	0	0	0	0	0	0	0	0	d:Fungi(1.0000),p:Basidiomycota(1.0000),c:Tremellomycetes(1.0000),o:Tremellales(1.0000),f:Tremellales_fam_Incertae_sedis(1.0000),g:Bullera(0.8600),s:Bullera_crocea_SH209709.07FU(0.8600)
Otu0002609	0	0	0	2	0	0	0	0	0	0	0	0	0	0	0	3	0	2	1	2	2	0	0	3	1	0	0	5	0	2	d:Protista(0.5500),p:Ciliophora(0.5500),c:Pezizomycotina_cls_Incertae_sedis(0.1000),o:Pezizomycotina_ord_Incertae_sedis(0.1000),f:Pezizomycotina_fam_Incertae_sedis(0.1000),g:Ciliophora(0.1000)
Otu0002610	0	0	0	0	0	0	0	0	0	0	0	0	0	0	0	0	0	0	0	0	6	0	4	2	2	0	0	0	18	0	d:Fungi(0.9200),p:Basidiomycota(0.3800),c:Agaricomycetes(0.3600),o:Thelephorales(0.1000),f:Thelephoraceae(0.1000),g:Orbilia(0.0500),s:Auriscalpium_vulgare_SH202376.07FU(0.0100)
Otu0002624	0	0	0	0	0	0	0	0	0	0	0	0	0	0	0	0	0	1	0	2	3	0	0	0	11	1	0	0	0	0	d:Fungi(1.0000),p:Glomeromycota(1.0000),c:Glomeromycetes(0.9800),o:Glomerales(0.9800),f:Glomeraceae(0.9800),g:Glomus(0.2200)
Otu0002630	0	0	0	0	0	0	0	0	0	0	0	1	0	0	0	12	0	0	0	0	0	0	0	1	0	0	0	0	0	0	d:Fungi(1.0000),p:Ascomycota(1.0000),c:Dothideomycetes(0.9500),o:Tubeufiales(0.8300),f:Tubeufiaceae(0.8300),g:Dactylaria(0.0300),s:Helicoma_vaccinii_SH018862.07FU(0.0300)
Otu0002642	0	0	0	0	0	0	0	0	0	0	0	0	0	0	0	0	0	4	15	0	0	0	0	0	0	0	0	0	0	0	d:Fungi(1.0000),p:Zygomycota(0.8800),c:Mortierellomycotina_cls_Incertae_sedis(0.8800),o:Mortierellales(0.8800),f:Mortierellaceae(0.8800),g:Mortierella(0.8600)
Otu0002645	0	0	0	0	0	0	0	0	0	0	0	0	0	0	0	0	0	0	0	0	0	7	0	0	16	0	0	0	0	0	d:Fungi(1.0000),p:Chytridiomycota(0.9800)
Otu0002654	0	0	0	0	0	0	0	0	0	0	0	0	0	0	0	0	0	0	0	0	0	1	0	0	0	0	0	0	0	0	d:Fungi(0.8100),p:Basidiomycota(0.3000),c:Agaricomycetes(0.2400),o:Thelephorales(0.1100),f:Thelephoraceae(0.1100),g:Derxomyces(0.0300),s:Derxomyces_wuzhishanensis_SH177449.07FU(0.0200)
Otu0002658	0	0	0	0	0	0	0	0	0	0	0	0	7	0	27	0	0	0	0	0	0	0	0	0	0	0	0	0	0	0	d:Fungi(1.0000),p:Ascomycota(0.4700),c:Sordariomycetes(0.3700),o:Hypocreales(0.2300),f:Mycosphaerellaceae(0.1000),g:Deightoniella(0.1000),s:Deightoniella_roumeguerei_SH020475.07FU(0.1000)
Otu0002667	0	0	0	4	9	4	0	0	0	0	0	1	0	0	0	0	0	0	0	0	0	0	0	0	0	0	0	0	0	0	d:Fungi(1.0000),p:Ascomycota(0.9900),c:Dothideomycetes(0.9100),o:Pleosporales(0.9100),f:Phaeosphaeriaceae(0.4700),g:Alternaria(0.2400)
Otu0002672	0	0	5	15	7	11	0	0	0	0	0	0	7	1	5	0	0	0	0	0	1	0	0	0	0	0	0	0	0	0	d:Fungi(1.0000),p:Ascomycota(0.9800),c:Sordariomycetes(0.9800),o:Hypocreales(0.9700),f:Hypocreales_fam_Incertae_sedis(0.0300),g:Acremonium(0.0200),s:Sarocladium_strictum_SH210203.07FU(0.0100)
Otu0002679	0	0	0	0	0	0	0	0	0	0	0	0	0	0	0	0	0	0	0	1	1	0	0	0	9	0	0	0	0	1	d:Protista(0.5900),p:Ciliophora(0.5900),c:Agaricomycetes(0.1400),o:Agaricales(0.0600),f:Gigasporaceae(0.0400),g:Scutellospora(0.0400),s:Scutellospora_spinosissima_SH182048.07FU(0.0200)
Otu0002682	0	0	0	0	0	0	0	0	17	0	0	1	0	0	0	0	0	0	0	1	0	0	0	0	0	0	0	0	0	0	d:Fungi(1.0000),p:Ascomycota(0.9800),c:Dothideomycetes(0.8900),o:Pleosporales(0.8700),f:Pleosporaceae(0.8700),g:Alternaria(0.1800),s:Alternaria_planifunda_SH216793.07FU(0.0200)
Otu0002683	0	34	0	0	1	2	0	0	1	0	0	0	0	0	0	0	0	0	0	0	0	0	0	0	0	0	0	0	0	0	d:Fungi(1.0000),p:Basidiomycota(0.5200),c:Agaricomycetes(0.5200),o:Agaricales(0.1300),f:Meruliaceae(0.0700),g:Steccherinum(0.0600),s:Steccherinum_oreophilum_SH014750.07FU(0.0300)
Otu0002686	0	22	0	0	21	0	0	0	0	0	0	0	0	0	0	0	0	0	0	0	0	0	0	0	0	0	0	0	0	0	d:Fungi(0.9900),p:Basidiomycota(0.6800),c:Agaricomycetes(0.6200),o:Agaricales(0.2900),f:Thelephoraceae(0.1700),g:Tomentella(0.0700),s:Gyroporus_longicystidiatus_SH471742.07FU(0.0100)
Otu0002692	0	1	3	3	9	1	0	0	0	0	0	0	0	0	0	0	0	0	0	0	0	0	0	0	0	0	0	0	0	0	d:Fungi(1.0000),p:Basidiomycota(0.9600),c:Pucciniomycetes(0.9600),o:Pucciniales(0.9600),f:Pucciniaceae(0.8700),g:Puccinia(0.8300),s:Puccinia_coronata_SH186155.07FU(0.1900)
Otu0002697	0	0	0	0	5	2	0	0	0	0	0	0	0	1	0	0	0	15	1	0	0	0	0	0	0	0	0	0	0	0	d:Fungi(1.0000),p:Basidiomycota(0.9800),c:Microbotryomycetes(0.9800),o:Sporidiobolales(0.9800),f:Sporidiobolales_fam_Incertae_sedis(0.5800),g:Rhodotorula(0.5800),s:Rhodotorula_ferulica_SH208038.07FU(0.3600)
Otu0002702	0	0	0	0	0	0	0	0	0	0	0	0	0	0	0	0	0	0	0	3	5	0	0	0	0	1	0	0	0	1	d:Fungi(1.0000),p:Ascomycota(1.0000),c:Dothideomycetes(1.0000),o:Pleosporales(1.0000)
Otu0002711	0	0	0	0	0	0	0	1	0	0	0	0	0	0	0	0	2	5	0	1	6	0	0	0	4	0	0	0	0	0	d:Fungi(1.0000),p:Ascomycota(1.0000),c:Leotiomycetes(1.0000),o:Helotiales(1.0000),f:Helotiales_fam_Incertae_sedis(0.2700),g:Glarea(0.2600),s:Cyathicula_culmicola_SH211848.07FU(0.0300)
Otu0002713	0	13	2	5	0	0	0	0	30	5	17	14	1	0	8	0	0	0	0	0	0	0	0	1	0	0	0	0	0	0	d:Fungi(0.9000),p:Basidiomycota(0.4300),c:Agaricomycetes(0.4100),o:Agaricales(0.1000),f:Verrucariaceae(0.1000),g:Verrucaria(0.0800),s:Verrucaria_devensis_SH202824.07FU(0.0400)
Otu0002715	0	0	0	0	0	0	0	0	0	0	0	0	0	0	0	0	0	0	0	0	0	0	0	0	0	0	0	0	0	19	d:Fungi(1.0000),p:Basidiomycota(1.0000),c:Agaricostilbomycetes(0.9600),o:Agaricostilbales(0.9600),f:Chionosphaeraceae(0.9400),g:Kurtzmanomyces(0.9400),s:Kurtzmanomyces_nectairei_SH177594.07FU(0.9400)
Otu0002717	0	0	1	3	2	0	2	0	0	0	0	0	0	0	0	0	0	0	0	9	5	0	0	0	0	0	0	0	0	0	d:Fungi(1.0000),p:Ascomycota(1.0000),c:Dothideomycetes(1.0000),o:Pleosporales(1.0000),f:Sporormiaceae(1.0000)
Otu0002722	0	0	0	0	0	0	0	0	0	0	0	0	0	0	0	0	0	0	0	0	0	0	0	3	0	0	0	1	0	0	d:Fungi(1.0000),p:Ascomycota(1.0000),c:Dothideomycetes(1.0000),o:Botryosphaeriales(0.2500),f:Botryosphaeriaceae(0.2500),g:Botryosphaeria(0.2500),s:Thaxteriellopsis_lignicola_SH174349.07FU(0.0100)
Otu0002723	0	0	0	0	0	0	0	0	0	0	0	0	0	0	0	0	0	0	0	0	0	0	2	0	0	0	0	3	0	0	d:Fungi(1.0000),p:Glomeromycota(1.0000),c:Glomeromycetes(1.0000),o:Glomerales(1.0000),f:Glomeraceae(1.0000),g:Glomus(0.1200)
Otu0002727	0	1	0	0	0	0	0	0	0	0	0	0	0	0	0	0	0	0	0	0	0	0	0	0	0	0	0	0	0	0	d:Fungi(1.0000),p:Ascomycota(1.0000),c:Sordariomycetes(0.9900),o:Xylariales(0.9900),f:Xylariaceae(0.9900),g:Coniolariella(0.5300),s:Coniolariella_hispanica_SH202055.07FU(0.5300)
Otu0002728	0	0	0	0	0	0	0	0	0	0	0	0	0	1	0	0	3	2	1	0	0	0	0	0	0	0	0	10	0	0	d:Fungi(0.8600),p:Basidiomycota(0.3800),c:Agaricomycetes(0.3400),o:Agaricales(0.2100),f:Glomeraceae(0.1000),g:Rhizophagus(0.0400),s:Rhizophagus_intraradices_SH175546.07FU(0.0200)
Otu0002733	0	0	0	0	0	0	0	0	0	0	0	0	0	0	0	0	0	4	7	0	7	0	0	0	0	7	0	10	0	0	d:Fungi(1.0000),p:Basidiomycota(1.0000),c:Agaricomycetes(1.0000),o:Sebacinales(1.0000),f:Sebacinales_Group_B(0.9300)
Otu0002742	0	0	70	0	0	0	0	0	0	0	0	0	0	0	0	0	0	0	0	0	0	0	0	0	0	0	0	0	0	0	d:Fungi(0.9900),p:Chytridiomycota(0.8100),c:Chytridiomycetes(0.7700),o:Agaricales(0.0300),f:Cortinariaceae(0.0200),g:Cortinarius(0.0200),s:Coniophora_opuntiae_SH007729.07FU(0.0100)
Otu0002749	0	0	0	0	11	2	0	0	0	0	0	0	0	0	0	0	0	0	0	0	0	0	0	0	0	0	0	0	0	0	d:Fungi(1.0000),p:Ascomycota(0.9400),c:Eurotiomycetes(0.8800),o:Onygenales(0.8400),f:Onygenaceae(0.3200),g:Chrysosporium(0.1700),s:Chrysosporium_carmichaelii_SH187838.07FU(0.1200)
Otu0002756	0	0	0	0	0	0	0	0	0	0	0	0	0	0	0	0	0	1	0	1	0	0	0	0	0	0	0	1	0	2	d:Fungi(1.0000),p:Ascomycota(1.0000),c:Sordariomycetes(1.0000),o:Hypocreales(0.1600),f:Hypocreales_fam_Incertae_sedis(0.1600),g:Acremonium(0.1500),s:Trichothecium_roseum_SH207655.07FU(0.0100)
Otu0002765	0	0	0	0	0	0	0	0	0	0	0	0	0	0	0	0	0	0	0	0	0	0	0	0	17	0	0	0	0	0	d:Fungi(1.0000),p:Ascomycota(0.8400),c:Dothideomycetes(0.5600),o:Pleosporales(0.3200),f:Botryosphaeriaceae(0.0900),g:Semifissispora(0.0600),s:Phyllosticta_pachysandricola_SH186514.07FU(0.0500)
Otu0002768	0	0	0	0	0	0	0	0	0	0	0	0	0	1	0	0	0	12	3	0	0	0	0	0	0	0	0	0	0	0	d:Fungi(1.0000),p:Basidiomycota(0.5300),c:Tremellomycetes(0.5300),o:Tremellales(0.2700),f:Tremellales_fam_Incertae_sedis(0.2700),g:Cryptococcus(0.1900),s:Cryptococcus_dimennae_SH203798.07FU(0.1200)
Otu0002774	0	0	0	0	0	0	0	0	0	0	0	0	0	0	0	0	0	0	0	0	0	0	0	0	0	0	1	0	0	0	d:Fungi(1.0000),p:Ascomycota(0.9900),c:Leotiomycetes(0.8400),o:Helotiales(0.8200),f:Helotiaceae(0.3700),g:Articulospora(0.3700)
Otu0002778	0	0	0	0	0	0	0	0	7	0	0	0	0	0	0	0	0	0	0	0	0	0	0	0	0	0	0	0	0	0	d:Fungi(1.0000),p:Glomeromycota(1.0000),c:Glomeromycetes(0.9900),o:Archaeosporales(0.9900),f:Archaeosporaceae(0.9900)
Otu0002784	0	0	0	0	0	0	0	0	0	0	0	0	0	0	0	0	0	0	0	0	1	0	0	0	0	0	0	0	1	0	d:Fungi(1.0000),p:Ascomycota(0.9900),c:Leotiomycetes(0.9800),o:Helotiales(0.9800)
Otu0002785	0	0	0	3	1	19	0	0	0	0	0	0	1	4	0	0	0	0	0	0	0	0	0	0	0	0	0	0	0	0	d:Fungi(1.0000),p:Ascomycota(1.0000),c:Sordariomycetes(1.0000),o:Sordariomycetidae_ord_Incertae_sedis(1.0000),f:Apiosporaceae(1.0000),g:Arthrinium(1.0000),s:Arthrinium_sacchari_SH005888.07FU(0.6100)
Otu0002786	0	0	1	0	0	3	0	0	0	0	0	0	0	0	0	0	0	2	0	1	0	0	0	1	0	0	0	3	0	0	d:Fungi(1.0000),p:Ascomycota(0.9400),c:Sordariomycetes(0.9200),o:Sordariales(0.9200),f:Chaetomiaceae(0.3600),g:Chaetomium(0.3200),s:Chaetomium_succineum_SH195317.07FU(0.1300)
Otu0002790	0	0	0	0	0	0	0	0	0	0	0	0	0	0	3	0	0	0	1	0	0	0	0	0	0	0	0	0	0	0	d:Fungi(1.0000),p:Ascomycota(1.0000),c:Sordariomycetes(0.8900),o:Hypocreales(0.8400),f:Hypocreales_fam_Incertae_sedis(0.3900),g:Acremonium(0.3800),s:Acremonium_blochii_SH020355.07FU(0.0800)
Otu0002796	0	0	0	0	0	1	0	0	0	0	0	0	29	2	0	0	0	0	0	0	0	0	0	0	0	0	0	0	0	0	d:Fungi(1.0000),p:Basidiomycota(0.3300),c:Agaricomycetes(0.2700),o:Agaricales(0.1600),f:Entolomataceae(0.0400),g:Cortinarius(0.0400),s:Stereopsis_radicans_SH494706.07FU(0.0300)
Otu0002800	0	0	1	0	3	0	0	0	37	0	0	0	0	0	0	0	0	0	0	0	0	0	0	0	0	0	0	0	0	0	d:Fungi(1.0000),p:Basidiomycota(1.0000),c:Agaricomycetes(1.0000),o:Agaricales(1.0000),f:Agaricaceae(0.9800),g:Leucoagaricus(0.9700)
Otu0002810	0	4	20	10	4	5	0	0	2	0	0	38	13	3	6	1	3	0	1	0	0	0	0	0	0	0	0	0	0	0	d:Fungi(0.9800),p:Basidiomycota(0.9700),c:Agaricomycetes(0.8800),o:Agaricales(0.8100),f:Orbiliaceae(0.0800),g:Orbilia(0.0800),s:Cystoderma_simulatum_SH218525.07FU(0.0400)
Otu0002813	0	0	0	0	0	0	0	0	0	0	0	0	0	0	0	0	1	1	0	0	3	0	0	0	0	1	0	2	17	1	d:Fungi(1.0000),p:Basidiomycota(0.9800),c:Agaricomycetes(0.9800),o:Agaricales(0.9800),f:Agaricaceae(0.0600),g:Calvatia(0.0300),s:Calvatia_gigantea_SH175889.07FU(0.0300)
Otu0002816	0	0	0	0	0	0	0	0	0	0	0	0	0	0	0	0	0	0	1	0	0	0	0	0	0	0	0	0	0	0	d:Fungi(1.0000),p:Glomeromycota(1.0000),c:Glomeromycetes(1.0000),o:Glomerales(1.0000),f:Glomeraceae(1.0000),g:Septoglomus(0.0100),s:Septoglomus_viscosum_SH029048.07FU(0.0100)
Otu0002818	0	0	0	0	0	0	0	0	0	0	0	0	0	0	0	0	0	0	0	0	3	0	0	0	0	0	0	0	1	0	d:Fungi(1.0000),p:Ascomycota(1.0000),c:Sordariomycetes(1.0000),o:Xylariales(1.0000),f:Amphisphaeriaceae(0.9800),g:Truncatella(0.3800),s:Truncatella_angustata_SH021992.07FU(0.3100)
Otu0002824	0	0	0	0	0	0	0	0	0	0	0	0	0	0	0	1	0	0	0	0	2	16	9	4	0	0	0	18	7	2	d:Fungi(0.8400),p:Basidiomycota(0.5100),c:Agaricomycetes(0.4200),o:Agaricales(0.1700),f:Agaricaceae(0.0700),g:Sporobolomyces(0.0400),s:Tylopilus_virens_SH029468.07FU(0.0200)
Otu0002827	0	0	5	6	0	0	0	0	0	0	0	0	0	0	8	0	0	0	0	0	0	0	0	0	0	0	0	0	0	0	d:Fungi(1.0000),p:Ascomycota(1.0000),c:Eurotiomycetes(0.7900),o:Onygenales(0.7900),f:Onygenaceae(0.7900),g:Chrysosporium(0.7900),s:Chrysosporium_pseudomerdarium_SH183332.07FU(0.7900)
Otu0002828	0	0	0	0	0	0	0	0	0	0	0	0	0	0	0	0	0	1	2	0	0	0	0	0	0	0	0	0	0	8	d:Fungi(1.0000),p:Ascomycota(0.9100),c:Eurotiomycetes(0.9100),o:Chaetothyriales(0.9100),f:Herpotrichiellaceae(0.9100),g:Exophiala(0.5900),s:Exophiala_salmonis_SH015504.07FU(0.0800)
Otu0002845	0	0	0	0	0	0	0	0	0	0	0	0	0	0	2	3	0	4	0	2	0	0	6	0	0	3	0	8	0	0	d:Protista(0.5700),p:Ciliophora(0.5700),c:Pezizomycotina_cls_Incertae_sedis(0.0500),o:Pezizomycotina_ord_Incertae_sedis(0.0500),f:Pezizomycotina_fam_Incertae_sedis(0.0500),g:Ciliophora(0.0500)
Otu0002846	0	0	0	0	0	0	0	0	0	0	0	0	0	0	0	0	0	0	0	0	3	0	0	0	1	1	0	0	9	0	d:Fungi(1.0000),p:Ascomycota(1.0000),c:Sordariomycetes(0.9900),o:Hypocreales(0.9900),f:Nectriaceae(0.9900),g:Fusarium(0.8600),s:Fusarium_nelsonii_SH219694.07FU(0.0900)
Otu0002849	0	0	0	0	0	0	0	0	0	0	0	0	0	0	0	0	0	0	0	0	0	0	0	0	2	0	0	0	0	0	d:Fungi(1.0000),p:Ascomycota(1.0000),c:Leotiomycetes(0.2700),o:Helotiales(0.2700)
Otu0002853	0	9	1	0	0	0	0	0	18	0	0	0	0	0	0	0	0	0	0	0	0	0	0	0	0	0	0	0	0	0	d:Fungi(1.0000),p:Glomeromycota(1.0000),c:Glomeromycetes(1.0000),o:Diversisporales(1.0000),f:Diversisporaceae(1.0000),g:Diversispora(0.8000),s:Diversispora_arenaria_SH196892.07FU(0.3600)
Otu0002859	0	0	0	0	0	0	0	0	0	0	0	0	0	0	0	0	1	0	0	0	0	0	0	11	0	0	0	3	0	1	d:Fungi(1.0000),p:Ascomycota(0.9500),c:Dothideomycetes(0.9500),o:Pleosporales(0.9500)
Otu0002863	0	0	0	0	0	0	0	0	0	0	0	0	0	0	0	0	0	0	0	1	3	0	0	0	1	0	0	3	8	0	d:Fungi(1.0000),p:Ascomycota(1.0000),c:Sordariomycetes(1.0000),o:Diaporthales(1.0000),f:Diaporthaceae(0.0400),g:Diaporthe(0.0200),s:Diaporthe_amygdali_SH192474.07FU(0.0100)
Otu0002866	0	0	0	0	0	0	1	0	0	0	0	0	0	0	0	0	0	0	0	0	0	0	0	0	0	0	0	0	0	0	d:Fungi(1.0000),p:Ascomycota(1.0000),c:Dothideomycetes(1.0000),o:Pleosporales(1.0000)
Otu0002870	0	0	0	2	6	3	3	0	9	0	0	0	0	0	0	0	0	0	0	0	0	0	0	0	0	0	0	0	0	0	d:Fungi(1.0000),p:Ascomycota(0.9700),c:Dothideomycetes(0.9500),o:Pleosporales(0.8600),f:Pleosporales_fam_Incertae_sedis(0.0400),g:Dictyosporium(0.0200),s:Digitodesmium_intermedium_SH010268.07FU(0.0200)
Otu0002875	0	21	0	0	0	1	0	0	1	0	0	0	3	1	0	0	0	0	0	0	0	0	0	0	0	0	0	0	0	0	d:Fungi(1.0000),p:Ascomycota(0.8700),c:Pezizomycetes(0.8600),o:Pezizales(0.8500),f:Pezizaceae(0.5200),g:Peziza(0.2100),s:Peziza_infossa_SH188835.07FU(0.0300)
Otu0002903	0	6	1	0	5	4	0	4	0	0	0	0	0	0	0	0	0	0	0	0	0	0	0	0	0	0	0	0	0	0	d:Fungi(1.0000),p:Ascomycota(1.0000),c:Sordariomycetes(0.9800),o:Hypocreales(0.9800),f:Hypocreales_fam_Incertae_sedis(0.3600),g:Acremonium(0.1700),s:Sarocladium_strictum_SH210203.07FU(0.0300)
Otu0002905	0	6	0	1	1	4	0	13	0	0	0	0	0	2	0	0	0	0	0	0	0	0	0	0	0	0	0	0	0	0	d:Fungi(1.0000),p:Basidiomycota(0.9100),c:Agaricostilbomycetes(0.9100),o:Agaricostilbales(0.9100),f:Chionosphaeraceae(0.9100)
Otu0002921	0	0	0	0	0	0	0	0	0	0	0	2	0	0	0	15	0	1	0	0	0	0	2	0	0	0	0	0	0	0	d:Fungi(1.0000),p:Basidiomycota(0.8100),c:Microbotryomycetes(0.7900),o:Sporidiobolales(0.7900),f:Sporidiobolales_fam_Incertae_sedis(0.1900),g:Sporobolomyces(0.1900),s:Kurtzmanomyces_nectairei_SH177594.07FU(0.0800)
Otu0002926	0	0	0	0	0	0	0	0	0	0	0	1	0	0	0	16	0	0	0	0	0	0	0	0	0	0	0	0	0	0	d:Fungi(1.0000),p:Ascomycota(0.7100),c:Dothideomycetes(0.2400),o:Pleosporales(0.1300),f:Parmeliaceae(0.0800),g:Parmotrema(0.0400),s:Passeriniella_obiones_SH474451.07FU(0.0400)
Otu0002929	0	0	0	3	0	0	0	0	0	0	0	19	0	0	0	1	0	0	0	0	0	0	0	0	0	0	0	0	0	0	d:Fungi(0.9700),p:Basidiomycota(0.4100),c:Agaricomycetes(0.3200),o:Agaricales(0.0900),f:Atheliaceae(0.0700),g:Fibulomyces(0.0400),s:Fibulomyces_mutabilis_SH486085.07FU(0.0400)
Otu0002931	0	0	0	0	10	11	0	0	0	0	0	0	0	1	0	0	3	0	0	5	1	0	0	0	0	0	0	0	0	0	d:Fungi(1.0000),p:Ascomycota(1.0000),c:Sordariomycetes(0.9900),o:Hypocreomycetidae_ord_Incertae_sedis(0.8500),f:Plectosphaerellaceae(0.8500),g:Verticillium(0.7900),s:Verticillium_dahliae_SH399923.07FU(0.4100)
Otu0002936	0	0	0	0	0	0	0	0	0	0	0	0	0	0	0	0	0	1	0	4	0	0	0	3	0	6	0	0	0	0	d:Fungi(1.0000),p:Basidiomycota(1.0000),c:Tremellomycetes(1.0000),o:Tremellales(0.9800)
Otu0002938	0	1	0	0	0	0	0	0	0	1	0	0	0	1	0	0	0	0	0	0	0	0	0	0	0	0	0	0	0	0	d:Fungi(1.0000),p:Glomeromycota(1.0000),c:Glomeromycetes(1.0000),o:Glomerales(1.0000),f:Glomeraceae(1.0000)
Otu0002943	0	0	0	2	0	0	0	0	0	0	0	0	0	0	0	0	0	0	0	0	0	0	0	0	0	0	0	0	0	0	d:Fungi(1.0000),p:Basidiomycota(1.0000),c:Tremellomycetes(1.0000),o:Tremellales(1.0000),f:Tremellales_fam_Incertae_sedis(1.0000),g:Cryptococcus(0.0100),s:Cryptococcus_laurentii_SH205045.07FU(0.0100)
Otu0002944	0	0	2	12	7	0	0	0	17	0	0	1	36	0	0	1	0	0	0	0	0	0	1	0	0	0	0	0	0	0	d:Fungi(1.0000),p:Ascomycota(0.2400),c:Sordariomycetes(0.2400),o:Sordariales(0.2100),f:Lasiosphaeriaceae(0.2000),g:Melanospora(0.0200),s:Melanospora_tiffanii_SH005090.07FU(0.0200)
Otu0002945	0	0	0	0	3	0	0	2	0	0	0	0	0	0	0	1	0	0	0	0	0	0	0	0	0	0	0	0	0	0	d:Fungi(1.0000),p:Ascomycota(0.9700),c:Eurotiomycetes(0.8100),o:Eurotiales(0.8000),f:Onygenaceae(0.1800),g:Auxarthron(0.1700),s:Auxarthron_ostraviense_SH200351.07FU(0.0900)
Otu0002947	0	0	0	0	0	0	0	0	0	0	0	0	0	0	0	0	0	0	0	1	1	0	0	0	1	0	1	0	0	0	d:Fungi(1.0000),p:Rozellomycota(0.5800)
Otu0002948	0	0	0	0	0	0	0	0	0	0	0	0	0	0	0	1	0	2	0	2	5	2	1	2	0	0	0	0	14	1	d:Fungi(0.9900),p:Basidiomycota(0.4300),c:Agaricomycetes(0.4100),o:Agaricales(0.1800),f:Glomeraceae(0.1300),g:Elaphomyces(0.0400),s:Elaphomyces_septatus_SH487981.07FU(0.0300)
Otu0002955	0	1	0	0	0	0	0	0	0	0	0	0	0	0	0	0	0	0	0	0	0	0	0	0	0	0	0	0	0	0	d:Fungi(0.9300),p:Basidiomycota(0.5800),c:Agaricomycetes(0.5100),o:Thelephorales(0.1900),f:Thelephoraceae(0.1800),g:Inocybe(0.0400),s:Stereopsis_radicans_SH494706.07FU(0.0300)
Otu0002956	0	0	0	0	0	0	0	0	2	0	0	0	0	0	0	0	0	0	0	0	0	0	0	0	0	0	0	0	0	0	d:Fungi(1.0000),p:Ascomycota(1.0000),c:Pezizomycotina_cls_Incertae_sedis(0.2100),o:Pezizomycotina_ord_Incertae_sedis(0.2100),f:Pezizomycotina_fam_Incertae_sedis(0.2100),g:Pleurophragmium(0.2100)
Otu0002963	0	0	0	0	0	0	0	0	0	0	0	0	0	0	0	0	0	1	0	0	0	0	0	0	0	0	0	0	0	0	d:Fungi(1.0000),p:Basidiomycota(0.2700),c:Agaricomycetes(0.2500),o:Agaricales(0.1600),f:Inocybaceae(0.0900),g:Inocybe(0.0900),s:Inocybe_leucoloma_SH209539.07FU(0.0400)
Otu0002978	0	0	0	0	0	0	0	0	0	0	0	0	0	0	0	0	0	0	0	0	0	0	0	0	14	0	0	0	0	0	d:Fungi(1.0000),p:Basidiomycota(1.0000),c:Agaricomycetes(1.0000),o:Polyporales(1.0000),f:Meruliaceae(1.0000),g:Bjerkandera(1.0000),s:Bjerkandera_adusta_SH197894.07FU(0.6900)
Otu0002994	0	4	0	0	6	3	0	0	0	1	0	0	0	0	0	0	0	0	0	0	0	0	0	0	0	0	0	0	0	0	d:Fungi(1.0000),p:Ascomycota(0.8100),c:Pezizomycetes(0.8100),o:Pezizales(0.8100),f:Ascobolaceae(0.8100),g:Ascobolus(0.7900)
Otu0003001	0	0	0	1	0	0	0	0	0	0	0	0	0	0	0	0	0	0	0	0	0	0	0	0	0	0	0	0	0	0	d:Fungi(1.0000),p:Chytridiomycota(0.9000),c:Agaricomycetes(0.0100),o:Saccharomycetales(0.0100),f:Pichiaceae(0.0100),g:Trechispora(0.0100),s:Trechispora_subhelvetica_SH478756.07FU(0.0100)
Otu0003008	0	0	0	0	0	0	0	0	0	0	0	0	0	0	0	0	0	0	0	0	0	0	0	0	14	0	0	0	0	0	d:Fungi(1.0000),p:Ascomycota(1.0000),c:Pezizomycetes(0.3500),o:Pezizales(0.3500),f:Pyronemataceae(0.3200),g:Kendrickiella(0.0100),s:Kendrickiella_phycomyces_SH004223.07FU(0.0100)
Otu0003010	0	0	0	0	0	0	0	0	0	0	0	0	0	0	0	0	0	0	0	0	0	0	0	0	0	0	0	1	0	0	d:Fungi(1.0000),p:Ascomycota(0.9800),c:Dothideomycetes(0.3500),o:Botryosphaeriales(0.2200),f:Botryosphaeriaceae(0.2200),g:Phyllosticta(0.1000),s:Phyllosticta_gardeniicola_SH210447.07FU(0.0500)
Otu0003011	0	0	1	16	1	5	0	0	0	0	0	0	0	2	0	0	0	0	0	0	0	0	0	0	0	0	0	0	0	0	d:Fungi(1.0000),p:Ascomycota(1.0000),c:Pezizomycotina_cls_Incertae_sedis(0.7800),o:Pezizomycotina_ord_Incertae_sedis(0.7800),f:Pezizomycotina_fam_Incertae_sedis(0.7800),g:Rhinocladium(0.7800),s:Rhinocladium_lesnei_SH349516.07FU(0.7800)
Otu0003012	0	0	0	0	0	0	0	0	15	0	0	0	3	0	0	0	0	0	0	0	0	0	0	0	0	0	0	0	0	0	d:Fungi(1.0000),p:Ascomycota(0.9700),c:Pezizomycetes(0.9600),o:Pezizales(0.9300),f:Pezizaceae(0.4900),g:Peziza(0.1600),s:Peziza_nivalis_SH210381.07FU(0.0300)
Otu0003014	0	0	0	0	0	0	0	0	0	0	0	0	0	0	0	19	0	2	0	0	0	0	0	0	0	0	0	0	0	3	d:Fungi(0.9100),p:Basidiomycota(0.5100),c:Agaricomycetes(0.4200),o:Agaricales(0.2300),f:Inocybaceae(0.0700),g:Cortinarius(0.0400),s:Tricholoma_saponaceum_SH219388.07FU(0.0200)
Otu0003023	0	0	0	1	0	0	0	8	0	0	0	0	0	0	0	0	0	0	0	0	0	0	0	0	0	0	0	0	0	0	d:Fungi(1.0000),p:Ascomycota(0.9400),c:Sordariomycetes(0.9400),o:Sordariales(0.9400),f:Lasiosphaeriaceae(0.9400),g:Schizothecium(0.9400),s:Schizothecium_inaequale_SH201194.07FU(0.9400)
Otu0003024	0	0	0	0	0	9	0	0	0	0	0	0	0	0	0	0	0	1	0	0	0	0	0	0	0	0	0	0	0	0	d:Fungi(1.0000),p:Ascomycota(1.0000),c:Dothideomycetes(0.9900),o:Pleosporales(0.9900),f:Pleosporaceae(0.9700),g:Pyrenophora(0.3400),s:Pyrenophora_chaetomioides_SH193143.07FU(0.3200)
Otu0003026	0	0	1	14	7	0	0	0	0	0	0	0	0	1	0	0	0	0	2	0	0	0	0	0	0	0	0	0	0	0	d:Fungi(1.0000),p:Basidiomycota(1.0000),c:Agaricomycetes(1.0000),o:Cantharellales(1.0000),f:Ceratobasidiaceae(1.0000),g:Rhizoctonia(0.2800)
Otu0003030	0	0	0	0	0	0	0	0	0	0	0	0	0	0	0	0	0	3	0	0	0	0	0	1	0	0	0	0	0	0	d:Fungi(1.0000),p:Basidiomycota(0.9500),c:Tremellomycetes(0.9500),o:Tremellales(0.7800),f:Tremellales_fam_Incertae_sedis(0.7800),g:Cryptococcus(0.7200),s:Cryptococcus_dimennae_SH203798.07FU(0.6200)
Otu0003032	0	0	0	0	0	0	0	13	0	0	0	0	0	0	0	0	0	0	0	0	0	0	0	0	0	0	0	0	0	0	d:Fungi(1.0000),p:Basidiomycota(0.9600),c:Cystobasidiomycetes(0.8800),o:Cystobasidiales(0.8800),f:Cystobasidiaceae(0.4800),g:Occultifur(0.4500),s:Occultifur_externus_SH194784.07FU(0.4400)
Otu0003037	0	0	1	0	0	0	0	1	0	0	0	0	0	0	0	2	11	0	0	2	0	0	0	0	0	0	0	0	0	0	d:Fungi(0.8200),p:Zygomycota(0.4900),c:Mucoromycotina_cls_Incertae_sedis(0.3300),o:Mucorales(0.3200),f:Umbelopsidaceae(0.3100),g:Umbelopsis(0.3100),s:Rhodotorula_lactosa_SH191713.07FU(0.0100)
Otu0003038	0	0	0	0	0	0	0	0	0	0	0	0	0	0	0	0	0	0	0	0	0	0	0	0	0	0	0	1	0	0	d:Fungi(1.0000),p:Ascomycota(0.9800),c:Sordariomycetes(0.9200),o:Sordariales(0.9200),f:Chaetomiaceae(0.3100),g:Chaetomium(0.2300),s:Thielavia_terrestris_SH013973.07FU(0.0700)
Otu0003041	0	0	0	0	0	0	0	0	0	0	0	0	0	0	0	0	0	0	2	0	0	0	0	0	16	0	0	0	0	0	d:Fungi(1.0000),p:Ascomycota(1.0000)
Otu0003051	0	0	0	0	0	0	0	27	0	0	0	0	0	0	0	0	0	0	0	0	0	0	0	0	0	0	0	0	0	0	d:Fungi(1.0000),p:Ascomycota(0.8700),c:Sordariomycetes(0.8400),o:Hypocreales(0.8400),f:Nectriaceae(0.0800),g:Stachybotrys(0.0500),s:Rosasphaeria_moravica_SH029832.07FU(0.0500)
Otu0003056	0	0	0	0	0	0	0	0	0	0	0	0	0	0	0	0	2	0	0	0	0	0	0	3	0	0	0	0	0	9	d:Fungi(1.0000),p:Ascomycota(0.5900),c:Eurotiomycetes(0.4800),o:Chaetothyriales(0.4800)
Otu0003057	0	0	2	0	0	0	0	0	0	0	0	0	0	0	0	0	0	0	0	2	0	0	0	0	0	0	0	0	0	0	d:Fungi(1.0000),p:Ascomycota(1.0000),c:Dothideomycetes(1.0000),o:Pleosporales(1.0000),f:Pleosporaceae(0.0700),g:Curvularia(0.0700),s:Curvularia_heteropogonis_SH187563.07FU(0.0600)
Otu0003062	0	0	0	0	0	0	0	0	0	0	0	0	0	0	0	0	4	1	0	0	3	0	8	1	1	0	0	4	0	9	d:Fungi(1.0000),p:Glomeromycota(1.0000),c:Glomeromycetes(0.9800),o:Glomerales(0.9800),f:Glomeraceae(0.9800)
Otu0003067	0	2	0	5	2	0	0	13	17	0	1	13	38	0	11	0	1	0	0	0	3	7	3	0	1	0	0	3	21	1	d:Fungi(0.9900),p:Basidiomycota(0.9700),c:Agaricomycetes(0.9700),o:Agaricales(0.9700),f:Entolomataceae(0.8500),g:Entoloma(0.7500),s:Entoloma_sacchariolens_SH197363.07FU(0.1000)
Otu0003073	0	0	0	0	0	0	0	0	0	0	0	0	1	0	6	0	0	0	0	0	0	0	0	0	0	0	0	0	0	0	d:Fungi(1.0000),p:Ascomycota(0.8300),c:Sordariomycetes(0.0500),o:Diaporthales(0.0100)
Otu0003097	0	0	23	7	0	0	0	0	0	0	0	0	0	0	0	0	0	0	0	0	0	0	0	0	0	0	0	0	0	0	d:Fungi(0.9700),p:Basidiomycota(0.8800),c:Agaricomycetes(0.8300),o:Thelephorales(0.8200),f:Thelephoraceae(0.3200),g:Tomentella(0.0700),s:Coltriciella_dependens_SH215211.07FU(0.0200)
Otu0003109	0	0	0	0	1	0	0	0	57	0	0	0	0	0	0	0	0	0	0	0	0	0	0	0	0	0	0	0	0	0	d:Fungi(1.0000),p:Chytridiomycota(1.0000),c:Chytridiomycetes(1.0000),o:Rhizophydiales(1.0000),f:Rhizophydiales_fam_Incertae_sedis(1.0000),g:Operculomyces(1.0000),s:Operculomyces_laminatus_SH210135.07FU(1.0000)
Otu0003110	0	0	0	0	0	0	0	0	0	0	0	0	0	0	0	0	0	0	0	4	5	7	0	2	0	0	0	0	37	1	d:Fungi(0.9600),p:Basidiomycota(0.3800),c:Agaricomycetes(0.3400),o:Agaricales(0.2000),f:Glomeraceae(0.1200),g:Rhizophagus(0.0400),s:Erysiphe_carpinicola_SH217848.07FU(0.0200)
Otu0003111	0	0	0	0	0	0	0	0	0	0	0	0	0	0	1	0	0	0	0	0	0	0	0	0	0	0	0	0	0	0	d:Fungi(0.7500),p:Basidiomycota(0.3400),c:Agaricomycetes(0.3100),o:Thelephorales(0.1300),f:Thelephoraceae(0.1300),g:Tomentella(0.0300),s:Mycena_roseilignicola_SH496821.07FU(0.0100)
Otu0003112	0	0	0	0	0	0	0	0	0	0	0	0	0	0	0	0	0	9	0	4	4	0	0	0	0	12	0	0	0	0	d:Fungi(1.0000),p:Rozellomycota(0.6800)
Otu0003121	0	4	2	4	0	0	0	0	32	10	19	0	0	1	6	1	0	0	0	0	0	0	0	0	0	0	0	0	0	0	d:Fungi(0.9200),p:Basidiomycota(0.4600),c:Agaricomycetes(0.4200),o:Agaricales(0.1200),f:Verrucariaceae(0.0800),g:Verrucaria(0.0800),s:Verrucaria_devensis_SH202824.07FU(0.0300)
Otu0003126	0	0	0	0	0	0	11	0	0	0	0	0	0	0	0	0	0	0	0	2	0	0	0	0	0	0	0	0	0	0	d:Fungi(0.9900),p:Ascomycota(0.9800),c:Agaricomycetes(0.5700),o:Helotiales(0.2000),f:Helotiales_fam_Incertae_sedis(0.2000),g:Dactylaria(0.1500),s:Dactylaria_ampulliformis_SH477223.07FU(0.1500)
Otu0003131	0	0	0	0	1	0	0	0	0	0	0	0	0	0	0	0	0	0	0	0	0	0	0	0	0	0	0	0	0	0	d:Fungi(1.0000),p:Chytridiomycota(1.0000),c:Chytridiomycetes(1.0000),o:Olpidiales(1.0000),f:Olpidiaceae(1.0000),g:Olpidiaster(1.0000),s:Olpidiaster_brassicae_SH216672.07FU(1.0000)
Otu0003133	0	0	0	0	0	0	0	0	0	0	0	0	0	0	0	0	0	0	0	0	0	0	0	1	0	0	0	0	0	0	d:Fungi(1.0000),p:Ascomycota(1.0000),c:Sordariomycetes(1.0000),o:Hypocreales(1.0000),f:Bionectriaceae(1.0000),g:Clonostachys(1.0000),s:Clonostachys_phyllophila_SH025217.07FU(1.0000)
Otu0003136	0	0	3	0	0	6	0	0	11	0	0	0	0	1	0	0	0	0	0	0	0	0	0	0	0	0	0	0	0	0	d:Fungi(1.0000),p:Glomeromycota(1.0000),c:Glomeromycetes(0.9200),o:Archaeosporales(0.9200),f:Archaeosporaceae(0.5100)
Otu0003143	0	8	0	2	0	2	0	0	0	1	0	0	7	0	0	0	0	0	0	0	0	0	0	0	1	0	0	0	0	0	d:Fungi(1.0000),p:Ascomycota(1.0000),c:Sordariomycetes(1.0000),o:Hypocreales(1.0000),f:Hypocreales_fam_Incertae_sedis(1.0000)
Otu0003157	0	0	0	0	0	0	0	0	0	0	0	0	15	3	0	0	0	0	0	0	0	0	0	0	0	0	0	0	0	0	d:Fungi(1.0000),p:Basidiomycota(0.8900),c:Agaricomycetes(0.6000),o:Sporidiobolales(0.2100),f:Sporidiobolales_fam_Incertae_sedis(0.1500),g:Sporobolomyces(0.1500),s:Sporobolomyces_linderae_SH181611.07FU(0.0600)
Otu0003168	0	0	0	0	0	0	0	0	0	0	0	0	0	0	0	0	0	0	0	0	0	0	0	1	0	9	0	0	0	0	d:Fungi(1.0000),p:Basidiomycota(1.0000),c:Agaricomycetes(1.0000),o:Hymenochaetales(1.0000),f:Schizoporaceae(1.0000),g:Hyphodontia(1.0000),s:Hyphodontia_arguta_SH198025.07FU(0.8700)
Otu0003179	0	0	1	0	0	0	0	1	0	0	0	0	0	0	1	1	0	0	1	1	0	0	6	1	1	2	0	5	2	0	d:Protista(0.6200),p:Ciliophora(0.6200),c:Pezizomycotina_cls_Incertae_sedis(0.0500),o:Pezizomycotina_ord_Incertae_sedis(0.0500),f:Pezizomycotina_fam_Incertae_sedis(0.0500),g:Ciliophora(0.0500)
Otu0003184	0	0	0	0	0	0	0	0	0	0	0	0	0	0	0	0	0	1	0	0	1	0	0	0	9	0	0	0	0	0	d:Fungi(0.9600),p:Basidiomycota(0.5700),c:Agaricomycetes(0.5600),o:Thelephorales(0.2300),f:Thelephoraceae(0.2300),g:Calcarisporiella(0.0700),s:Calcarisporiella_thermophila_SH216967.07FU(0.0400)
Otu0003188	0	0	0	0	0	0	0	0	0	0	0	0	0	0	0	0	0	0	0	0	0	0	8	0	0	0	0	3	0	0	d:Fungi(0.8400),p:Basidiomycota(0.1400),c:Agaricomycetes(0.1400),o:Orbiliales(0.0600),f:Orbiliaceae(0.0600),g:Orbilia(0.0600),s:Cotylidia_undulata_SH202654.07FU(0.0100)
Otu0003191	0	0	0	0	0	0	0	0	0	0	0	0	1	0	0	4	2	3	2	2	2	0	0	0	1	0	0	0	0	0	d:Fungi(1.0000),p:Zygomycota(0.5800),c:Mortierellomycotina_cls_Incertae_sedis(0.5800),o:Mortierellales(0.5800),f:Mortierellaceae(0.5800),g:Mortierella(0.5800),s:Mortierella_alpina_SH183636.07FU(0.4600)
Otu0003192	0	0	0	0	0	0	0	1	0	0	0	0	1	0	0	0	0	0	0	0	0	0	0	0	0	0	0	0	0	0	d:Fungi(1.0000),p:Ascomycota(0.9900),c:Sordariomycetes(0.9900),o:Hypocreales(0.9800),f:Hypocreales_fam_Incertae_sedis(0.0400),g:Acremonium(0.0200),s:Sarocladium_strictum_SH210203.07FU(0.0100)
Otu0003196	0	0	0	0	0	0	0	0	0	0	0	0	0	0	0	0	0	0	2	0	0	0	0	0	0	8	0	0	0	2	d:Fungi(1.0000),p:Ascomycota(1.0000),c:Dothideomycetes(1.0000),o:Botryosphaeriales(1.0000),f:Botryosphaeriaceae(1.0000),g:Botryosphaeria(1.0000)
Otu0003212	0	0	0	0	0	0	0	0	0	0	0	0	0	0	1	0	0	0	0	0	0	0	0	0	1	0	0	0	0	0	d:Fungi(1.0000),p:Ascomycota(1.0000),c:Dothideomycetes(1.0000),o:Pleosporales(1.0000),f:Lophiostomataceae(0.9400),g:Lophiostoma(0.9400)
Otu0003214	0	0	0	0	0	5	0	0	0	0	0	0	4	2	0	0	0	0	0	0	0	0	0	0	0	0	0	0	0	0	d:Fungi(1.0000),p:Ascomycota(1.0000),c:Sordariomycetes(1.0000),o:Hypocreales(0.9800),f:Hypocreaceae(0.9700),g:Acrostalagmus(0.9700),s:Acrostalagmus_luteoalbus_SH205999.07FU(0.9700)
Otu0003220	0	0	0	0	0	0	0	0	0	0	0	0	0	0	0	0	0	0	2	2	0	0	0	0	0	0	0	8	0	5	d:Fungi(1.0000),p:Glomeromycota(1.0000),c:Glomeromycetes(0.9300),o:Glomerales(0.9300),f:Glomeraceae(0.9300),g:Glomus(0.4600)
Otu0003224	0	0	0	0	0	0	0	0	0	0	0	0	0	0	0	0	0	1	0	0	0	0	0	0	0	0	0	0	0	0	d:Fungi(1.0000),p:Ascomycota(1.0000),c:Eurotiomycetes(1.0000)
Otu0003229	0	0	0	0	0	0	0	0	0	0	0	0	0	0	0	2	0	3	0	0	1	0	0	0	2	5	0	0	3	0	d:Fungi(1.0000),p:Glomeromycota(1.0000),c:Glomeromycetes(0.9900),o:Glomerales(0.9900),f:Claroideoglomeraceae(0.9500),g:Claroideoglomus(0.0300),s:Claroideoglomus_etunicatum_SH209000.07FU(0.0100)
Otu0003230	0	0	0	0	0	0	0	0	0	0	0	0	0	0	0	16	1	1	0	4	1	0	0	1	0	4	0	0	10	0	d:Fungi(1.0000),p:Ascomycota(0.0200),c:Sordariomycetes(0.0100),o:Diaporthales(0.0100),f:Botryosphaeriaceae(0.0100),g:Phyllosticta(0.0100),s:Phyllosticta_gardeniicola_SH210447.07FU(0.0100)
Otu0003238	0	0	0	0	0	0	0	0	0	0	0	0	0	0	0	0	0	0	12	0	0	0	0	0	0	0	0	0	0	0	d:Fungi(0.9800),p:Chytridiomycota(0.3400),c:Agaricomycetes(0.3000),o:Agaricales(0.1000),f:Rhizophydiaceae(0.0800),g:Rhizophydium(0.0400),s:Octaviania_asahimontana_SH478168.07FU(0.0200)
Otu0003241	0	0	0	0	0	0	0	0	0	0	0	0	11	1	0	0	0	9	0	0	0	0	0	0	1	0	0	0	0	0	d:Fungi(1.0000),p:Basidiomycota(1.0000),c:Agaricomycetes(1.0000),o:Hymenochaetales(1.0000),f:Schizoporaceae(1.0000),g:Schizopora(0.9700),s:Schizopora_paradoxa_SH221537.07FU(0.9700)
Otu0003242	0	0	0	0	0	0	0	0	0	0	0	0	0	0	0	0	0	0	21	0	0	0	0	0	0	1	0	0	0	0	d:Fungi(1.0000),p:Chytridiomycota(0.8000),c:Chytridiomycetes(0.7800),o:Cantharellales(0.0500),f:Hydnaceae(0.0400),g:Rhizophlyctis(0.0400),s:Sistotrema_oblongisporum_SH007383.07FU(0.0400)
Otu0003248	0	0	0	0	0	0	0	0	0	0	0	0	0	0	0	0	0	0	0	0	0	0	0	0	0	1	0	4	0	0	d:Fungi(1.0000),p:Glomeromycota(1.0000),c:Glomeromycetes(1.0000),o:Diversisporales(1.0000),f:Diversisporaceae(1.0000),g:Diversispora(0.9500),s:Diversispora_insculpta_SH196902.07FU(0.2600)
Otu0003250	0	0	0	0	0	0	0	0	0	0	0	0	0	0	0	0	0	0	0	0	0	0	0	0	0	0	0	0	0	0	d:Fungi(1.0000),p:Basidiomycota(1.0000),c:Tremellomycetes(1.0000),o:Tremellales(1.0000),f:Tremellales_fam_Incertae_sedis(1.0000),g:Dioszegia(1.0000),s:Dioszegia_hungarica_SH182101.07FU(1.0000)
Otu0003255	0	0	0	0	0	0	0	0	0	0	0	0	0	0	0	0	1	0	0	1	1	0	0	0	0	0	0	0	0	1	d:Fungi(1.0000),p:Ascomycota(0.9900),c:Pezizomycotina_cls_Incertae_sedis(0.9100),o:Pezizomycotina_ord_Incertae_sedis(0.9100),f:Pezizomycotina_fam_Incertae_sedis(0.9100),g:Scolecobasidium(0.6100),s:Scolecobasidium_dendroides_SH219508.07FU(0.1700)
Otu0003259	0	0	0	0	0	0	0	0	0	0	0	0	1	0	0	0	0	0	0	0	0	0	0	0	0	0	0	0	0	0	d:Fungi(1.0000),p:Ascomycota(0.7600),c:Dothideomycetes(0.1900),o:Helotiales(0.1600),f:Pyronemataceae(0.0700),g:Lambertella(0.0500),s:Lambertella_palmeri_SH533936.07FU(0.0500)
Otu0003264	0	0	0	0	2	0	0	0	0	0	0	0	0	1	0	0	0	0	0	0	0	0	0	0	0	0	0	0	0	0	d:Fungi(1.0000),p:Rozellomycota(1.0000)
Otu0003279	0	0	0	0	0	0	0	0	0	0	0	0	0	0	0	0	0	0	0	1	0	2	0	3	0	0	0	2	1	6	d:Fungi(0.9400),p:Basidiomycota(0.4700),c:Agaricomycetes(0.3800),o:Agaricales(0.1800),f:Glomeraceae(0.1100),g:Psathyrella(0.0400),s:Acidea_extrema_SH184446.07FU(0.0300)
Otu0003285	0	0	0	0	0	0	0	0	0	0	0	0	7	1	51	0	0	0	0	1	0	0	0	1	0	0	0	0	0	0	d:Fungi(0.9900),p:Ascomycota(0.9800),c:Agaricomycetes(0.9800),o:Thelephorales(0.9700),f:Thelephoraceae(0.2700),g:Candida(0.0400),s:Pulchromyces_fimicola_SH213857.07FU(0.0300)
Otu0003290	0	0	0	0	0	0	0	0	0	0	0	0	0	0	0	0	0	0	0	0	0	0	3	1	0	0	0	1	0	3	d:Fungi(0.9600),p:Ascomycota(0.9600),c:Agaricomycetes(0.9600),o:Thelephorales(0.9600),f:Thelephoraceae(0.9600),g:Verrucaria(0.9300),s:Aleurina_argentina_SH187816.07FU(0.0200)
Otu0003305	0	0	0	0	26	0	0	0	0	0	0	0	0	0	0	0	0	0	0	0	0	0	0	0	0	0	0	0	0	0	d:Fungi(1.0000),p:Basidiomycota(1.0000),c:Agaricomycetes(1.0000),o:Agaricales(1.0000),f:Entolomataceae(0.9900),g:Clitopilus(0.9900),s:Clitopilus_hobsonii_SH190268.07FU(0.9900)
Otu0003309	0	4	4	0	1	0	0	0	0	0	0	0	5	0	0	0	0	2	13	1	0	0	0	0	0	1	0	0	0	0	d:Fungi(1.0000),p:Zygomycota(0.0100),c:Mucoromycotina_cls_Incertae_sedis(0.0100),o:Mucorales(0.0100),f:Mucoraceae(0.0100),g:Mucor(0.0100),s:Mucor_fusiformis_SH008404.07FU(0.0100)
Otu0003317	0	0	0	0	0	0	0	0	0	0	0	0	0	0	0	0	0	3	0	5	2	6	0	0	0	0	0	0	0	0	d:Fungi(1.0000),p:Basidiomycota(1.0000),c:Agaricomycetes(1.0000),o:Agaricales(1.0000),f:Agaricaceae(1.0000),g:Calvatia(1.0000),s:Calvatia_candida_SH001164.07FU(1.0000)
Otu0003318	0	0	0	0	0	0	0	0	0	0	0	0	0	0	0	0	0	0	0	0	0	0	0	0	0	0	0	0	0	0	d:Fungi(1.0000),p:Ascomycota(0.9800),c:Dothideomycetes(0.9800),o:Pleosporales(0.9800),f:Sporormiaceae(0.9800),g:Preussia(0.8000),s:Preussia_polymorpha_SH006661.07FU(0.0100)
Otu0003324	0	0	0	0	0	0	0	0	0	0	0	0	0	0	0	0	0	0	0	0	4	0	0	0	0	0	0	0	21	0	d:Fungi(0.8700),p:Basidiomycota(0.2700),c:Agaricomycetes(0.2400),o:Thelephorales(0.0600),f:Thelephoraceae(0.0600),g:Orbilia(0.0200),s:Lopadostoma_linospermum_SH200646.07FU(0.0100)
Otu0003326	0	0	0	0	0	0	0	0	0	0	0	0	0	0	0	3	3	4	2	1	4	0	2	1	3	1	0	0	6	0	d:Fungi(1.0000),p:Glomeromycota(1.0000),c:Glomeromycetes(1.0000),o:Paraglomerales(1.0000),f:Paraglomeraceae(0.5100),g:Paraglomus(0.5100),s:Paraglomus_laccatum_SH194688.07FU(0.0500)
Otu0003339	0	0	0	0	0	0	0	0	1	0	0	0	0	0	0	0	0	0	0	0	0	0	0	0	0	0	0	0	0	0	d:Fungi(0.9700),p:Basidiomycota(0.5700),c:Agaricomycetes(0.5100),o:Agaricales(0.2400),f:Inocybaceae(0.1000),g:Inocybe(0.0900),s:Marchandiobasidium_aurantiacum_SH188022.07FU(0.0400)
Otu0003342	0	0	0	0	0	0	0	0	0	0	0	0	9	1	0	4	4	10	11	2	0	0	0	0	9	0	1	0	0	2	d:Fungi(0.7500),p:Basidiomycota(0.3100),c:Agaricomycetes(0.2800),o:Thelephorales(0.1200),f:Thelephoraceae(0.1200),g:Inocybe(0.0400),s:Calvatia_craniiformis_SH001175.07FU(0.0100)
Otu0003357	0	8	0	0	0	0	0	0	13	0	0	0	0	0	0	0	0	0	0	0	0	0	0	0	0	0	0	0	0	0	d:Fungi(1.0000),p:Basidiomycota(1.0000),c:Agaricomycetes(1.0000),o:Agaricales(1.0000),f:Psathyrellaceae(1.0000),g:Psathyrella(1.0000),s:Psathyrella_kellermanii_SH496730.07FU(0.8200)
Otu0003358	0	0	11	0	11	0	0	0	0	0	0	0	0	0	0	0	0	0	0	0	0	0	0	0	0	0	0	0	0	0	d:Fungi(1.0000),p:Zygomycota(1.0000),c:Mortierellomycotina_cls_Incertae_sedis(1.0000),o:Mortierellales(1.0000)
Otu0003370	0	0	2	0	1	1	0	0	13	0	0	0	0	0	0	0	0	0	0	0	0	0	0	0	0	0	0	0	0	0	d:Fungi(0.9900),p:Ascomycota(0.6700),c:Pezizomycetes(0.5800),o:Pezizales(0.5700),f:Pezizaceae(0.5600),g:Peziza(0.2700),s:Peziza_nivalis_SH210381.07FU(0.0400)
Otu0003371	0	1	0	0	0	0	0	0	0	0	0	0	15	2	0	0	1	0	0	0	0	0	0	0	0	0	0	0	0	0	d:Fungi(1.0000),p:Glomeromycota(1.0000),c:Glomeromycetes(1.0000),o:Glomerales(1.0000),f:Glomeraceae(0.7100),g:Rhizophagus(0.4900),s:Rhizophagus_irregularis_SH196858.07FU(0.0600)
Otu0003377	0	0	0	0	0	0	0	13	0	0	0	0	0	0	0	0	0	0	0	0	0	0	0	0	0	0	0	0	0	0	d:Fungi(1.0000),p:Ascomycota(1.0000),c:Eurotiomycetes(0.9900),o:Chaetothyriales(0.9900),f:Herpotrichiellaceae(0.9900),g:Exophiala(0.9900),s:Exophiala_mesophila_SH189936.07FU(0.9500)
Otu0003378	0	0	0	2	1	0	0	0	0	0	0	0	8	0	0	0	0	0	0	0	0	0	0	0	0	0	0	0	0	0	d:Fungi(1.0000),p:Ascomycota(1.0000),c:Sordariomycetes(1.0000),o:Xylariales(0.9900),f:Xylariales_fam_Incertae_sedis(0.3100),g:Monosporascus(0.3100),s:Monosporascus_ibericus_SH212590.07FU(0.3000)
Otu0003402	0	0	0	0	0	0	0	0	0	0	0	0	0	0	0	0	6	2	0	0	0	0	0	0	0	0	0	0	0	0	d:Fungi(1.0000),p:Basidiomycota(0.9900),c:Microbotryomycetes(0.7900),o:Sporidiobolales(0.7900),f:Sporidiobolales_fam_Incertae_sedis(0.7900),g:Sporobolomyces(0.7900),s:Sporobolomyces_salicinus_SH205940.07FU(0.7700)
Otu0003403	0	0	0	0	0	0	0	0	0	0	0	0	0	0	0	0	0	0	0	0	0	2	0	0	5	0	0	0	0	2	d:Fungi(0.8500),p:Basidiomycota(0.5900),c:Agaricomycetes(0.4800),o:Agaricales(0.1700),f:Inocybaceae(0.0700),g:Sporobolomyces(0.0400),s:Udeniomyces_kanasensis_SH192066.07FU(0.0200)
Otu0003410	0	0	0	0	21	0	0	0	0	0	0	0	0	0	0	0	0	0	0	0	0	0	0	0	0	0	0	0	0	0	d:Fungi(1.0000),p:Chytridiomycota(1.0000),c:Chytridiomycetes(1.0000),o:Spizellomycetales(1.0000),f:Spizellomycetaceae(1.0000),g:Powellomyces(1.0000)
Otu0003414	0	0	0	0	0	0	0	0	0	0	0	0	0	0	13	0	0	0	0	0	0	0	0	0	1	0	0	0	0	0	d:Fungi(1.0000),p:Basidiomycota(1.0000),c:Agaricomycetes(1.0000),o:Cantharellales(1.0000),f:Ceratobasidiaceae(1.0000),g:Thanatephorus(0.1200),s:Thanatephorus_cucumeris_SH177272.07FU(0.0600)
Otu0003419	0	0	0	0	0	0	0	0	1	0	0	0	0	0	0	0	0	0	0	0	0	0	0	0	0	0	0	0	0	0	d:Fungi(0.9600),p:Basidiomycota(0.6600),c:Agaricomycetes(0.5900),o:Agaricales(0.2100),f:Thelephoraceae(0.0900),g:Cortinarius(0.0400),s:Stereopsis_radicans_SH494706.07FU(0.0300)
Otu0003420	0	0	0	0	0	0	0	0	0	0	0	0	0	0	0	0	0	0	0	0	0	0	0	0	0	0	0	0	0	0	d:Fungi(0.9800),p:Basidiomycota(0.5300),c:Agaricomycetes(0.5000),o:Agaricales(0.2000),f:Glomeraceae(0.0800),g:Verrucaria(0.0700),s:Clavaria_zollingeri_SH022755.07FU(0.0500)
Otu0003421	0	5	2	0	0	0	0	0	9	0	0	0	0	0	5	0	0	0	0	0	0	0	0	0	0	0	0	0	0	0	d:Fungi(1.0000),p:Glomeromycota(0.9900),c:Glomeromycetes(0.9500),o:Glomerales(0.9500),f:Glomeraceae(0.8100),g:Dominikia(0.0100),s:Dominikia_difficilevidera_SH001321.07FU(0.0100)
Otu0003445	0	0	0	0	0	0	0	0	0	0	0	0	0	0	0	0	0	0	1	0	0	0	0	0	0	10	0	0	0	0	d:Fungi(1.0000),p:Ascomycota(0.6400),c:Dothideomycetes(0.2300),o:Pleosporales(0.1900),f:Phaeosphaeriaceae(0.1100),g:Muriphaeosphaeria(0.0800),s:Muriphaeosphaeria_galatellae_SH494118.07FU(0.0800)
Otu0003448	0	18	0	0	0	0	0	0	0	0	0	0	0	0	0	0	0	0	0	0	0	0	0	0	0	0	0	0	0	0	d:Fungi(1.0000),p:Basidiomycota(1.0000),c:Agaricomycetes(1.0000),o:Agaricales(1.0000),f:Bolbitiaceae(1.0000),g:Conocybe(1.0000),s:Conocybe_fuscimarginata_SH220672.07FU(1.0000)
Otu0003451	0	0	0	0	9	10	0	0	0	0	0	0	0	2	0	0	0	0	0	0	0	0	0	0	0	0	0	0	0	0	d:Fungi(1.0000),p:Ascomycota(1.0000),c:Sordariomycetes(1.0000),o:Hypocreales(1.0000),f:Hypocreales_fam_Incertae_sedis(1.0000),g:Acremonium(1.0000),s:Acremonium_persicinum_SH207979.07FU(0.9800)
Otu0003461	0	0	0	0	0	0	0	0	0	0	0	0	0	0	0	0	0	0	0	0	0	0	0	0	1	12	0	0	0	0	d:Fungi(1.0000),p:Glomeromycota(1.0000),c:Glomeromycetes(0.9600),o:Glomerales(0.9600),f:Glomeraceae(0.9600),g:Glomus(0.1500),s:Dominikia_bernensis_SH524902.07FU(0.0200)
Otu0003471	0	0	0	0	0	0	0	0	0	0	0	0	0	0	0	0	0	0	0	0	0	15	0	0	0	0	0	2	0	0	d:Fungi(0.9800),p:Basidiomycota(0.5700),c:Agaricomycetes(0.4300),o:Agaricales(0.2200),f:Inocybaceae(0.0600),g:Inocybe(0.0500),s:Peltigera_leucophlebia_SH220344.07FU(0.0300)
Otu0003472	0	0	0	0	0	0	0	0	0	0	0	0	0	1	0	0	1	2	1	2	4	0	3	1	0	0	0	0	0	6	d:Fungi(1.0000),p:Ascomycota(1.0000),c:Leotiomycetes(0.9800),o:Helotiales(0.9800)
Otu0003483	0	0	0	0	0	0	0	0	0	0	0	0	0	0	0	0	0	0	8	0	0	0	0	0	0	0	0	0	0	0	d:Fungi(1.0000),p:Chytridiomycota(0.9800),c:Chytridiomycetes(0.9800),o:Rhizophlyctidales(0.9500),f:Rhizophlyctidaceae(0.9500),g:Rhizophlyctis(0.9500),s:Rhizophlyctis_rosea_SH019023.07FU(0.2300)
Otu0003485	0	0	0	0	0	0	0	0	0	0	0	0	0	0	0	0	0	0	0	0	0	0	0	6	1	0	0	0	0	0	d:Fungi(1.0000),p:Ascomycota(1.0000),c:Eurotiomycetes(1.0000),o:Chaetothyriales(1.0000),f:Herpotrichiellaceae(0.6900),g:Cladophialophora(0.6800),s:Cladophialophora_chaetospira_SH213266.07FU(0.0300)
Otu0003487	0	0	0	0	0	0	0	0	0	0	0	0	19	0	0	0	0	0	0	0	0	0	0	0	0	0	0	0	0	0	d:Fungi(1.0000),p:Ascomycota(0.8100),c:Dothideomycetes(0.7700),o:Pleosporales(0.7700),f:Leptosphaeriaceae(0.5200),g:Leptosphaeria(0.5200),s:Leptosphaeria_rubefaciens_SH213843.07FU(0.4500)
Otu0003503	0	5	0	0	0	0	0	0	0	0	0	0	0	0	0	0	0	0	0	1	0	0	0	0	0	0	0	1	0	0	d:Fungi(1.0000),p:Glomeromycota(1.0000),c:Glomeromycetes(1.0000),o:Glomerales(1.0000),f:Glomeraceae(1.0000),g:Rhizophagus(0.9000),s:Rhizophagus_irregularis_SH175586.07FU(0.6200)
Otu0003505	0	0	0	0	0	0	0	0	0	0	0	0	0	0	0	0	0	3	0	2	5	5	17	0	0	1	0	15	12	0	d:Fungi(0.8200),p:Chytridiomycota(0.5000),c:Chytridiomycetes(0.3600),o:Spizellomycetales(0.3400),f:Verrucariaceae(0.0600),g:Verrucaria(0.0600),s:Spizellomyces_pseudodichotomus_SH196352.07FU(0.0200)
Otu0003508	0	0	0	0	1	0	0	0	0	0	0	0	0	0	0	0	0	0	0	0	0	0	0	0	0	0	0	0	0	0	d:Fungi(1.0000),p:Glomeromycota(1.0000),c:Glomeromycetes(1.0000),o:Glomerales(1.0000),f:Glomeraceae(1.0000),g:Funneliformis(0.9200),s:Funneliformis_geosporum_SH179680.07FU(0.8900)
Otu0003511	0	0	1	0	12	0	0	0	0	0	0	0	0	0	0	0	0	0	0	0	0	0	0	0	0	0	0	0	0	0	d:Fungi(1.0000),p:Basidiomycota(1.0000),c:Agaricomycetes(1.0000),o:Agaricales(1.0000),f:Psathyrellaceae(0.9700),g:Psathyrella(0.8700),s:Psathyrella_calcarea_SH031772.07FU(0.4200)
Otu0003519	0	1	0	0	0	0	0	0	3	0	0	0	0	0	1	0	0	0	0	0	0	0	0	0	0	0	0	0	0	0	d:Fungi(0.9800),p:Basidiomycota(0.6200),c:Agaricomycetes(0.5900),o:Agaricales(0.1900),f:Thelephoraceae(0.1200),g:Inocybe(0.0600),s:Verrucaria_devensis_SH202824.07FU(0.0200)
Otu0003521	0	0	0	0	0	0	0	0	0	0	0	0	0	0	0	0	0	0	4	0	2	0	0	4	0	0	0	0	0	0	d:Fungi(1.0000),p:Ascomycota(0.9600),c:Orbiliomycetes(0.9600),o:Orbiliales(0.8300),f:Trichosporonaceae(0.0100),g:Cryptotrichosporon(0.0100),s:Cryptotrichosporon_tibetense_SH533912.07FU(0.0100)
Otu0003527	0	0	0	0	0	0	0	0	15	0	0	0	0	0	0	0	0	0	0	0	0	0	0	0	0	0	0	0	0	0	d:Fungi(1.0000),p:Ascomycota(1.0000),c:Pezizomycetes(1.0000)
Otu0003532	0	0	0	0	0	0	0	0	0	0	0	0	0	0	0	0	0	0	0	0	0	0	0	0	0	0	0	1	0	0	d:Fungi(1.0000),p:Ascomycota(0.9400),c:Dothideomycetes(0.9300),o:Pleosporales(0.8800),f:Montagnulaceae(0.4100),g:Deniquelata(0.2000),s:Deniquelata_barringtoniae_SH215925.07FU(0.2000)
Otu0003536	0	8	21	0	0	0	0	0	0	0	0	0	0	0	0	0	0	0	0	0	0	0	0	0	0	0	0	0	0	0	d:Fungi(0.6500),p:Chytridiomycota(0.5900),c:Chytridiomycetes(0.4800),o:Spizellomycetales(0.4800),f:Spizellomycetaceae(0.2300),g:Spizellomyces(0.2000),s:Spizellomyces_pseudodichotomus_SH196352.07FU(0.1000)
Otu0003543	0	0	0	0	0	0	0	0	0	0	0	0	0	0	0	0	4	0	7	0	0	0	0	0	0	0	0	0	0	0	d:Fungi(1.0000),p:Basidiomycota(0.5500),c:Agaricomycetes(0.4600),o:Agaricales(0.1800),f:Thelephoraceae(0.0900),g:Filobasidiella(0.0300),s:Bulleribasidium_oberjochense_SH222253.07FU(0.0200)
Otu0003551	0	1	4	1	0	0	0	0	0	0	0	0	1	0	0	0	1	2	2	3	2	0	0	0	1	1	0	2	0	0	d:Protista(1.0000),p:Cercozoa(1.0000)
Otu0003556	0	0	0	0	0	0	0	0	0	0	0	0	0	0	0	0	0	0	0	0	0	0	0	0	0	0	0	0	0	0	d:Fungi(1.0000),p:Basidiomycota(0.4300),c:Microbotryomycetes(0.4300),o:Leucosporidiales(0.3900),f:Leucosporidiaceae(0.3900),g:Leucosporidium(0.3900),s:Leucosporidium_golubevii_SH193773.07FU(0.3900)
Otu0003557	0	0	2	0	0	3	0	0	0	0	0	0	0	0	0	0	0	0	0	0	0	0	0	0	0	0	0	0	0	0	d:Fungi(1.0000),p:Glomeromycota(1.0000),c:Glomeromycetes(1.0000),o:Glomerales(1.0000),f:Glomeraceae(1.0000),g:Rhizophagus(0.7100)
Otu0003563	0	0	0	0	0	0	0	0	0	0	0	0	0	0	0	0	0	0	0	0	2	0	4	0	0	1	0	0	0	0	d:Fungi(1.0000),p:Basidiomycota(0.1200),c:Agaricomycetes(0.1000),o:Thelephorales(0.0700),f:Thelephoraceae(0.0700),g:Tomentella(0.0200),s:Acaulospora_colombiana_SH192333.07FU(0.0100)
Otu0003588	0	0	2	0	0	3	0	0	0	0	0	0	0	0	11	0	0	0	0	0	1	0	0	0	0	0	0	0	0	0	d:Fungi(1.0000),p:Basidiomycota(1.0000),c:Microbotryomycetes(1.0000),o:Leucosporidiales(1.0000),f:Leucosporidiaceae(1.0000),g:Mastigobasidium(1.0000)
Otu0003598	0	0	0	0	0	0	0	0	0	0	0	0	0	0	0	0	0	0	0	0	0	1	0	0	0	1	0	0	0	0	d:Fungi(1.0000),p:Glomeromycota(1.0000),c:Glomeromycetes(1.0000),o:Glomerales(0.9900),f:Glomeraceae(0.9900),g:Rhizophagus(0.7900),s:Rhizophagus_irregularis_SH175561.07FU(0.3200)
Otu0003600	0	3	0	0	0	0	0	0	7	26	4	1	0	0	2	0	0	0	0	0	0	1	0	0	0	0	0	0	0	0	d:Fungi(0.9600),p:Basidiomycota(0.4700),c:Agaricomycetes(0.4100),o:Thelephorales(0.1100),f:Thelephoraceae(0.1000),g:Cladophialophora(0.0400),s:Wahlenbergiella_mucosa_SH207365.07FU(0.0300)
Otu0003606	0	0	0	0	0	0	0	0	0	0	0	0	0	0	0	0	0	1	0	0	0	0	0	0	0	12	0	0	0	0	d:Fungi(1.0000),p:Ascomycota(0.9900),c:Sordariomycetes(0.9900),o:Coniochaetales(0.8500),f:Coniochaetaceae(0.7000),g:Coniochaeta(0.5600),s:Coniochaeta_gigantospora_SH123545.07FU(0.5600)
Otu0003610	0	0	0	0	0	0	0	0	0	0	0	0	0	0	0	0	0	0	0	0	0	0	0	0	0	0	0	0	0	0	d:Fungi(1.0000),p:Ascomycota(0.9900),c:Pezizomycetes(0.9200),o:Pezizales(0.8700),f:Pyronemataceae(0.7900),g:Otidea(0.0200),s:Pezoloma_ericae_SH214298.07FU(0.0100)
Otu0003621	0	12	0	0	3	0	0	0	5	0	0	0	0	0	0	0	0	0	0	0	0	0	0	0	0	0	0	0	0	0	d:Fungi(0.8100),p:Basidiomycota(0.2900),c:Agaricomycetes(0.2600),o:Thelephorales(0.2000),f:Thelephoraceae(0.2000),g:Orbilia(0.0600),s:Stereopsis_radicans_SH494706.07FU(0.0200)
Otu0003622	0	0	0	0	0	0	0	0	18	0	0	0	0	0	0	0	0	0	0	0	0	0	0	0	0	0	0	0	0	0	d:Fungi(1.0000),p:Basidiomycota(0.9700),c:Wallemiomycetes(0.9700),o:Wallemiales(0.9700),f:Wallemiaceae(0.9600),g:Wallemia(0.9600),s:Wallemia_muriae_SH216454.07FU(0.9500)
Otu0003644	0	11	1	1	1	2	0	0	0	0	0	0	0	0	0	7	0	0	0	0	0	0	0	0	0	0	0	0	0	0	d:Fungi(1.0000),p:Zygomycota(0.9900),c:Mortierellomycotina_cls_Incertae_sedis(0.9900),o:Mortierellales(0.9900)
Otu0003652	0	0	0	0	0	0	0	0	0	0	0	0	0	0	0	0	8	0	5	0	0	0	0	0	0	0	0	0	0	3	d:Fungi(0.9800),p:Ascomycota(0.7100),c:Leotiomycetes(0.6500),o:Helotiales(0.6500),f:Helotiales_fam_Incertae_sedis(0.6500),g:Dactylaria(0.6500),s:Dactylaria_ampulliformis_SH477223.07FU(0.6500)
Otu0003670	0	1	3	0	17	4	0	4	2	0	0	0	7	4	47	0	0	0	0	0	0	0	0	0	0	0	0	0	0	0	d:Fungi(1.0000),p:Ascomycota(0.9900),c:Sordariomycetes(0.8800),o:Sordariales(0.8800),f:Lasiosphaeriaceae(0.8800),g:Schizothecium(0.6800),s:Schizothecium_carpinicola_SH201192.07FU(0.6800)
Otu0003682	0	0	0	0	4	0	0	0	0	0	0	0	0	0	0	0	0	0	0	0	0	0	0	0	0	0	0	0	0	0	d:Fungi(1.0000),p:Ascomycota(0.7000),c:Dothideomycetes(0.4400),o:Pleosporales(0.2700),f:Phaeosphaeriaceae(0.1400),g:Setomelanomma(0.0500),s:Parastagonospora_avenae_SH005890.07FU(0.0200)
Otu0003690	0	0	0	0	0	0	0	0	9	0	0	0	0	0	0	0	0	0	0	0	0	0	0	0	0	0	0	0	0	0	d:Fungi(1.0000),p:Ascomycota(1.0000),c:Sordariomycetes(0.9600),o:Microascales(0.9600),f:Halosphaeriaceae(0.9600)
Otu0003709	0	2	0	0	0	0	0	0	12	1	0	0	1	0	0	0	0	0	0	0	0	0	0	0	0	0	0	0	0	0	d:Protista(0.5200),p:Ciliophora(0.5200),c:Pezizomycotina_cls_Incertae_sedis(0.0600),o:Pezizomycotina_ord_Incertae_sedis(0.0600),f:Pezizomycotina_fam_Incertae_sedis(0.0600),g:Ciliophora(0.0600)
Otu0003722	0	6	5	0	8	0	0	0	0	0	0	2	1	0	0	12	0	1	0	0	0	0	0	0	0	0	0	0	0	0	d:Fungi(1.0000),p:Basidiomycota(1.0000),c:Agaricomycetes(1.0000),o:Cantharellales(1.0000),f:Ceratobasidiaceae(1.0000)
Otu0003727	0	0	0	0	0	0	0	0	0	0	0	0	0	0	0	0	0	1	0	0	0	0	0	0	0	0	0	0	0	0	d:Fungi(0.6800),p:Ascomycota(0.6800),c:Agaricomycetes(0.0800),o:Orbiliales(0.0800),f:Orbiliaceae(0.0600),g:Orbilia(0.0500),s:Coccodinium_bartschii_SH475347.07FU(0.0300)
Otu0003735	0	0	0	0	0	0	0	0	0	0	0	0	0	0	0	0	3	0	0	2	2	0	0	0	0	0	0	0	0	1	d:Fungi(1.0000),p:Zygomycota(0.9700),c:Mortierellomycotina_cls_Incertae_sedis(0.9700),o:Mortierellales(0.9700),f:Mortierellaceae(0.9700),g:Mortierella(0.9700),s:Mortierella_alpina_SH183637.07FU(0.5300)
Otu0003736	0	2	0	1	8	6	0	0	10	0	0	0	1	0	0	0	0	0	0	0	1	0	0	0	0	0	0	0	0	0	d:Fungi(1.0000),p:Ascomycota(1.0000),c:Dothideomycetes(0.0200),o:Pleosporales(0.0200),f:Latoruaceae(0.0200),g:Latorua(0.0200),s:Latorua_caligans_SH212864.07FU(0.0200)
Otu0003760	0	0	0	0	0	0	0	0	0	0	0	0	0	0	27	0	0	0	0	0	0	0	0	0	0	0	0	0	0	0	d:Fungi(0.6500),p:Basidiomycota(0.3600),c:Agaricomycetes(0.2700),o:Thelephorales(0.1100),f:Thelephoraceae(0.1100),g:Inocybe(0.0500),s:Puccinia_bartholomaei_SH194106.07FU(0.0300)
Otu0003771	0	0	0	0	0	0	0	0	0	0	0	0	0	0	0	0	3	2	0	3	0	0	0	0	0	0	0	0	0	0	d:Fungi(1.0000),p:Ascomycota(1.0000),c:Leotiomycetes(1.0000),o:Helotiales(1.0000),f:Hyaloscyphaceae(1.0000)
Otu0003772	0	0	0	0	0	0	0	0	0	0	0	0	0	0	0	0	1	5	0	7	7	0	0	0	0	0	0	1	0	0	d:Fungi(1.0000),p:Basidiomycota(0.0400),c:Agaricomycetes(0.0400),o:Agaricales(0.0400),f:Typhulaceae(0.0400),g:Typhula(0.0400),s:Typhula_ishikariensis_SH209586.07FU(0.0200)
Otu0003779	0	11	0	0	0	1	0	0	0	0	0	0	0	0	0	0	4	0	0	0	0	0	0	0	0	0	0	0	0	0	d:Fungi(1.0000),p:Basidiomycota(1.0000),c:Agaricomycetes(1.0000),o:Cantharellales(1.0000),f:Ceratobasidiaceae(1.0000),g:Ceratobasidium(0.9200),s:Thanatephorus_cucumeris_SH220622.07FU(0.0500)
Otu0003795	0	0	0	0	0	0	0	0	0	0	0	0	0	0	0	0	0	0	0	0	0	5	1	0	0	2	0	0	0	0	d:Fungi(1.0000),p:Ascomycota(0.9900),c:Sordariomycetes(0.0600),o:Sordariales(0.0600),f:Chaetomiaceae(0.0500),g:Chaetomium(0.0400),s:Chaetomium_cupreum_SH020718.07FU(0.0100)
Otu0003799	0	0	0	0	0	0	0	0	0	0	0	0	0	0	0	0	0	0	0	0	0	0	0	0	0	0	0	0	0	0	d:Fungi(1.0000),p:Ascomycota(1.0000),c:Sordariomycetes(1.0000),o:Hypocreales(1.0000),f:Hypocreales_fam_Incertae_sedis(1.0000),g:Stachybotrys(1.0000),s:Stachybotrys_chartarum_SH209070.07FU(0.7500)
Otu0003804	0	0	0	0	0	0	0	0	0	0	0	0	19	1	0	0	0	0	0	0	0	0	0	0	0	0	0	0	0	0	d:Fungi(1.0000),p:Basidiomycota(1.0000),c:Agaricomycetes(1.0000),o:Sebacinales(0.9700),f:Sebacinaceae(0.9600),g:Efibulobasidium(0.8100),s:Craterocolla_cerasi_SH206086.07FU(0.0100)
Otu0003805	0	0	0	0	0	0	0	0	0	0	0	0	0	0	0	0	6	0	0	0	2	0	0	0	0	0	0	0	0	2	d:Fungi(1.0000),p:Basidiomycota(1.0000),c:Agaricomycetes(0.9900),o:Geastrales(0.9400),f:Geastraceae(0.9400),g:Geastrum(0.9400),s:Geastrum_pouzarii_SH182085.07FU(0.4700)
Otu0003814	0	0	0	0	0	0	0	0	0	0	0	0	12	0	13	0	0	0	0	0	0	0	0	0	0	0	0	0	0	0	d:Fungi(1.0000),p:Ascomycota(1.0000),c:Sordariomycetes(1.0000),o:Microascales(1.0000),f:Microascaceae(0.9500),g:Pithoascus(0.9100),s:Pithoascus_stoveri_SH496726.07FU(0.0900)
Otu0003817	0	0	0	1	0	0	0	0	0	0	0	1	0	0	0	0	0	0	0	0	0	0	0	0	0	0	0	0	0	0	d:Fungi(0.9200),p:Basidiomycota(0.5000),c:Agaricomycetes(0.4900),o:Thelephorales(0.1400),f:Thelephoraceae(0.1300),g:Coltriciella(0.0300),s:Coltriciella_dependens_SH215211.07FU(0.0300)
Otu0003821	0	0	0	0	0	0	0	0	0	0	0	0	0	0	0	0	0	0	0	0	0	0	0	0	1	0	0	0	0	0	d:Fungi(1.0000),p:Glomeromycota(1.0000),c:Glomeromycetes(0.9600),o:Glomerales(0.9600),f:Glomeraceae(0.9600),g:Glomus(0.1900)
Otu0003831	0	0	0	0	0	0	0	0	0	0	0	0	0	0	0	0	2	0	0	2	3	0	0	0	0	0	0	0	0	0	d:Fungi(1.0000),p:Ascomycota(1.0000),c:Dothideomycetes(0.9600),o:Pleosporales(0.9600),f:Pleomassariaceae(0.0900),g:Tumularia(0.0200)
Otu0003839	0	0	0	0	0	0	0	0	0	0	0	0	0	3	0	0	0	8	0	4	0	0	0	0	0	0	0	0	0	0	d:Fungi(1.0000),p:Ascomycota(0.8300),c:Orbiliomycetes(0.8000),o:Orbiliales(0.8000),f:Orbiliaceae(0.5000),g:Hyalorbilia(0.0200),s:Acidea_extrema_SH184446.07FU(0.0100)
Otu0003847	0	0	2	0	0	3	0	0	0	0	0	0	0	0	0	0	4	3	2	4	1	1	0	0	4	2	0	0	0	0	d:Fungi(1.0000),p:Chytridiomycota(0.8700),c:Chytridiomycetes(0.0200),o:Thelephorales(0.0100),f:Thelephoraceae(0.0100)
Otu0003849	0	0	0	0	0	0	0	0	0	0	0	0	0	0	0	0	0	0	0	5	3	0	0	0	0	0	0	6	0	1	d:Fungi(1.0000),p:Ascomycota(0.9000),c:Eurotiomycetes(0.8800),o:Chaetothyriales(0.8000),f:Herpotrichiellaceae(0.3800),g:Capronia(0.3400),s:Basiseptospora_fallax_SH016355.07FU(0.0100)
Otu0003852	0	0	0	0	0	0	0	0	0	0	0	0	0	0	0	0	0	0	5	0	0	3	0	0	0	0	0	2	0	0	d:Fungi(1.0000),p:Ascomycota(1.0000),c:Eurotiomycetes(0.9200),o:Chaetothyriales(0.9200),f:Herpotrichiellaceae(0.6900),g:Cladophialophora(0.6900),s:Knufia_aspidiotus_SH193980.07FU(0.0300)
Otu0003854	0	0	0	2	0	0	0	0	1	0	0	0	3	1	0	1	3	1	0	0	0	1	0	0	3	0	0	0	0	2	d:Fungi(1.0000),p:Ascomycota(1.0000),c:Eurotiomycetes(1.0000),o:Eurotiales(1.0000),f:Trichocomaceae(1.0000),g:Aspergillus(0.9700),s:Aspergillus_flavus_SH216041.07FU(0.4400)
Otu0003865	0	0	0	0	0	0	0	0	0	0	0	0	0	0	0	0	0	4	0	2	0	0	5	0	0	0	0	5	0	0	d:Fungi(1.0000),p:Ascomycota(0.7600),c:Sordariomycetes(0.1900),o:Hypocreales(0.0800),f:Verrucariaceae(0.0700),g:Verrucaria(0.0500),s:Remleria_rhododendricola_SH492820.07FU(0.0300)
Otu0003868	0	0	0	0	0	0	0	0	0	0	0	0	0	0	0	0	0	0	0	0	0	0	0	0	0	0	0	0	0	4	d:Fungi(1.0000),p:Ascomycota(1.0000),c:Sordariomycetes(0.6700),o:Hypocreales(0.6600),f:Nectriaceae(0.6300),g:Cosmospora(0.5800),s:Nectria_cinnabarina_SH175272.07FU(0.0300)
Otu0003871	0	0	0	3	0	1	0	0	0	0	0	0	0	0	0	0	0	0	0	0	0	0	0	0	0	0	0	1	0	0	d:Fungi(1.0000),p:Ascomycota(1.0000),c:Pezizomycotina_cls_Incertae_sedis(0.0200),o:Pezizomycotina_ord_Incertae_sedis(0.0200),f:Pezizomycotina_fam_Incertae_sedis(0.0200),g:Chaetosphaeronema(0.0200),s:Chaetosphaeronema_hispidulum_SH488912.07FU(0.0200)
Otu0003877	1	2	0	0	0	0	0	0	0	0	0	0	0	0	0	1	0	1	1	0	1	0	0	0	1	0	0	10	5	1	d:Protista(0.6300),p:Ciliophora(0.6300),c:Pezizomycotina_cls_Incertae_sedis(0.0500),o:Pezizomycotina_ord_Incertae_sedis(0.0500),f:Pezizomycotina_fam_Incertae_sedis(0.0500),g:Ciliophora(0.0500)
Otu0003903	0	1	0	0	0	0	0	0	1	0	0	5	7	1	7	0	0	0	0	0	0	0	0	0	0	0	0	0	0	0	d:Fungi(0.9100),p:Basidiomycota(0.5600),c:Agaricomycetes(0.4800),o:Agaricales(0.1700),f:Orbiliaceae(0.0600),g:Orbilia(0.0500),s:Psathyrella_maculata_SH494479.07FU(0.0300)
Otu0003910	0	0	0	0	11	0	0	0	0	0	0	0	1	0	0	0	0	0	0	0	0	0	0	0	0	0	0	0	0	5	d:Fungi(1.0000),p:Basidiomycota(0.9900),c:Agaricomycetes(0.9900),o:Polyporales(0.9900),f:Meruliaceae(0.9900),g:Bjerkandera(0.9900),s:Bjerkandera_adusta_SH197894.07FU(0.8500)
Otu0003911	0	0	0	0	0	0	0	0	0	0	0	0	0	0	0	0	0	0	0	0	0	0	0	0	14	0	0	0	0	0	d:Fungi(1.0000),p:Ascomycota(0.8000),c:Dothideomycetes(0.8000),o:Pleosporales(0.8000),f:Leptosphaeriaceae(0.7700),g:Leptosphaeria(0.7700)
Otu0003915	0	10	0	0	0	4	0	0	0	1	0	0	0	0	0	0	0	0	0	0	0	0	0	0	0	0	0	0	0	0	d:Fungi(1.0000),p:Ascomycota(1.0000),c:Sordariomycetes(1.0000),o:Sordariomycetidae_ord_Incertae_sedis(1.0000),f:Glomerellaceae(1.0000),g:Colletotrichum(1.0000),s:Colletotrichum_destructivum_SH375584.07FU(0.4700)
Otu0003917	0	0	0	0	0	0	0	0	0	0	0	0	2	0	0	0	0	0	0	0	0	0	0	0	0	0	0	0	0	0	d:Fungi(0.8300),p:Basidiomycota(0.4800),c:Agaricomycetes(0.4200),o:Agaricales(0.1600),f:Meruliaceae(0.0700),g:Merismodes(0.0400),s:Bjerkandera_adusta_SH212609.07FU(0.0200)
Otu0003926	0	0	0	0	0	0	0	0	0	0	0	0	0	0	0	0	0	0	0	0	0	12	20	0	0	0	0	10	0	0	d:Fungi(0.9900),p:Basidiomycota(0.9800),c:Agaricomycetes(0.9700),o:Agaricales(0.9400),f:Inocybaceae(0.2000),g:Inocybe(0.1300),s:Inocybe_sororia_SH032891.07FU(0.0300)
Otu0003928	0	0	3	0	10	12	0	0	0	0	0	0	0	1	0	0	0	0	0	0	0	0	0	0	0	0	0	0	0	0	d:Fungi(1.0000),p:Glomeromycota(1.0000),c:Glomeromycetes(1.0000),o:Glomerales(1.0000),f:Glomeraceae(1.0000),g:Funneliformis(0.1500),s:Funneliformis_caledonium_SH179684.07FU(0.0100)
Otu0003944	0	0	0	0	0	0	0	0	0	0	0	0	0	0	0	0	0	0	0	0	0	0	7	0	0	0	0	4	0	0	d:Fungi(0.9600),p:Basidiomycota(0.6200),c:Agaricomycetes(0.4100),o:Agaricales(0.2000),f:Hymenochaetaceae(0.0500),g:Puccinia(0.0400),s:Erythrobasidium_elongatum_SH194741.07FU(0.0300)
Otu0003946	0	0	0	0	0	0	0	0	0	0	0	0	0	0	0	0	1	0	0	0	0	0	0	0	0	0	0	0	0	1	d:Fungi(1.0000),p:Ascomycota(1.0000),c:Pezizomycetes(1.0000)
Otu0003957	0	0	1	0	0	0	0	0	0	0	0	0	0	0	28	0	0	0	0	0	0	0	0	0	0	0	0	0	0	0	d:Fungi(1.0000),p:Ascomycota(1.0000),c:Eurotiomycetes(0.8100),o:Chaetothyriales(0.8100),f:Coniochaetaceae(0.1900),g:Coniochaeta(0.1900),s:Coniochaeta_lignicola_SH015652.07FU(0.1900)
Otu0003968	0	0	0	0	0	0	0	0	0	0	0	0	0	0	0	0	0	0	0	0	0	0	0	0	0	1	0	0	0	0	d:Fungi(1.0000),p:Basidiomycota(1.0000),c:Agaricomycetes(1.0000),o:Phallales(1.0000),f:Phallaceae(1.0000),g:Clathrus(1.0000),s:Clathrus_ruber_SH205137.07FU(1.0000)
Otu0003978	0	0	0	0	0	0	0	0	0	0	0	0	0	0	0	0	2	3	2	3	5	4	2	5	3	0	0	5	13	4	d:Fungi(1.0000),p:Ascomycota(0.5500),c:Sordariomycetes(0.5500),o:Coniochaetales(0.0100)
Otu0003987	0	0	0	0	0	0	0	0	0	0	0	0	0	0	23	0	0	0	0	0	0	0	0	0	0	0	0	0	0	0	d:Fungi(1.0000),p:Ascomycota(1.0000),c:Leotiomycetes(0.7900),o:Helotiales(0.7900)
Otu0003988	0	0	0	0	0	1	0	0	0	0	0	0	0	0	0	0	5	3	2	3	2	0	0	0	10	0	0	0	0	0	d:Fungi(1.0000),p:Zygomycota(0.9500),c:Mortierellomycotina_cls_Incertae_sedis(0.9500),o:Mortierellales(0.9500),f:Mortierellaceae(0.3500),g:Mortierella(0.3500),s:Pulchromyces_fimicola_SH213857.07FU(0.0100)
Otu0003996	0	0	0	0	0	0	0	0	0	0	0	0	0	0	0	0	3	4	0	0	0	0	0	0	0	12	0	0	0	0	d:Fungi(1.0000),p:Ascomycota(1.0000),c:Dothideomycetes(1.0000),o:Dothideales(0.9000),f:Dothioraceae(0.5000),g:Kabatiella(0.2800),s:Kabatiella_bupleuri_SH103326.07FU(0.2400)
Otu0004000	0	0	0	0	0	0	0	0	0	0	0	0	0	0	0	0	0	0	0	0	1	0	0	0	0	0	0	0	1	0	d:Fungi(1.0000),p:Ascomycota(1.0000),c:Dothideomycetes(1.0000),o:Venturiales(1.0000),f:Venturiaceae(1.0000),g:Veronaeopsis(1.0000),s:Veronaeopsis_simplex_SH219442.07FU(0.3300)
Otu0004005	0	0	0	0	0	0	0	0	0	0	0	0	5	0	11	0	0	0	0	0	0	0	1	0	0	0	0	0	0	0	d:Fungi(0.8900),p:Basidiomycota(0.5200),c:Agaricomycetes(0.5200),o:Agaricales(0.2000),f:Inocybaceae(0.0700),g:Inocybe(0.0700),s:Linderina_pennispora_SH217299.07FU(0.0400)
Otu0004006	0	0	0	0	0	1	0	0	0	0	0	0	0	0	2	0	0	0	7	3	0	0	0	1	0	1	0	0	0	0	d:Fungi(1.0000),p:Ascomycota(1.0000),c:Sordariomycetes(1.0000),o:Hypocreales(0.9600),f:Niessliaceae(0.0600),g:Monocillium(0.0600)
Otu0004017	0	1	1	0	0	0	0	0	0	0	0	0	0	0	0	0	0	0	0	1	0	0	0	0	0	0	0	0	0	0	d:Fungi(1.0000),p:Ascomycota(1.0000),c:Eurotiomycetes(1.0000),o:Eurotiales(0.9500),f:Arachnomycetaceae(0.0300),g:Arachnomyces(0.0300),s:Arachnomyces_gracilis_SH029684.07FU(0.0100)
Otu0004028	0	0	1	0	0	0	0	0	0	0	0	0	0	0	0	1	0	0	0	0	0	0	0	0	0	0	0	1	0	0	d:Fungi(1.0000),p:Zygomycota(1.0000),c:Mucoromycotina_cls_Incertae_sedis(1.0000),o:Mucorales(1.0000),f:Cunninghamellaceae(1.0000),g:Gongronella(1.0000),s:Gongronella_butleri_SH186911.07FU(0.8600)
Otu0004030	0	0	0	0	0	0	0	0	0	0	0	0	0	0	0	0	0	0	0	0	2	0	9	0	0	0	0	0	0	0	d:Fungi(1.0000),p:Ascomycota(0.9100),c:Eurotiomycetes(0.8800),o:Chaetothyriales(0.7900),f:Herpotrichiellaceae(0.2200),g:Verrucaria(0.0500),s:Verrucaria_devensis_SH202824.07FU(0.0100)
Otu0004034	0	0	0	0	0	2	0	0	0	0	0	0	0	0	0	0	3	16	0	2	4	0	0	0	2	0	0	1	0	0	d:Fungi(1.0000),p:Basidiomycota(1.0000),c:Agaricomycetes(1.0000),o:Cantharellales(1.0000),f:Ceratobasidiaceae(1.0000),g:Ceratobasidium(0.0600)
Otu0004038	0	0	0	0	0	0	0	0	0	0	0	0	0	0	0	0	0	9	0	0	0	0	0	0	0	0	0	0	0	0	d:unidentified(0.5700),p:Chytridiomycota(0.1000),c:Chytridiomycetes(0.0600),o:Spizellomycetales(0.0500),f:Spizellomycetaceae(0.0400),g:Powellomyces(0.0400),s:Conocybe_rickeniana_SH223441.07FU(0.0100)
Otu0004039	0	0	0	0	9	0	0	0	0	0	0	0	0	1	0	0	0	0	0	0	0	0	0	0	0	0	0	0	0	0	d:Fungi(0.9600),p:Chytridiomycota(0.6100),c:Chytridiomycetes(0.4000),o:Spizellomycetales(0.4000),f:Spizellomycetaceae(0.3600),g:Spizellomyces(0.3300),s:Spizellomyces_pseudodichotomus_SH196352.07FU(0.0600)
Otu0004042	0	0	0	0	0	0	0	0	0	0	0	0	0	0	0	0	0	0	0	0	0	1	0	0	0	0	0	0	0	0	d:Fungi(1.0000),p:Ascomycota(1.0000),c:Orbiliomycetes(0.9700),o:Orbiliales(0.8700),f:Orbiliaceae(0.2300),g:Hyalorbilia(0.1300),s:Hyalorbilia_juliae_SH490699.07FU(0.1200)
Otu0004055	0	0	0	0	0	0	0	0	0	0	0	0	0	0	0	0	0	0	0	0	0	1	0	0	0	0	0	0	0	0	d:Fungi(1.0000),p:Ascomycota(1.0000),c:Dothideomycetes(0.9600),o:Pleosporales(0.9200),f:Latoruaceae(0.1700),g:Matsushimamyces(0.1700),s:Matsushimamyces_venustum_SH494136.07FU(0.1500)
Otu0004058	0	0	0	0	0	0	0	0	0	0	0	0	0	0	0	0	0	0	0	0	0	0	0	0	14	0	0	0	0	0	d:Fungi(1.0000),p:Ascomycota(0.9900),c:Eurotiomycetes(0.9900),o:Chaetothyriales(0.9900),f:Herpotrichiellaceae(0.1100),g:Capronia(0.0400),s:Capronia_acutiseta_SH018810.07FU(0.0400)
Otu0004062	0	3	0	0	2	2	0	0	0	0	0	0	0	0	0	0	0	1	0	2	0	0	0	0	0	0	0	0	0	0	d:Fungi(1.0000),p:Basidiomycota(1.0000),c:Tremellomycetes(1.0000),o:Holtermanniales(0.3600),f:Holtermanniales_fam_Incertae_sedis(0.3600),g:Holtermanniella(0.3500),s:Holtermanniella_takashimae_SH190741.07FU(0.3500)
Otu0004066	0	0	0	1	1	0	0	0	0	0	0	0	0	4	0	0	13	89	0	16	11	0	1	0	9	1	0	4	0	0	d:Fungi(1.0000),p:Basidiomycota(1.0000),c:Agaricomycetes(1.0000),o:Cantharellales(1.0000),f:Ceratobasidiaceae(1.0000),g:Ceratobasidium(0.1400)
Otu0004071	0	0	0	0	0	0	0	0	0	0	0	0	0	0	0	0	15	0	0	0	0	0	0	0	1	0	0	0	0	0	d:Fungi(0.9700),p:Basidiomycota(0.6500),c:Agaricomycetes(0.5300),o:Agaricales(0.1900),f:Boletaceae(0.0700),g:Cortinarius(0.0300),s:Psathyrella_romellii_SH494477.07FU(0.0200)
Otu0004084	0	0	0	0	0	0	0	0	0	0	0	0	0	1	0	0	2	9	0	0	0	0	0	0	0	1	0	0	0	0	d:Fungi(1.0000),p:Basidiomycota(0.9900),c:Cystobasidiomycetes(0.9700),o:Erythrobasidiales(0.9700),f:Erythrobasidiales_fam_Incertae_sedis(0.9700),g:Erythrobasidium(0.9700),s:Erythrobasidium_hasegawianum_SH194739.07FU(0.8400)
Otu0004094	0	1	0	0	0	0	0	0	0	0	0	0	0	0	0	0	0	0	0	0	0	0	0	0	0	0	0	0	0	0	d:Fungi(0.9500),p:Basidiomycota(0.5400),c:Agaricomycetes(0.5200),o:Thelephorales(0.1500),f:Thelephoraceae(0.1500),g:Clavaria(0.0400),s:Clavaria_zollingeri_SH022755.07FU(0.0400)
Otu0004095	0	9	2	0	0	0	0	0	0	0	0	0	0	0	0	0	0	0	0	0	0	0	0	0	0	0	0	0	0	0	d:Fungi(1.0000),p:Ascomycota(0.9400),c:Pezizomycetes(0.8100),o:Pezizales(0.7700),f:Pyronemataceae(0.6200),g:Pseudaleuria(0.3200),s:Pseudaleuria_quinaultiana_SH215688.07FU(0.3200)
Otu0004115	0	29	0	13	0	0	0	0	0	1	1	2	0	0	1	0	0	1	0	0	1	0	0	0	0	0	0	0	0	0	d:Fungi(1.0000),p:Zygomycota(1.0000),c:Mucoromycotina_cls_Incertae_sedis(1.0000),o:Mucorales(1.0000)
Otu0004117	0	0	0	1	8	0	0	0	0	0	0	0	0	0	0	0	6	0	0	0	0	0	0	0	0	0	0	0	0	0	d:Fungi(1.0000),p:Ascomycota(1.0000),c:Sordariomycetes(1.0000),o:Hypocreales(1.0000),f:Nectriaceae(1.0000),g:Fusarium(0.0100)
Otu0004121	0	0	0	2	0	0	0	0	0	0	0	0	0	0	0	0	0	0	0	0	0	0	0	0	0	0	0	0	0	0	d:Fungi(0.9700),p:Basidiomycota(0.5700),c:Agaricomycetes(0.5200),o:Agaricales(0.2100),f:Thelephoraceae(0.1200),g:Inocybe(0.0900),s:Inocybe_catalaunica_SH219800.07FU(0.0200)
Otu0004141	0	0	0	0	0	0	0	0	0	0	0	0	0	0	0	0	0	0	0	0	0	0	0	0	0	0	0	0	0	0	d:Fungi(1.0000),p:Basidiomycota(1.0000),c:Agaricomycetes(1.0000),o:Agaricales(1.0000)
Otu0004148	0	0	0	0	0	0	0	0	0	0	0	0	0	1	0	0	3	0	0	14	0	0	0	0	0	0	0	0	0	0	d:Fungi(1.0000),p:Ascomycota(0.7700),c:Pezizomycetes(0.6600),o:Pezizales(0.3800),f:Ascobolaceae(0.3200),g:Ascobolus(0.3200),s:Ascobolus_carbonarius_SH492606.07FU(0.3200)
Otu0004152	0	0	0	0	0	0	0	0	0	0	0	0	0	0	0	0	0	2	7	1	0	0	0	0	0	11	0	0	0	0	d:Fungi(1.0000),p:Ascomycota(0.7300),c:Sordariomycetes(0.6900),o:Hypocreales(0.6200),f:Nectriaceae(0.1000),g:Chaetomium(0.0700),s:Nectria_eustromatica_SH207583.07FU(0.0300)
Otu0004166	0	0	0	0	0	0	0	0	0	0	0	0	0	0	0	0	0	0	0	0	7	0	1	0	0	0	0	0	21	0	d:Fungi(0.9600),p:Basidiomycota(0.5300),c:Agaricomycetes(0.5100),o:Agaricales(0.2900),f:Thelephoraceae(0.0900),g:Orbilia(0.0200),s:Trichaptum_biforme_SH178781.07FU(0.0200)
Otu0004173	0	0	0	0	0	0	0	0	0	0	0	0	0	0	0	0	2	1	0	0	0	0	0	0	0	7	0	0	0	0	d:Fungi(1.0000),p:Ascomycota(0.9500),c:Eurotiomycetes(0.9000),o:Chaetothyriales(0.8100),f:Herpotrichiellaceae(0.4900),g:Exophiala(0.3000),s:Exophiala_salmonis_SH197651.07FU(0.1100)
Otu0004189	0	0	0	0	0	0	0	0	0	0	0	0	0	0	0	0	1	0	5	0	0	2	0	0	0	0	0	1	0	0	d:Fungi(0.9300),p:Basidiomycota(0.5400),c:Agaricomycetes(0.4500),o:Agaricales(0.1900),f:Meruliaceae(0.0900),g:Inocybe(0.0400),s:Stereopsis_radicans_SH494706.07FU(0.0400)
Otu0004199	0	0	0	0	0	0	0	0	0	0	0	0	0	0	0	0	0	0	0	0	0	0	1	6	0	0	0	4	0	0	d:Fungi(0.9400),p:Basidiomycota(0.5400),c:Agaricomycetes(0.4600),o:Agaricales(0.2000),f:Meruliaceae(0.0900),g:Inocybe(0.0400),s:Stereopsis_radicans_SH494706.07FU(0.0400)
Otu0004210	0	0	0	0	0	0	0	0	0	0	0	0	0	0	0	0	3	1	1	1	5	0	0	11	0	0	0	0	0	0	d:Fungi(1.0000),p:Basidiomycota(1.0000),c:Agaricomycetes(1.0000),o:Agaricales(1.0000)
Otu0004214	0	0	0	0	0	0	0	0	1	0	0	0	7	1	0	0	0	0	0	0	0	0	0	0	0	0	0	0	0	0	d:Fungi(0.7000),p:Basidiomycota(0.2700),c:Agaricomycetes(0.1900),o:Thelephorales(0.0900),f:Thelephoraceae(0.0900),g:Derxomyces(0.0400),s:Derxomyces_simaoensis_SH483908.07FU(0.0400)
Otu0004240	0	0	1	2	0	0	0	0	0	0	0	0	0	0	0	0	0	1	0	1	3	0	0	0	0	6	0	0	0	0	d:Fungi(1.0000),p:Glomeromycota(1.0000),c:Glomeromycetes(1.0000),o:Diversisporales(1.0000),f:Diversisporaceae(1.0000),g:Diversispora(0.4300),s:Otospora_bareae_SH196918.07FU(0.1800)
Otu0004245	0	0	0	0	0	0	0	0	0	0	0	0	0	0	0	0	0	0	4	0	0	0	0	0	0	0	0	0	0	0	d:Fungi(1.0000),p:Ascomycota(0.8900),c:Dothideomycetes(0.8500),o:Pleosporales(0.8200),f:Lophiostomataceae(0.1400),g:Trichometasphaeria(0.1200),s:Verrucoconiothyrium_nitidae_SH008358.07FU(0.0200)
Otu0004260	0	0	0	0	0	0	0	0	0	0	0	0	0	0	0	0	7	2	0	0	0	0	0	0	1	0	0	0	0	0	d:Fungi(1.0000),p:Ascomycota(0.9600),c:Eurotiomycetes(0.9600),o:Chaetothyriales(0.9600),f:Herpotrichiellaceae(0.9600),g:Phaeococcomyces(0.9600),s:Phaeococcomyces_nigricans_SH205786.07FU(0.6100)
Otu0004266	0	0	0	0	0	0	0	0	0	0	0	0	0	0	3	0	0	0	0	0	0	0	0	0	0	0	0	19	0	0	d:Fungi(1.0000),p:Ascomycota(1.0000),c:Eurotiomycetes(1.0000),o:Eurotiales(1.0000),f:Trichocomaceae(1.0000),g:Talaromyces(0.0500),s:Talaromyces_rubicundus_SH209400.07FU(0.0200)
Otu0004269	0	0	0	0	0	0	0	0	0	0	0	0	0	0	0	0	2	0	1	3	0	1	1	1	0	1	0	2	0	0	d:Fungi(1.0000),p:Basidiomycota(1.0000),c:Tremellomycetes(1.0000),o:Tremellales(1.0000),f:Tremellales_fam_Incertae_sedis(1.0000),g:Cryptococcus(1.0000),s:Cryptococcus_aerius_SH190019.07FU(0.0400)
Otu0004282	0	0	0	0	0	0	0	0	0	0	0	0	0	0	0	0	0	0	2	0	0	0	0	0	0	0	0	0	0	0	d:Fungi(0.7800),p:Basidiomycota(0.2000),c:Agaricomycetes(0.1900),o:Thelephorales(0.0900),f:Thelephoraceae(0.0900),g:Inocybe(0.0200),s:Elaphomyces_septatus_SH487981.07FU(0.0100)
Otu0004296	0	0	0	0	0	0	0	0	0	0	0	0	0	0	0	0	7	1	0	0	1	0	0	0	0	0	0	0	0	0	d:Fungi(1.0000),p:Ascomycota(1.0000),c:Dothideomycetes(0.9800),o:Pleosporales(0.9600),f:Pleosporales_fam_Incertae_sedis(0.0400),g:Phaeosphaeria(0.0200),s:Dictyosporium_heptasporum_SH010279.07FU(0.0100)
Otu0004302	0	0	0	0	0	0	0	0	0	0	0	0	0	0	0	0	0	0	0	0	0	0	0	0	0	0	4	0	0	0	d:Fungi(1.0000),p:Basidiomycota(0.2200),c:Agaricomycetes(0.1900),o:Hymenochaetales(0.0400),f:Hymenochaetales_fam_Incertae_sedis(0.0200),g:Sphagnomphalia(0.0200),s:Sphagnomphalia_brevibasidiata_SH482186.07FU(0.0200)
Otu0004312	0	0	0	0	0	0	0	0	0	0	0	0	0	0	0	0	0	6	0	0	0	0	0	0	0	0	0	0	0	2	d:Fungi(0.9700),p:Basidiomycota(0.5100),c:Agaricomycetes(0.4100),o:Agaricales(0.2000),f:Inocybaceae(0.0700),g:Inocybe(0.0600),s:Barbatospora_ambicaudata_SH478217.07FU(0.0500)
Otu0004335	0	0	0	0	0	1	0	0	0	9	0	0	0	0	0	0	2	1	0	7	3	1	3	1	2	1	0	3	7	0	d:Fungi(1.0000),p:Ascomycota(1.0000),c:Sordariomycetes(1.0000),o:Coniochaetales(1.0000),f:Coniochaetaceae(1.0000),g:Coniochaeta(0.9900)
Otu0004339	0	16	0	0	0	0	0	0	0	0	1	0	0	0	0	0	0	0	0	0	0	0	0	0	0	1	0	0	0	0	d:Fungi(1.0000),p:Chytridiomycota(0.9700),c:Chytridiomycetes(0.9700),o:Rhizophlyctidales(0.9500),f:Rhizophlyctidaceae(0.9500),g:Rhizophlyctis(0.9500),s:Rhizophlyctis_rosea_SH202088.07FU(0.7100)
Otu0004373	0	0	0	0	0	0	0	0	0	0	0	0	0	0	0	12	0	0	0	1	1	1	1	1	0	0	0	0	1	1	d:Fungi(0.7600),p:Basidiomycota(0.3200),c:Agaricomycetes(0.2800),o:Agaricales(0.1500),f:Xylariaceae(0.0300),g:Archaeorhizomyces(0.0300),s:Inocybe_leucoloma_SH209539.07FU(0.0200)
Otu0004404	0	0	0	0	0	0	0	0	0	0	0	0	0	0	0	0	0	0	0	0	0	4	4	0	0	0	0	4	0	0	d:Protista(0.5500),p:Cercozoa(0.5500),c:Agaricomycetes(0.1000),o:Thelephorales(0.0400),f:Thelephoraceae(0.0400),g:Inocybe(0.0200),s:Inocybe_leucoloma_SH209539.07FU(0.0100)
Otu0004413	0	0	0	0	0	0	0	0	1	0	0	0	0	0	0	0	0	0	0	0	0	0	0	0	0	0	0	0	0	0	d:Fungi(1.0000),p:Ascomycota(0.0100),c:Sordariomycetes(0.0100),o:Sordariales(0.0100),f:Chaetomiaceae(0.0100),g:Chaetomium(0.0100),s:Chaetomium_fusisporum_SH013969.07FU(0.0100)
Otu0004416	0	0	8	0	2	2	0	0	5	0	0	0	0	0	0	0	0	0	0	0	0	0	0	0	0	0	0	0	0	0	d:Fungi(1.0000),p:Basidiomycota(1.0000),c:Agaricomycetes(1.0000),o:Agaricales(1.0000)
Otu0004418	0	0	0	0	0	0	0	0	0	0	0	0	0	1	0	4	0	3	0	0	1	0	0	2	0	7	0	1	0	8	d:Fungi(1.0000),p:Ascomycota(1.0000),c:Leotiomycetes(1.0000),o:Helotiales(1.0000)
Otu0004419	0	0	0	0	0	0	0	0	0	0	0	1	0	0	0	0	0	1	0	0	0	1	0	0	0	0	0	0	0	1	d:Fungi(1.0000),p:Ascomycota(0.9900),c:Leotiomycetes(0.9800),o:Helotiales(0.9800)
Otu0004423	0	4	0	0	0	0	0	0	11	0	0	0	0	0	1	0	0	0	0	0	0	0	0	0	0	0	0	0	0	0	d:Fungi(0.9900),p:Basidiomycota(0.6100),c:Agaricomycetes(0.5400),o:Agaricales(0.1900),f:Meruliaceae(0.0700),g:Marasmius(0.0300),s:Marasmius_torquescens_SH174919.07FU(0.0300)
Otu0004431	0	0	0	0	0	0	0	0	0	0	0	0	0	0	0	9	0	1	0	0	0	0	0	1	0	0	0	0	0	0	d:Fungi(1.0000),p:Ascomycota(1.0000),c:Pezizomycetes(1.0000)
Otu0004441	0	0	0	0	0	0	0	0	0	0	0	0	0	0	0	0	0	0	0	0	1	0	0	0	0	0	0	1	0	0	d:Fungi(1.0000),p:Ascomycota(1.0000),c:Leotiomycetes(1.0000),o:Helotiales(1.0000),f:Helotiales_fam_Incertae_sedis(1.0000),g:Scytalidium(0.0500),s:Scytalidium_cuboideum_SH211364.07FU(0.0400)
Otu0004449	0	0	0	0	0	0	0	0	0	0	0	0	0	2	0	0	0	8	0	0	0	0	0	0	0	0	0	1	0	0	d:Fungi(1.0000),p:Ascomycota(0.9900),c:Eurotiomycetes(0.9800),o:Chaetothyriales(0.8900),f:Herpotrichiellaceae(0.2100),g:Phaeomoniella(0.1700),s:Mycocalicium_subtile_SH027866.07FU(0.0100)
Otu0004452	0	0	0	0	0	0	0	0	0	0	0	0	0	0	0	0	0	0	0	0	0	0	5	1	0	0	0	11	0	0	d:Fungi(0.8800),p:Basidiomycota(0.3400),c:Agaricomycetes(0.3200),o:Agaricales(0.1300),f:Cortinariaceae(0.0700),g:Cortinarius(0.0600),s:Pichia_norvegensis_SH211713.07FU(0.0100)
Otu0004454	0	0	0	0	0	0	0	0	0	0	0	0	0	0	0	0	1	5	15	6	6	32	14	13	9	0	1	13	4	9	d:Fungi(1.0000),p:Ascomycota(1.0000),c:Eurotiomycetes(1.0000),o:Chaetothyriales(1.0000)
Otu0004480	0	4	0	0	5	7	0	0	0	2	0	0	15	3	3	0	1	0	0	0	0	0	0	0	0	0	0	0	0	0	d:Fungi(1.0000)
Otu0004482	0	0	0	4	0	0	0	0	0	0	0	0	1	0	0	0	0	1	0	0	0	0	0	0	0	0	0	2	0	0	d:Fungi(0.9700),p:Basidiomycota(0.4800),c:Agaricomycetes(0.4100),o:Agaricales(0.1500),f:Thelephoraceae(0.0800),g:Inocybe(0.0400),s:Ambispora_appendicula_SH213768.07FU(0.0300)
Otu0004485	0	3	0	0	0	4	0	0	0	0	0	0	0	0	0	0	0	0	0	0	0	0	0	0	0	0	0	0	0	0	d:Fungi(0.9700),p:Chytridiomycota(0.4700),c:Chytridiomycetes(0.4700),o:Chaetothyriales(0.0100),f:Hysteriaceae(0.0100),g:Hysteropatella(0.0100),s:Hysteropatella_prostii_SH523728.07FU(0.0100)
Otu0004491	0	0	0	0	0	0	0	0	0	0	0	0	0	0	0	0	0	0	0	0	1	1	0	2	0	0	0	2	7	0	d:Fungi(0.9400),p:Basidiomycota(0.6000),c:Agaricomycetes(0.5100),o:Agaricales(0.2300),f:Glomeraceae(0.0700),g:Psathyrella(0.0400),s:Psathyrella_maculata_SH494479.07FU(0.0300)
Otu0004492	0	0	0	0	0	1	0	0	9	0	0	0	0	0	0	0	0	0	0	0	0	0	0	0	0	0	0	0	0	0	d:Fungi(1.0000),p:Ascomycota(0.7200),c:Pezizomycetes(0.5000),o:Pezizales(0.4800),f:Pezizaceae(0.4600),g:Peziza(0.1400),s:Peziza_nivalis_SH210381.07FU(0.0400)
Otu0004504	0	0	1	0	0	0	0	0	0	0	0	0	0	0	0	0	0	0	0	0	0	0	0	0	2	0	0	0	0	0	d:Fungi(1.0000),p:Ascomycota(1.0000),c:Dothideomycetes(0.9900),o:Pleosporales(0.9900),f:Massarinaceae(0.0200),g:Massarina(0.0200)
Otu0004509	0	1	1	0	0	0	1	0	0	2	140	0	0	0	0	2	0	0	0	0	0	0	0	0	0	0	0	0	0	0	d:Fungi(1.0000),p:Zygomycota(1.0000),c:Mucoromycotina_cls_Incertae_sedis(1.0000),o:Mucorales(1.0000),f:Cunninghamellaceae(1.0000),g:Gongronella(1.0000),s:Gongronella_butleri_SH186911.07FU(0.8100)
Otu0004518	0	0	0	0	0	0	0	0	0	0	0	0	0	0	0	0	0	8	0	0	0	0	0	0	0	5	0	0	0	0	d:Fungi(1.0000)
Otu0004522	0	5	3	0	0	2	0	0	0	0	0	0	0	0	0	0	0	0	0	0	0	0	0	0	0	0	0	0	0	0	d:Fungi(1.0000),p:Basidiomycota(1.0000),c:Tremellomycetes(1.0000),o:Trichosporonales(1.0000),f:Trichosporonaceae(1.0000),g:Trichosporon(1.0000),s:Trichosporon_asteroides_SH375240.07FU(0.4300)
Otu0004526	0	0	1	4	0	1	0	8	0	0	0	0	0	0	1	0	0	0	0	0	0	0	0	0	0	0	0	0	0	0	d:Fungi(1.0000),p:Ascomycota(1.0000),c:Sordariomycetes(1.0000),o:Hypocreales(1.0000),f:Hypocreaceae(0.9800),g:Gliocladium(0.0100)
Otu0004538	0	0	0	0	0	0	0	0	0	0	0	0	0	0	0	0	0	0	0	0	0	0	0	1	0	0	0	0	0	0	d:Fungi(0.9900),p:Chytridiomycota(0.8900),c:Chytridiomycetes(0.8900),o:Rhizophlyctidales(0.8300),f:Rhizophlyctidaceae(0.8300),g:Rhizophlyctis(0.8300),s:Psathyrella_cotonea_SH031760.07FU(0.0100)
Otu0004540	0	0	1	0	0	2	0	0	0	0	0	0	0	0	0	0	0	0	0	0	0	0	0	1	6	0	0	0	0	0	d:Fungi(1.0000),p:Ascomycota(0.8700),c:Sordariomycetes(0.8000),o:Xylariales(0.8000),f:Xylariaceae(0.6400),g:Annulohypoxylon(0.3100),s:Circinotrichum_cycadis_SH014047.07FU(0.0700)
Otu0004542	0	4	0	0	0	0	0	0	11	0	0	0	3	0	0	0	0	1	0	0	0	0	0	0	0	0	0	0	0	0	d:Fungi(1.0000),p:Ascomycota(1.0000),c:Sordariomycetes(0.9900),o:Hypocreales(0.9900),f:Bionectriaceae(0.9900),g:Stephanonectria(0.7600),s:Stephanonectria_keithii_SH207989.07FU(0.5900)
Otu0004550	0	0	0	0	0	0	0	0	0	0	0	0	0	0	0	0	0	1	0	0	0	1	0	0	1	5	0	0	0	0	d:Fungi(1.0000),p:Rozellomycota(0.5500),c:Agaricomycetes(0.0200),o:Agaricales(0.0100),f:Inocybaceae(0.0100),g:Steccherinum(0.0100),s:Steccherinum_aridum_SH018007.07FU(0.0100)
Otu0004557	0	0	3	77	0	0	0	0	0	0	1	4	4	0	0	1	0	0	0	0	0	0	2	0	0	0	0	0	0	0	d:Fungi(0.9900),p:Basidiomycota(0.5700),c:Agaricomycetes(0.5100),o:Agaricales(0.1600),f:Thelephoraceae(0.1100),g:Cyathus(0.0700),s:Cyathus_striatus_SH202152.07FU(0.0700)
Otu0004567	0	0	0	0	0	0	0	0	0	0	0	0	0	0	0	0	0	0	1	0	0	0	1	0	8	0	0	0	0	0	d:Fungi(0.9700),p:Ciliophora(0.0300)
Otu0004579	0	0	0	0	0	0	0	0	0	0	0	0	0	0	0	0	0	0	0	4	6	0	0	0	0	0	0	0	4	0	d:Fungi(0.8300),p:Chytridiomycota(0.7700),c:Chytridiomycetes(0.5700),o:Spizellomycetales(0.5700),f:Spizellomycetaceae(0.0900),g:Spizellomyces(0.0800),s:Spizellomyces_pseudodichotomus_SH196352.07FU(0.0200)
Otu0004580	0	0	0	0	0	0	0	0	0	0	0	0	0	0	0	0	0	0	0	0	1	0	0	1	0	0	0	0	0	2	d:Fungi(1.0000),p:Ascomycota(1.0000),c:Eurotiomycetes(0.9200),o:Eurotiales(0.9200),f:Trichocomaceae(0.9200),g:Talaromyces(0.8000),s:Talaromyces_calidicanius_SH282948.07FU(0.2900)
Otu0004594	0	0	0	0	0	0	0	0	0	0	0	0	0	0	0	0	0	0	0	0	0	0	0	0	0	0	0	0	0	0	d:Fungi(1.0000),p:Basidiomycota(0.9900),c:Agaricomycetes(0.9900),o:Russulales(0.8900),f:Peniophoraceae(0.8900),g:Peniophora(0.6700),s:Peniophora_laxitexta_SH188971.07FU(0.0400)
Otu0004601	0	0	0	0	0	0	0	0	0	0	0	0	0	0	0	0	11	0	0	0	0	0	0	0	0	0	0	0	0	0	d:Fungi(1.0000),p:Ascomycota(0.0700),c:Leotiomycetes(0.0400),o:Helotiales(0.0400),f:Helotiales_fam_Incertae_sedis(0.0400),g:Dactylaria(0.0400),s:Dactylaria_ampulliformis_SH477223.07FU(0.0400)
Otu0004616	0	0	0	0	0	0	0	0	0	0	0	0	0	0	0	0	0	0	0	1	0	0	1	1	0	0	0	7	0	0	d:Fungi(1.0000),p:Ascomycota(1.0000),c:Sordariomycetes(0.9100),o:Sordariales(0.9100)
Otu0004619	0	0	0	0	0	0	0	0	0	0	0	0	0	0	0	0	0	0	0	0	0	0	0	0	0	0	0	9	0	0	d:Fungi(1.0000),p:Glomeromycota(1.0000),c:Glomeromycetes(1.0000),o:Glomerales(1.0000),f:Glomeraceae(1.0000)
Otu0004620	0	0	0	0	0	0	0	0	0	0	0	0	0	0	0	0	3	0	0	0	0	0	0	0	12	0	0	0	0	0	d:Fungi(1.0000),p:Basidiomycota(0.9300),c:Agaricomycetes(0.9200),o:Trechisporales(0.8900),f:Hydnodontaceae(0.6000),g:Trechispora(0.6000),s:Trechispora_microspora_SH009021.07FU(0.0300)
Otu0004629	0	0	0	7	0	2	0	0	0	0	0	1	0	0	0	0	0	0	0	0	0	0	0	0	0	0	0	0	0	0	d:unidentified(0.6700),p:Chytridiomycota(0.1200),c:Chytridiomycetes(0.1000),o:Spizellomycetales(0.0900),f:Spizellomycetaceae(0.0800),g:Spizellomyces(0.0400),s:Mangrovispora_pemphii_SH495200.07FU(0.0100)
Otu0004632	0	3	1	2	0	0	0	0	0	0	0	0	0	0	3	0	0	1	0	0	0	0	0	0	1	0	0	0	0	0	d:Fungi(0.9900),p:Glomeromycota(0.9800),c:Glomeromycetes(0.9200),o:Glomerales(0.9000),f:Glomeraceae(0.7700),g:Acaulospora(0.0200),s:Acaulospora_colombiana_SH192333.07FU(0.0100)
Otu0004650	0	0	0	3	0	2	0	4	7	0	0	0	0	0	0	0	0	0	0	0	0	0	1	0	0	0	0	0	0	0	d:Fungi(1.0000),p:Ascomycota(1.0000),c:Sordariomycetes(1.0000),o:Microascales(1.0000),f:Microascaceae(1.0000)
Otu0004659	0	0	0	0	0	0	0	0	0	0	0	0	0	0	0	0	3	0	0	0	1	0	1	0	0	0	0	0	0	0	d:Fungi(1.0000),p:Ascomycota(0.9400),c:Leotiomycetes(0.0200),o:Leotiomycetes_ord_Incertae_sedis(0.0200),f:Leotiomycetes_fam_Incertae_sedis(0.0200),g:Geniculospora(0.0200),s:Geniculospora_grandis_SH206123.07FU(0.0200)
Otu0004660	0	0	0	2	0	0	0	0	0	0	0	0	0	0	0	1	0	0	0	0	0	0	0	0	0	0	0	0	0	0	d:Fungi(1.0000),p:Ascomycota(0.9700),c:Agaricomycetes(0.9700),o:Thelephorales(0.9700),f:Thelephoraceae(0.1200),g:Lactarius(0.0400),s:Simplicillium_lanosoniveum_SH196117.07FU(0.0200)
Otu0004680	0	0	3	1	0	0	0	0	0	0	0	1	0	0	6	0	0	1	0	0	0	0	0	0	0	0	0	0	0	0	d:Fungi(1.0000),p:Ascomycota(1.0000),c:Dothideomycetes(0.9800),o:Pleosporales(0.9800),f:Phaeosphaeriaceae(0.6600),g:Phaeosphaeria(0.3400)
Otu0004683	0	0	0	0	0	0	0	0	0	0	0	0	0	0	0	0	0	0	0	0	0	3	4	0	0	0	0	0	0	0	d:Fungi(0.9800),p:Ascomycota(0.9800),c:Agaricomycetes(0.9700),o:Agaricales(0.9700),f:Hygrophoraceae(0.9700),g:Dentiscutata(0.6700),s:Dentiscutata_heterogama_SH004420.07FU(0.0100)
Otu0004687	797	11	97	1	0	0	0	14	16	7	4	4	0	560	0	0	0	1	0	0	0	0	0	0	1	2	0	1	0	0	d:Fungi(1.0000),p:Ascomycota(0.9800),c:Eurotiomycetes(0.9700),o:Eurotiales(0.9700),f:Trichocomaceae(0.9600),g:Penicillium(0.9600),s:Penicillium_polonicum_SH207147.07FU(0.3500)
Otu0004694	0	0	0	0	0	0	0	0	2	0	0	0	0	0	0	0	0	0	0	0	0	0	0	0	0	0	0	0	0	0	d:Fungi(0.9300),p:Basidiomycota(0.5000),c:Agaricomycetes(0.4700),o:Agaricales(0.2100),f:Inocybaceae(0.0600),g:Verrucaria(0.0600),s:Verrucaria_elaeomelaena_SH523909.07FU(0.0300)
Otu0004701	0	2	0	0	0	0	0	1	2	0	0	0	0	0	0	2	0	1	0	0	2	7	1	0	0	0	0	1	4	1	d:Fungi(0.9400),p:Basidiomycota(0.5200),c:Agaricomycetes(0.4800),o:Agaricales(0.1600),f:Thelephoraceae(0.0900),g:Termitomyces(0.0800),s:Candida_vaccinii_SH477167.07FU(0.0300)
Otu0004702	0	0	0	0	0	0	0	0	0	0	0	0	0	0	10	0	0	0	0	0	0	0	0	0	0	0	1	0	0	0	d:Fungi(1.0000),p:Ascomycota(0.9800),c:Dothideomycetes(0.9500),o:Pleosporales(0.9300),f:Phaeosphaeriaceae(0.7200),g:Phaeosphaeria(0.0300)
Otu0004711	0	0	0	0	0	0	0	0	0	0	0	0	0	0	0	0	0	0	0	0	0	0	0	0	0	1	0	3	0	1	d:Fungi(1.0000),p:Ascomycota(1.0000),c:Orbiliomycetes(1.0000),o:Orbiliales(0.0100)
Otu0004718	0	0	2	0	0	0	0	0	0	0	0	0	0	0	0	0	1	0	4	2	0	0	2	1	0	0	0	0	0	1	d:Fungi(1.0000),p:Ascomycota(0.7500),c:Eurotiomycetes(0.7400),o:Chaetothyriales(0.6300),f:Herpotrichiellaceae(0.2500),g:Aphanophora(0.1500),s:Aphanophora_eugeniae_SH023864.07FU(0.1500)
Otu0004720	0	3	0	0	9	0	0	0	0	0	0	0	0	0	0	0	0	0	0	0	0	0	0	0	0	0	0	0	0	0	d:Fungi(1.0000),p:Glomeromycota(1.0000),c:Glomeromycetes(0.8700),o:Archaeosporales(0.8700),f:Archaeosporaceae(0.7700)
Otu0004726	0	0	0	2	0	0	0	0	0	0	0	1	0	0	0	0	0	0	0	2	0	0	0	0	0	0	0	0	0	0	d:Fungi(1.0000),p:Ascomycota(1.0000),c:Dothideomycetes(1.0000),o:Botryosphaeriales(1.0000),f:Botryosphaeriaceae(1.0000),g:Diplodia(0.8100),s:Diplodia_scrobiculata_SH419905.07FU(0.2900)
Otu0004733	0	0	0	1	0	0	0	0	0	0	0	0	0	0	0	2	0	0	0	0	0	0	0	0	0	0	0	0	0	0	d:Fungi(1.0000),p:Ascomycota(0.6900),c:Dothideomycetes(0.6100),o:Pleosporales(0.2600),f:Pleosporaceae(0.2500),g:Pleospora(0.1600),s:Pleospora_scirpicola_SH029228.07FU(0.1600)
Otu0004736	0	0	0	0	0	0	0	0	0	0	0	0	0	0	0	0	0	0	2	0	9	0	0	0	0	0	0	0	0	0	d:Fungi(1.0000),p:Ascomycota(0.9400),c:Dothideomycetes(0.9100),o:Pleosporales(0.9000),f:Phaeosphaeriaceae(0.2300),g:Sclerostagonospora(0.2000),s:Sclerostagonospora_opuntiae_SH182980.07FU(0.2000)
Otu0004741	0	3	1	0	0	2	0	4	0	0	1	0	4	1	1	0	0	0	0	0	0	1	0	0	0	0	0	0	0	0	d:Fungi(1.0000),p:Ascomycota(0.8900),c:Sordariomycetes(0.8900),o:Sordariales(0.8900),f:Lasiosphaeriaceae(0.8900),g:Schizothecium(0.1100),s:Schizothecium_miniglutinans_SH018053.07FU(0.1100)
Otu0004752	0	0	0	0	0	0	0	0	0	0	0	0	0	0	0	0	0	1	0	0	0	0	0	2	0	0	0	3	0	0	d:Fungi(1.0000),p:Ascomycota(0.9900),c:Agaricomycetes(0.5900),o:Saccharomycetales(0.5900),f:Pyronemataceae(0.5400),g:Massaria(0.5200),s:Rhizopogon_roseolus_SH526193.07FU(0.0100)
Otu0004758	0	0	0	1	0	0	0	0	0	0	0	0	0	0	0	0	0	0	0	0	1	8	0	0	0	0	0	0	0	0	d:Fungi(1.0000),p:Glomeromycota(1.0000),c:Glomeromycetes(1.0000),o:Diversisporales(1.0000),f:Diversisporaceae(1.0000),g:Diversispora(0.4700),s:Diversispora_varaderana_SH015010.07FU(0.3100)
Otu0004802	0	0	0	0	0	0	0	0	0	0	0	0	0	0	0	0	0	0	0	0	1	5	0	0	0	0	0	0	10	1	d:Fungi(0.8700),p:Basidiomycota(0.4700),c:Agaricomycetes(0.4300),o:Thelephorales(0.1800),f:Thelephoraceae(0.1800),g:Podoscypha(0.0300),s:Veluticeps_abietina_SH197315.07FU(0.0300)
Otu0004803	0	0	0	0	0	0	0	0	0	0	0	0	10	1	0	0	0	0	0	0	0	0	0	0	0	0	0	0	0	0	d:Fungi(1.0000),p:Basidiomycota(1.0000),c:Agaricomycetes(1.0000),o:Agaricales(1.0000),f:Psathyrellaceae(0.9800),g:Coprinopsis(0.9500),s:Coprinopsis_villosa_SH219017.07FU(0.2800)
Otu0004805	0	0	0	0	0	0	0	0	0	0	0	0	0	0	0	0	0	1	10	0	0	3	0	0	0	0	0	0	0	0	d:Fungi(1.0000),p:Basidiomycota(0.9500),c:Agaricomycetes(0.9500),o:Sebacinales(0.9500),f:Sebacinaceae(0.1100)
Otu0004807	0	0	0	0	0	0	0	0	0	0	0	0	0	0	0	0	0	0	0	0	1	0	0	0	0	0	0	0	0	0	d:Fungi(1.0000),p:Ascomycota(1.0000),c:Pezizomycetes(1.0000),o:Pezizales(1.0000),f:Pezizaceae(1.0000)
Otu0004809	0	0	0	0	0	0	0	0	0	0	0	0	0	0	0	0	0	0	0	0	0	0	0	0	0	0	0	0	0	0	d:Fungi(1.0000),p:Ascomycota(1.0000),c:Eurotiomycetes(1.0000),o:Onygenales(1.0000),f:Onygenaceae(1.0000),g:Chrysosporium(1.0000),s:Chrysosporium_carmichaelii_SH187838.07FU(0.0100)
Otu0004811	0	0	0	0	0	0	0	0	0	0	0	0	0	0	0	0	0	1	3	3	1	0	0	0	0	0	0	0	0	0	d:Fungi(1.0000),p:Glomeromycota(1.0000),c:Glomeromycetes(1.0000),o:Diversisporales(1.0000),f:Diversisporaceae(1.0000),g:Diversispora(0.4500),s:Otospora_bareae_SH196918.07FU(0.3000)
Otu0004837	0	0	0	0	0	0	0	0	0	0	0	0	0	0	0	5	4	5	2	2	1	6	2	3	2	1	4	13	16	1	d:Fungi(1.0000),p:Ascomycota(1.0000),c:Leotiomycetes(0.9400),o:Helotiales(0.9400),f:Helotiaceae(0.7700),g:Articulospora(0.7700)
Otu0004844	0	0	0	0	0	0	0	0	0	0	0	0	0	0	0	0	0	1	0	0	1	0	0	0	0	6	0	0	0	0	d:Fungi(1.0000),p:Basidiomycota(0.0100)
Otu0004848	0	0	0	0	3	0	0	0	0	0	0	0	0	0	0	0	0	0	0	0	0	1	0	0	0	0	0	0	0	0	d:Fungi(1.0000),p:Ascomycota(0.9500),c:Sordariomycetes(0.9500),o:Microascales(0.9500),f:Microascaceae(0.9300),g:Microascus(0.9100),s:Microascus_singularis_SH493003.07FU(0.8700)
Otu0004860	0	3	1	0	0	0	0	0	1	0	0	0	0	0	0	0	0	0	0	0	0	0	0	0	0	0	0	0	0	0	d:Fungi(1.0000),p:Ascomycota(1.0000),c:Sordariomycetes(1.0000),o:Hypocreales(1.0000),f:Hypocreales_fam_Incertae_sedis(0.0100),g:Stilbella(0.0100),s:Stilbella_byssiseda_SH021130.07FU(0.0100)
Otu0004871	0	0	0	0	0	0	0	0	0	0	0	0	0	0	0	0	10	0	0	0	0	0	0	0	1	0	0	0	0	0	d:Fungi(0.9900),p:Ascomycota(0.7700),c:Dothideomycetes(0.6300),o:Pleosporales(0.6200),f:Pleosporaceae(0.1300),g:Comoclathris(0.0600),s:Comoclathris_spartii_SH196009.07FU(0.0500)
Otu0004878	0	0	0	0	0	0	0	0	0	0	0	0	0	0	0	0	0	0	0	0	5	0	0	0	0	0	0	0	0	1	d:Fungi(1.0000),p:Basidiomycota(0.9900),c:Microbotryomycetes(0.9900),o:Sporidiobolales(0.9500),f:Sporidiobolales_fam_Incertae_sedis(0.0500),g:Rhodotorula(0.0500),s:Rhodotorula_sonckii_SH203335.07FU(0.0500)
Otu0004896	0	9	1	0	0	2	0	0	0	0	0	0	0	0	0	0	0	0	0	0	0	0	0	0	0	0	0	0	0	0	d:Fungi(0.9900),p:Basidiomycota(0.8800),c:Agaricomycetes(0.8700),o:Agaricales(0.8700),f:Botryobasidiaceae(0.1700),g:Botryobasidium(0.0800),s:Botryobasidium_subcoronatum_SH179802.07FU(0.0700)
Otu0004899	0	1	0	2	0	0	0	0	12	0	0	0	0	0	4	0	0	0	0	0	0	0	0	0	0	0	0	0	0	0	d:Fungi(1.0000),p:Ascomycota(1.0000),c:Eurotiomycetes(0.9200),o:Chaetothyriales(0.9200),f:Herpotrichiellaceae(0.3300),g:Cladophialophora(0.3300),s:Knufia_aspidiotus_SH193980.07FU(0.0100)
Otu0004906	0	4	12	13	2	2	0	0	0	0	0	1	1	1	4	0	0	0	1	0	0	0	0	0	0	0	0	0	0	0	d:Protista(1.0000),p:Cercozoa(1.0000)
Otu0004923	0	0	0	0	0	0	0	0	0	0	0	0	0	0	0	0	0	0	0	0	0	0	0	0	12	0	0	0	0	0	d:Fungi(1.0000),p:Basidiomycota(0.9500),c:Tremellomycetes(0.9400),o:Tremellales(0.9400),f:Tremellales_fam_Incertae_sedis(0.7300),g:Cryptococcus(0.6900),s:Cryptococcus_dimennae_SH203798.07FU(0.0300)
Otu0004927	0	0	0	0	0	0	0	0	0	0	0	1	0	1	0	18	0	0	0	0	0	0	0	1	1	0	0	0	0	0	d:Fungi(1.0000),p:Basidiomycota(1.0000),c:Agaricomycetes(1.0000),o:Cantharellales(1.0000),f:Ceratobasidiaceae(1.0000),g:Ceratobasidium(0.9900)
Otu0004930	0	0	0	0	0	0	0	0	0	0	0	0	0	0	0	0	0	0	0	0	0	3	0	0	0	0	0	0	0	7	d:Fungi(1.0000),p:Ascomycota(1.0000),c:Sordariomycetes(1.0000),o:Sordariomycetidae_ord_Incertae_sedis(1.0000),f:Annulatascaceae(1.0000),g:Conlarium(1.0000)
Otu0004935	0	0	0	2	0	0	0	0	0	0	0	0	0	1	0	0	2	2	0	0	0	0	0	2	0	0	0	1	0	0	d:Fungi(1.0000),p:Ascomycota(1.0000),c:Dothideomycetes(1.0000),o:Pleosporales(0.9300),f:Sporormiaceae(0.0300)
Otu0004948	0	3	0	0	0	0	0	0	13	0	0	0	0	0	0	0	0	0	0	0	0	0	0	0	0	0	0	0	0	0	d:Fungi(1.0000),p:Ascomycota(0.1700),c:Sordariomycetes(0.1700),o:Hypocreales(0.1700),f:Hypocreales_fam_Incertae_sedis(0.1700),g:Acremonium(0.1600),s:Acremonium_curvulum_SH202931.07FU(0.1500)
Otu0004960	0	0	0	0	0	0	0	0	0	0	0	0	0	0	0	0	1	5	2	1	0	0	0	0	0	0	0	0	0	0	d:Fungi(1.0000),p:Basidiomycota(1.0000),c:Agaricomycetes(0.9900),o:Corticiales(0.9100),f:Corticiaceae(0.6100),g:Laetisaria(0.5700),s:Laetisaria_arvalis_SH187847.07FU(0.2900)
Otu0004971	0	0	0	0	2	0	0	0	0	0	0	0	2	0	0	0	0	0	0	0	0	0	0	0	0	0	0	0	0	0	d:Fungi(1.0000),p:Glomeromycota(1.0000),c:Glomeromycetes(1.0000),o:Glomerales(1.0000),f:Glomeraceae(1.0000)
Otu0004974	0	0	0	0	0	0	0	0	0	0	0	0	0	0	0	0	6	3	5	7	5	2	1	9	4	0	0	6	0	1	d:Fungi(1.0000),p:Ascomycota(0.7900),c:Pezizomycotina_cls_Incertae_sedis(0.7900),o:Pezizomycotina_ord_Incertae_sedis(0.7900),f:Pezizomycotina_fam_Incertae_sedis(0.7900),g:Ochroconis(0.5200),s:Scolecobasidium_terreum_SH207895.07FU(0.0100)
Otu0004977	0	0	0	0	2	0	0	0	0	0	0	0	0	0	0	0	0	0	0	0	0	0	1	0	0	0	0	0	0	0	d:Fungi(1.0000),p:Ascomycota(1.0000),c:Sordariomycetes(1.0000),o:Hypocreales(1.0000),f:Hypocreaceae(0.9900),g:Trichoderma(0.9400),s:Trichoderma_harzianum_SH023111.07FU(0.5100)
Otu0004978	0	0	0	0	5	2	0	0	0	0	0	0	0	1	0	0	0	0	0	0	0	0	0	0	0	0	0	0	0	0	d:Fungi(1.0000)
Otu0004981	0	0	0	0	0	0	0	0	0	0	0	0	0	0	0	0	0	0	0	0	5	0	0	0	0	0	0	0	5	0	d:Fungi(1.0000),p:Ascomycota(1.0000),c:Geoglossomycetes(1.0000),o:Geoglossales(1.0000),f:Geoglossaceae(1.0000)
Otu0004998	0	0	0	0	0	1	0	0	0	0	0	0	0	0	0	0	0	0	0	0	0	0	0	0	0	0	0	0	0	0	d:Fungi(1.0000),p:Chytridiomycota(1.0000),c:Chytridiomycetes(1.0000),o:Spizellomycetales(1.0000),f:Spizellomycetaceae(1.0000),g:Powellomyces(1.0000),s:Powellomyces_hirtus_SH221975.07FU(1.0000)
Otu0005018	0	0	0	6	0	0	0	0	0	0	0	0	0	0	12	0	0	0	0	0	0	0	0	0	0	0	0	0	0	0	d:Fungi(1.0000),p:Basidiomycota(0.9600),c:Agaricomycetes(0.9600),o:Auriculariales(0.9600),f:Auriculariales_fam_Incertae_sedis(0.0600),g:Auricularia(0.0600)
Otu0005045	0	0	0	1	0	0	0	0	0	0	0	0	0	0	4	0	0	0	0	0	0	0	0	0	0	0	0	1	0	0	d:Fungi(1.0000),p:Ascomycota(0.1700),c:Dothideomycetes(0.0500),o:Pleosporales(0.0300),f:Pezizomycotina_fam_Incertae_sedis(0.0200),g:Myrmaecium(0.0200),s:Myrmaecium_fulvopruinatum_SH495494.07FU(0.0200)
Otu0005047	0	0	0	0	0	0	0	0	0	0	0	0	0	0	0	0	0	0	0	0	0	12	0	1	0	0	0	0	0	0	d:Fungi(1.0000),p:Ascomycota(0.5800),c:Pezizomycetes(0.1300),o:Pezizales(0.1000),f:Trichosporonaceae(0.0500),g:Cryptotrichosporon(0.0500),s:Cryptotrichosporon_tibetense_SH533912.07FU(0.0500)
Otu0005056	0	0	0	0	0	0	0	0	0	0	0	0	0	0	0	0	0	0	0	0	0	12	0	0	0	0	0	0	0	0	d:Fungi(1.0000),p:Ascomycota(0.7500),c:Sordariomycetes(0.7500),o:Sordariales(0.7500),f:Chaetomiaceae(0.7500),g:Chaetomium(0.7300),s:Chaetomium_brasiliense_SH195310.07FU(0.2300)
Otu0005066	0	0	0	0	0	0	0	0	0	0	0	0	9	0	0	0	0	0	0	0	0	0	0	0	0	0	0	0	0	0	d:Fungi(1.0000),p:Chytridiomycota(1.0000),c:Chytridiomycetes(0.0100),o:Spizellomycetales(0.0100),f:Spizellomycetaceae(0.0100),g:Powellomyces(0.0100)
Otu0005069	0	0	0	0	0	4	0	0	0	0	0	0	0	0	9	0	0	0	0	0	0	0	0	0	0	0	0	0	0	0	d:Fungi(1.0000),p:Ascomycota(1.0000),c:Sordariomycetes(1.0000),o:Microascales(1.0000)
Otu0005074	0	0	0	0	0	0	0	0	7	0	0	0	0	0	0	0	0	0	0	0	0	0	0	0	0	0	0	0	0	0	d:Fungi(0.9700),p:Basidiomycota(0.8400),c:Agaricomycetes(0.3900),o:Tremellales(0.1900),f:Boletaceae(0.0700),g:Derxomyces(0.0400),s:Cryptotrichosporon_tibetense_SH533912.07FU(0.0400)
Otu0005079	0	0	0	0	0	0	0	0	0	0	0	0	0	0	0	0	0	0	2	0	0	0	0	0	2	8	0	0	0	0	d:Fungi(1.0000),p:Rozellomycota(0.1200),c:Sordariomycetes(0.0100)
Otu0005085	0	0	0	11	1	0	1	0	0	0	0	2	0	0	0	0	0	0	0	0	0	0	0	0	0	0	0	0	0	0	d:Fungi(1.0000),p:Basidiomycota(0.8900),c:Tremellomycetes(0.8900),o:Tremellales(0.8900),f:Tremellales_fam_Incertae_sedis(0.8100),g:Cryptococcus(0.8100)
Otu0005098	0	0	0	0	0	0	0	0	0	0	0	0	0	0	0	0	0	0	0	0	0	0	0	0	0	0	0	0	0	0	d:Fungi(1.0000),p:Glomeromycota(1.0000),c:Glomeromycetes(1.0000),o:Paraglomerales(1.0000),f:Paraglomeraceae(0.3600),g:Paraglomus(0.3600),s:Paraglomus_laccatum_SH194690.07FU(0.1300)
Otu0005103	0	0	0	0	0	0	0	0	0	0	0	0	0	0	0	0	0	0	0	0	0	0	0	0	0	0	0	0	0	0	d:Fungi(1.0000),p:Ascomycota(1.0000),c:Dothideomycetes(0.0100),o:Pleosporales(0.0100)
Otu0005108	0	0	0	0	0	0	0	0	0	0	0	0	0	0	0	0	0	0	0	0	7	0	3	2	0	0	0	5	13	0	d:Fungi(0.8300),p:Basidiomycota(0.4300),c:Agaricomycetes(0.3300),o:Agaricales(0.1800),f:Inocybaceae(0.1100),g:Inocybe(0.0900),s:Bannoa_hahajimensis_SH219193.07FU(0.0200)
Otu0005119	0	0	0	0	0	0	0	0	0	0	0	0	0	0	0	0	0	0	0	0	0	0	0	0	0	1	0	0	0	0	d:Fungi(1.0000),p:Ascomycota(0.8500),c:Eurotiomycetes(0.8500),o:Eurotiales(0.8300),f:Trichocomaceae(0.7900),g:Penicillium(0.7700),s:Penicillium_pimiteouiense_SH182489.07FU(0.4900)
Otu0005139	0	0	0	0	0	0	0	0	0	0	0	0	0	0	0	0	0	1	0	0	0	8	0	0	0	0	0	0	0	0	d:Fungi(0.9200),p:Basidiomycota(0.5900),c:Agaricomycetes(0.5200),o:Agaricales(0.3300),f:Cortinariaceae(0.1100),g:Cortinarius(0.1100),s:Cortinarius_minoscaurus_SH200762.07FU(0.0300)
Otu0005144	0	0	0	0	0	0	0	0	0	0	0	0	0	0	0	0	0	4	0	3	0	9	1	0	0	0	0	1	0	5	d:Fungi(1.0000),p:Ascomycota(0.8000),c:Eurotiomycetes(0.6900),o:Chaetothyriales(0.6300),f:Herpotrichiellaceae(0.2400),g:Capronia(0.0300),s:Endococcus_fusigera_SH462404.07FU(0.0300)
Otu0005169	0	0	0	0	0	0	0	0	0	0	0	0	0	0	0	0	0	0	0	0	1	1	1	2	0	0	0	3	3	0	d:Protista(0.5800),p:Ciliophora(0.5800),c:Pezizomycotina_cls_Incertae_sedis(0.0700),o:Pezizomycotina_ord_Incertae_sedis(0.0700),f:Pezizomycotina_fam_Incertae_sedis(0.0700),g:Ciliophora(0.0700)
Otu0005170	0	0	0	0	0	0	0	0	0	0	0	0	0	0	0	4	0	0	0	0	0	0	0	6	0	0	0	0	0	0	d:Fungi(0.9500),p:Basidiomycota(0.4800),c:Agaricomycetes(0.3900),o:Agaricales(0.1800),f:Thelephoraceae(0.0700),g:Cortinarius(0.0400),s:Barbatospora_ambicaudata_SH478217.07FU(0.0200)
Otu0005173	0	0	8	0	10	0	0	0	0	0	0	0	1	0	0	0	0	0	0	0	0	0	0	0	0	0	0	0	0	0	d:Fungi(0.8700),p:Chytridiomycota(0.7600),c:Chytridiomycetes(0.3100),o:Spizellomycetales(0.3100),f:Spizellomycetaceae(0.1400),g:Spizellomyces(0.0800),s:Spizellomyces_pseudodichotomus_SH196352.07FU(0.0100)
Otu0005178	0	0	0	0	0	0	0	0	0	0	0	0	0	0	0	0	0	0	0	0	0	0	0	0	0	0	0	0	0	0	d:Fungi(1.0000),p:Ascomycota(1.0000),c:Sordariomycetes(1.0000),o:Hypocreales(1.0000),f:Clavicipitaceae(1.0000),g:Pochonia(0.6000),s:Metacordyceps_chlamydosporia_SH012125.07FU(0.1100)
Otu0005186	0	0	0	0	0	0	0	0	0	0	0	0	0	1	0	0	0	0	0	0	0	0	0	0	0	0	0	0	0	0	d:Fungi(1.0000),p:Ascomycota(0.9600),c:Leotiomycetes(0.9400),o:Helotiales(0.9400),f:Helotiales_fam_Incertae_sedis(0.3300),g:Mycochaetophora(0.2000),s:Mycochaetophora_gentianae_SH186780.07FU(0.2000)
Otu0005228	0	0	0	0	0	0	0	0	0	0	0	0	0	0	0	0	0	0	0	0	1	0	0	0	1	0	0	0	13	0	d:Fungi(0.9900),p:Basidiomycota(0.9500),c:Agaricomycetes(0.9500),o:Agaricales(0.8900),f:Inocybaceae(0.1200),g:Inocybe(0.0900),s:Derxomyces_wuzhishanensis_SH177449.07FU(0.0300)
Otu0005232	0	0	1	0	0	0	0	0	0	0	0	0	0	0	0	0	0	0	0	0	0	0	0	0	0	0	0	0	0	0	d:Fungi(1.0000),p:Zygomycota(1.0000),c:Mucoromycotina_cls_Incertae_sedis(1.0000),o:Mucorales(1.0000),f:Mucoraceae(1.0000),g:Actinomucor(1.0000),s:Actinomucor_elegans_SH176586.07FU(0.7700)
Otu0005234	0	0	0	0	0	0	0	0	0	0	0	0	0	0	0	0	0	0	5	0	0	0	0	0	0	0	0	0	0	0	d:Fungi(1.0000),p:Ascomycota(0.1700),c:Eurotiomycetes(0.1500),o:Chaetothyriales(0.1500),f:Herpotrichiellaceae(0.1500),g:Minimelanolocus(0.0200)
Otu0005260	0	0	0	0	0	0	0	0	0	0	0	0	0	0	0	0	12	0	0	1	0	0	0	0	1	0	0	0	0	0	d:Fungi(1.0000),p:Ascomycota(1.0000),c:Leotiomycetes(0.6000),o:Helotiales(0.3300),f:Helotiales_fam_Incertae_sedis(0.1000),g:Tetracladium(0.1000)
Otu0005275	0	0	0	0	0	0	0	0	0	0	0	0	0	0	0	0	4	0	5	0	0	7	0	0	1	0	0	0	0	0	d:Fungi(1.0000),p:Ascomycota(1.0000),c:Eurotiomycetes(1.0000),o:Chaetothyriales(1.0000),f:Herpotrichiellaceae(1.0000),g:Capronia(0.5300),s:Capronia_semi-immersa_SH196384.07FU(0.5300)
Otu0005283	0	0	0	17	0	0	0	0	0	0	0	0	1	0	0	0	0	0	0	0	0	0	0	0	0	0	0	0	0	0	d:Fungi(1.0000),p:Chytridiomycota(1.0000),c:Chytridiomycetes(1.0000),o:Spizellomycetales(1.0000),f:Spizellomycetaceae(1.0000),g:Powellomyces(1.0000)
Otu0005292	0	0	0	3	0	3	0	0	1	0	0	0	0	0	0	0	0	0	0	0	0	0	0	0	0	0	0	0	0	0	d:Fungi(1.0000),p:Ascomycota(0.9600),c:Sordariomycetes(0.9200),o:Coniochaetales(0.8300),f:Coniochaetaceae(0.3000),g:Coniochaeta(0.0600),s:Coniochaeta_hoffmannii_SH191370.07FU(0.0400)
Otu0005300	0	0	0	0	0	0	0	0	0	0	0	0	0	0	0	0	3	0	0	0	1	0	0	0	2	1	0	0	0	0	d:Fungi(1.0000),p:Basidiomycota(1.0000),c:Agaricomycetes(1.0000),o:Geastrales(0.9600),f:Geastraceae(0.9600),g:Geastrum(0.9600),s:Geastrum_kotlabae_SH212387.07FU(0.8600)
Otu0005308	0	0	0	0	0	0	0	0	0	0	0	0	0	2	0	0	1	14	3	5	0	0	0	0	0	0	0	0	0	0	d:Fungi(1.0000),p:Basidiomycota(1.0000),c:Exobasidiomycetes(1.0000),o:Microstromatales(1.0000),f:Microstromataceae(0.1800),g:Microstroma(0.1800),s:Microstroma_album_SH192046.07FU(0.1800)
Otu0005322	0	0	0	0	0	0	0	0	0	0	0	0	0	0	0	0	0	0	0	0	0	0	0	0	0	0	0	0	0	0	d:Fungi(0.9900),p:Ascomycota(0.7400),c:Sordariomycetes(0.1800),o:Verrucariales(0.0800),f:Verrucariaceae(0.0700),g:Verrucaria(0.0600),s:Phyllosticta_gardeniicola_SH210447.07FU(0.0200)
Otu0005325	0	0	0	0	0	0	0	0	0	0	0	0	0	0	0	0	0	0	0	0	0	0	0	0	0	0	0	0	0	0	d:Fungi(1.0000),p:Glomeromycota(1.0000),c:Glomeromycetes(1.0000),o:Glomerales(1.0000),f:Glomeraceae(0.6300),g:Claroideoglomus(0.1200),s:Claroideoglomus_drummondii_SH525644.07FU(0.0200)
Otu0005338	0	0	0	0	0	0	0	0	0	0	0	0	0	0	0	14	0	0	0	0	0	0	0	0	0	0	0	0	0	0	d:Fungi(1.0000),p:Ascomycota(0.7600),c:Sordariomycetes(0.6800),o:Hypocreales(0.3200),f:Clavicipitaceae(0.1200),g:Chaetomium(0.0600),s:Melanconiella_decorahensis_SH193404.07FU(0.0300)
Otu0005341	0	0	0	0	0	0	0	0	0	0	0	0	0	0	0	0	0	1	0	2	0	0	0	0	4	0	0	0	0	0	d:Fungi(1.0000),p:Glomeromycota(1.0000),c:Glomeromycetes(0.9700),o:Glomerales(0.9700),f:Glomeraceae(0.9700),g:Glomus(0.1900),s:Dominikia_duoreactiva_SH523863.07FU(0.0300)
Otu0005342	0	0	0	0	0	0	0	0	0	0	0	0	0	0	0	0	3	0	0	3	7	0	0	0	0	0	0	0	0	0	d:Fungi(1.0000),p:Ascomycota(0.9900),c:Dothideomycetes(0.9600),o:Pleosporales(0.9600),f:Pleosporales_fam_Incertae_sedis(0.8600),g:Letendraea(0.8600)
Otu0005353	0	0	0	0	0	0	0	0	0	0	0	0	0	0	7	0	0	0	0	0	0	0	0	0	0	0	0	0	0	0	d:Fungi(1.0000),p:Ascomycota(0.9400),c:Taphrinomycetes(0.9400),o:Taphrinales(0.9400),f:Taphrinaceae(0.9400),g:Taphrina(0.9400),s:Taphrina_tormentillae_SH200748.07FU(0.9400)
Otu0005354	0	0	0	0	0	0	0	0	0	0	0	0	0	0	0	0	0	0	0	0	1	0	0	0	0	0	0	0	13	0	d:Fungi(0.9900),p:Ascomycota(0.9000),c:Eurotiomycetes(0.9000),o:Onygenales(0.9000),f:Verrucariaceae(0.1500),g:Verrucaria(0.1200),s:Verrucaria_nigrescens_f._nigrescens_SH021091.07FU(0.0600)
Otu0005358	0	0	0	0	0	0	0	0	1	0	0	0	0	0	0	0	0	0	0	0	0	0	0	0	0	0	0	0	0	0	d:Fungi(1.0000),p:Ascomycota(0.9600),c:Leotiomycetes(0.9600),o:Leotiomycetes_ord_Incertae_sedis(0.9500),f:Myxotrichaceae(0.9500),g:Oidiodendron(0.5700),s:Oidiodendron_maius_SH216987.07FU(0.0700)
Otu0005372	0	0	0	0	0	0	0	0	0	0	0	0	0	0	0	0	5	3	0	0	0	0	0	0	0	0	0	0	0	0	d:Fungi(1.0000),p:Basidiomycota(1.0000),c:Cystobasidiomycetes(0.9500),o:Erythrobasidiales(0.9300),f:Erythrobasidiales_fam_Incertae_sedis(0.9300),g:Erythrobasidium(0.9300),s:Erythrobasidium_hasegawianum_SH194739.07FU(0.8900)
Otu0005377	0	0	0	0	0	0	0	0	0	0	0	0	0	0	0	0	0	0	0	0	3	0	0	0	0	0	0	0	11	0	d:Fungi(1.0000),p:Ascomycota(1.0000),c:Sordariomycetes(1.0000),o:Sordariales(1.0000),f:Sordariaceae(1.0000),g:Sordaria(0.9100),s:Sordaria_fimicola_SH253710.07FU(0.9100)
Otu0005380	0	0	0	0	0	0	0	0	0	0	0	0	0	0	0	1	6	0	0	2	0	0	0	0	0	0	0	0	0	0	d:Fungi(1.0000),p:Ascomycota(0.8400),c:Dothideomycetes(0.7500),o:Pleosporales(0.5000),f:Pleosporales_fam_Incertae_sedis(0.2100),g:Pyrenochaeta(0.1900),s:Bipolaris_microstegii_SH215375.07FU(0.0100)
Otu0005412	0	0	0	0	0	0	0	0	0	0	0	0	0	0	0	0	0	1	0	0	0	5	0	0	0	0	0	0	2	0	d:Fungi(0.9700),p:Basidiomycota(0.5000),c:Agaricomycetes(0.4000),o:Agaricales(0.1300),f:Meruliaceae(0.0500),g:Steccherinum(0.0300),s:Kazachstania_aquatica_SH456370.07FU(0.0200)
Otu0005439	0	16	2	0	0	0	0	0	1	0	0	0	0	0	0	0	0	0	0	0	0	0	0	0	0	0	0	0	0	0	d:Fungi(1.0000),p:Glomeromycota(1.0000),c:Glomeromycetes(1.0000),o:Diversisporales(1.0000),f:Diversisporaceae(1.0000),g:Diversispora(0.8100),s:Diversispora_celata_SH196919.07FU(0.1900)
Otu0005446	0	0	0	0	0	0	0	0	0	0	0	0	0	0	0	0	1	0	0	0	0	0	0	0	2	0	0	0	0	0	d:Fungi(1.0000),p:Zygomycota(0.1200),c:Mortierellomycotina_cls_Incertae_sedis(0.1200),o:Mortierellales(0.1200),f:Mortierellaceae(0.1100),g:Mortierella(0.1100),s:Mortierella_chlamydospora_SH185197.07FU(0.0100)
Otu0005448	0	0	0	0	0	0	0	0	0	0	0	0	0	0	0	1	0	0	0	0	0	1	0	5	0	0	0	0	0	10	d:Fungi(1.0000),p:Ascomycota(1.0000),c:Orbiliomycetes(1.0000),o:Orbiliales(1.0000),f:Orbiliaceae(1.0000),g:Dactylella(1.0000),s:Dactylella_leptospora_SH200273.07FU(1.0000)
Otu0005451	0	0	0	0	0	0	0	1	0	0	0	0	0	0	0	0	0	0	0	0	0	0	0	0	0	0	0	0	0	0	d:Fungi(1.0000),p:Ascomycota(0.5900),c:Dothideomycetes(0.5600),o:Pleosporales(0.1500),f:Pleosporaceae(0.1500),g:Pleospora(0.0700),s:Pleospora_scirpicola_SH029228.07FU(0.0700)
Otu0005456	0	0	0	9	0	5	0	0	0	0	0	0	0	0	0	0	0	0	0	0	0	0	0	0	0	0	0	0	0	0	d:Fungi(1.0000),p:Ascomycota(1.0000),c:Sordariomycetes(0.9400),o:Sordariales(0.9400),f:Chaetomiaceae(0.9300),g:Podospora(0.0100),s:Podospora_araneosa_SH031848.07FU(0.0100)
Otu0005465	0	0	0	0	0	0	0	0	0	0	0	0	0	0	0	0	1	2	0	3	4	0	0	0	1	2	0	0	0	0	d:Fungi(1.0000),p:Chytridiomycota(1.0000)
Otu0005479	0	0	0	0	0	0	0	0	0	0	0	0	0	0	0	1	0	0	0	0	0	0	9	0	0	0	0	6	0	9	d:Fungi(0.9000),p:Basidiomycota(0.5500),c:Agaricomycetes(0.4800),o:Thelephorales(0.1500),f:Thelephoraceae(0.1400),g:Sporobolomyces(0.0500),s:Peltigera_leucophlebia_SH220344.07FU(0.0200)
Otu0005494	0	0	0	0	0	0	0	1	0	0	0	0	0	0	0	0	0	0	1	3	0	0	1	0	10	0	1	5	0	0	d:Fungi(1.0000),p:Ascomycota(0.9800),c:Sordariomycetes(0.9800),o:Hypocreales(0.9600),f:Ophiocordycipitaceae(0.8700),g:Hirsutella(0.4700),s:Hirsutella_cryptosclerotium_SH495699.07FU(0.3000)
Otu0005503	0	0	0	0	0	0	0	0	0	0	0	0	0	0	0	0	0	0	0	0	0	11	0	0	0	0	0	0	0	0	d:Fungi(0.6900),p:Basidiomycota(0.1500),c:Agaricomycetes(0.1100),o:Glomerales(0.0700),f:Glomeraceae(0.0600),g:Pandora(0.0300),s:Pandora_neoaphidis_SH209669.07FU(0.0300)
Otu0005509	0	2	0	5	3	0	0	0	0	0	0	15	1	0	0	0	0	0	0	0	0	0	0	0	0	0	0	0	0	0	d:Fungi(0.9900),p:Basidiomycota(0.3600),c:Glomeromycetes(0.3000),o:Diversisporales(0.1800),f:Acaulosporaceae(0.0900),g:Neocallimastix(0.0500),s:Neocallimastix_frontalis_SH174991.07FU(0.0500)
Otu0005512	0	0	0	0	0	0	0	0	0	0	0	0	0	1	0	0	4	7	7	4	7	21	23	4	1	0	0	4	26	0	d:Fungi(0.9800),p:Basidiomycota(0.2400),c:Agaricomycetes(0.2200),o:Agaricales(0.1500),f:Inocybaceae(0.0900),g:Inocybe(0.0800),s:Inocybe_leucoloma_SH209539.07FU(0.0300)
Otu0005514	0	0	0	0	0	0	0	0	3	0	0	0	0	0	0	0	0	0	0	0	0	0	0	0	0	0	0	0	0	0	d:Fungi(0.9900),p:Basidiomycota(0.5600),c:Agaricomycetes(0.5200),o:Thelephorales(0.2000),f:Thelephoraceae(0.1900),g:Inocybe(0.0400),s:Massaria_ariae_SH217132.07FU(0.0300)
Otu0005516	0	0	0	0	0	0	0	0	0	0	0	0	0	0	0	0	0	5	0	0	0	0	0	0	0	0	0	1	3	1	d:Fungi(0.9800),p:Ascomycota(0.9800),c:Agaricomycetes(0.9800),o:Thelephorales(0.9800),f:Thelephoraceae(0.9800),g:Candida(0.9300),s:Candida_neorugosa_SH477160.07FU(0.0300)
Otu0005517	0	0	2	2	0	1	0	6	15	0	0	0	1	1	0	0	0	0	0	0	0	0	0	0	0	0	0	0	0	0	d:Fungi(1.0000),p:Ascomycota(1.0000),c:Sordariomycetes(0.9100),o:Sordariales(0.9100),f:Chaetomiaceae(0.7700),g:Chaetomium(0.1300),s:Chaetomium_irregulare_SH013971.07FU(0.0700)
Otu0005524	0	0	0	0	0	0	0	0	0	0	0	0	0	0	0	0	0	0	0	0	0	0	0	0	0	0	0	0	0	0	d:Fungi(1.0000),p:Ascomycota(0.9900),c:Sordariomycetes(0.9800),o:Hypocreales(0.9800),f:Cordycipitaceae(0.5600),g:Beauveria(0.4100),s:Beauveria_felina_SH212572.07FU(0.2800)
Otu0005535	0	0	0	0	0	0	0	0	0	0	0	0	0	0	0	0	0	0	0	0	0	14	0	0	0	0	0	0	0	0	d:Fungi(0.8600),p:Basidiomycota(0.1400),c:Agaricomycetes(0.1300),o:Orbiliales(0.0500),f:Orbiliaceae(0.0500),g:Orbilia(0.0400),s:Spiromyces_aspiralis_SH481682.07FU(0.0200)
Otu0005546	0	0	0	0	0	0	0	0	0	0	0	0	0	0	0	0	0	0	0	0	2	0	0	0	0	5	0	0	0	0	d:Fungi(0.9600),p:Basidiomycota(0.5300),c:Agaricomycetes(0.4700),o:Agaricales(0.1800),f:Thelephoraceae(0.0900),g:Inocybe(0.0500),s:Inocybe_leucoloma_SH209539.07FU(0.0500)
Otu0005560	0	0	0	0	0	0	0	0	0	0	0	0	0	0	0	0	9	0	0	0	0	0	0	2	0	0	0	0	0	0	d:Fungi(1.0000),p:Basidiomycota(1.0000),c:Agaricomycetes(0.9900),o:Agaricales(0.9900),f:Agaricaceae(0.6200),g:Tulostoma(0.5900),s:Tulostoma_brumale_SH010982.07FU(0.5300)
Otu0005582	0	0	0	0	1	0	0	0	0	0	0	0	7	0	0	0	0	0	0	0	0	0	0	0	0	0	0	0	0	0	d:Fungi(1.0000),p:Basidiomycota(1.0000),c:Tremellomycetes(1.0000),o:Trichosporonales(1.0000),f:Trichosporonaceae(1.0000),g:Trichosporon(1.0000),s:Trichosporon_moniliiforme_SH196643.07FU(0.9600)
Otu0005585	0	0	0	0	0	0	0	0	0	0	0	0	0	0	0	0	0	0	0	0	0	0	0	0	0	0	0	0	0	0	d:Fungi(0.7100),p:Basidiomycota(0.2600),c:Agaricomycetes(0.1800),o:Kickxellales(0.1000),f:Kickxellaceae(0.1000),g:Inocybe(0.0600),s:Dipsacomyces_acuminosporus_SH463496.07FU(0.0600)
Otu0005597	0	0	0	0	0	0	0	0	0	0	0	0	0	0	0	0	0	0	0	6	1	0	0	0	0	0	0	0	0	0	d:Fungi(0.9900),p:Chytridiomycota(0.5900),c:Chytridiomycetes(0.1900),o:Spizellomycetales(0.1800),f:Spizellomycetaceae(0.1300),g:Spizellomyces(0.1100),s:Spizellomyces_dolichospermus_SH183868.07FU(0.0400)
Otu0005610	0	0	0	0	0	0	0	0	0	0	0	0	0	0	0	0	0	5	0	0	0	4	0	0	0	0	0	0	0	0	d:Fungi(0.9700),p:Basidiomycota(0.4700),c:Agaricomycetes(0.4400),o:Agaricales(0.2500),f:Cortinariaceae(0.0800),g:Cortinarius(0.0700),s:Mucor_irregularis_SH470503.07FU(0.0200)
Otu0005612	0	9	0	0	0	0	0	0	0	0	0	0	0	0	0	0	0	0	0	0	0	0	0	0	0	0	0	0	0	1	d:Fungi(1.0000),p:Ascomycota(0.8900),c:Dothideomycetes(0.8800),o:Pleosporales(0.8500),f:Massariaceae(0.1700),g:Massaria(0.1700),s:Massaria_aucupariae_SH215354.07FU(0.0500)
Otu0005620	0	0	3	4	0	0	0	0	0	0	0	0	0	0	0	0	0	0	0	0	0	0	0	0	0	0	0	0	0	0	d:Fungi(1.0000),p:Basidiomycota(0.4200),c:Agaricomycetes(0.4200),o:Agaricales(0.1600),f:Agaricaceae(0.0700),g:Lycogalopsis(0.0300),s:Lycogalopsis_solmsii_SH461452.07FU(0.0300)
Otu0005643	0	0	0	0	0	0	0	0	0	0	0	0	0	0	0	0	10	1	6	7	4	0	4	0	0	3	0	0	0	1	d:Fungi(1.0000),p:Glomeromycota(1.0000),c:Glomeromycetes(1.0000),o:Paraglomerales(1.0000),f:Paraglomeraceae(0.3600),g:Paraglomus(0.3600),s:Paraglomus_laccatum_SH194688.07FU(0.2700)
Otu0005645	0	0	0	0	0	0	0	0	0	0	0	0	0	0	0	0	0	0	0	4	0	1	0	0	0	0	0	0	1	1	d:Fungi(1.0000),p:Ascomycota(0.9700),c:Sordariomycetes(0.0200),o:Hypocreales(0.0200),f:Ophiocordycipitaceae(0.0200),g:Hymenostilbe(0.0200)
Otu0005654	0	0	0	0	0	0	0	0	0	0	0	0	0	0	0	0	3	2	1	0	1	6	1	1	0	0	0	0	0	0	d:Fungi(1.0000),p:Ascomycota(0.9200),c:Eurotiomycetes(0.8300),o:Chaetothyriales(0.8200),f:Herpotrichiellaceae(0.2300),g:Phaeococcomyces(0.1500),s:Phaeococcomyces_aloes_SH197115.07FU(0.1500)
Otu0005660	0	2	0	1	4	0	0	1	1	1	0	0	7	0	0	0	0	0	0	0	0	0	0	0	0	0	0	0	0	0	d:Protista(1.0000),p:Ciliophora(1.0000)
Otu0005662	0	0	0	0	0	4	0	0	0	0	0	0	0	0	0	1	0	0	0	0	0	0	0	0	0	0	0	0	0	0	d:Fungi(1.0000),p:Ascomycota(0.8400),c:Sordariomycetes(0.8400),o:Hypocreales(0.8400),f:Hypocreales_fam_Incertae_sedis(0.8400),g:Acremonium(0.8400),s:Acremonium_chrysogenum_SH020576.07FU(0.0600)
Otu0005663	0	0	0	0	0	0	0	0	0	0	0	0	0	0	0	0	0	2	1	0	3	0	0	0	0	0	0	0	0	0	d:Fungi(1.0000),p:Basidiomycota(1.0000),c:Agaricomycetes(1.0000),o:Cantharellales(1.0000),f:Ceratobasidiaceae(1.0000),g:Rhizoctonia(0.1400),s:Thanatephorus_cucumeris_SH030654.07FU(0.0500)
Otu0005669	0	0	1	0	0	0	0	0	0	0	0	0	0	0	0	0	0	3	1	2	0	0	0	0	0	0	0	0	0	0	d:Fungi(0.9200),p:Basidiomycota(0.3500),c:Agaricomycetes(0.3100),o:Thelephorales(0.1700),f:Thelephoraceae(0.1700),g:Archaeospora(0.0700),s:Archaeospora_schenckii_SH207130.07FU(0.0500)
Otu0005671	0	0	0	0	0	0	0	0	6	0	0	0	0	0	0	0	0	0	0	0	0	0	0	0	0	0	0	0	0	0	d:Fungi(1.0000),p:Ascomycota(0.3200),c:Dothideomycetes(0.3200),o:Pleosporales(0.3200),f:Pleosporaceae(0.1500),g:Alternaria(0.1500),s:Didymella_glomerata_SH008134.07FU(0.0400)
Otu0005681	0	0	0	0	0	0	0	0	0	0	0	0	0	0	0	0	0	0	0	0	0	0	0	0	0	0	0	7	0	0	d:Fungi(1.0000),p:Ascomycota(1.0000),c:Leotiomycetes(1.0000),o:Erysiphales(1.0000),f:Erysiphaceae(1.0000),g:Neoerysiphe(1.0000),s:Neoerysiphe_galii_SH194565.07FU(1.0000)
Otu0005682	0	0	0	0	0	0	0	0	1	0	0	0	0	0	0	0	0	3	0	0	7	20	3	0	0	0	0	8	37	5	d:Fungi(0.8300),p:Basidiomycota(0.5500),c:Agaricomycetes(0.4700),o:Agaricales(0.2000),f:Inocybaceae(0.0700),g:Inocybe(0.0500),s:Grifola_frondosa_SH197053.07FU(0.0200)
Otu0005686	0	0	0	0	0	5	0	0	0	0	0	0	23	1	0	0	0	0	0	6	0	0	0	0	0	0	0	0	0	0	d:Fungi(1.0000),p:Ascomycota(0.7300),c:Leotiomycetes(0.6600),o:Helotiales(0.6500),f:Helotiales_fam_Incertae_sedis(0.6500),g:Dactylaria(0.6500),s:Dactylaria_ampulliformis_SH477223.07FU(0.6500)
Otu0005698	0	0	0	0	11	0	0	0	0	0	0	0	0	0	0	0	0	0	0	0	0	0	0	0	0	0	0	0	0	0	d:Fungi(1.0000),p:Zygomycota(0.9800),c:Mortierellomycotina_cls_Incertae_sedis(0.9800),o:Mortierellales(0.9800),f:Mortierellaceae(0.9600),g:Mortierella(0.9600),s:Mortierella_gamsii_SH193938.07FU(0.2500)
Otu0005721	0	0	0	0	0	0	0	0	0	0	0	0	0	0	0	0	0	0	0	0	0	0	0	0	0	0	0	0	0	4	d:Fungi(1.0000),p:Glomeromycota(1.0000),c:Glomeromycetes(1.0000),o:Glomerales(1.0000),f:Glomeraceae(1.0000),g:Glomus(0.0300)
Otu0005724	0	0	0	0	0	0	0	0	1	0	0	0	0	0	0	0	0	0	0	0	0	0	0	0	0	0	0	0	0	0	d:Fungi(0.9300),p:Basidiomycota(0.4600),c:Agaricomycetes(0.4300),o:Agaricales(0.1700),f:Inocybaceae(0.0900),g:Inocybe(0.0700),s:Inocybe_leucoloma_SH209539.07FU(0.0200)
Otu0005727	0	0	0	0	0	0	0	0	0	0	0	0	0	0	0	0	0	1	0	1	0	0	0	0	0	0	0	0	0	1	d:Fungi(1.0000),p:Basidiomycota(0.9500),c:Tremellomycetes(0.8900),o:Tremellales(0.8700),f:Tremellales_fam_Incertae_sedis(0.5400),g:Cryptococcus(0.4500),s:Cryptococcus_podzolicus_SH181879.07FU(0.0300)
Otu0005755	0	0	0	0	0	0	0	0	0	0	0	0	0	0	0	4	12	2	0	0	0	0	0	0	2	1	0	3	0	0	d:unidentified(0.8000),p:Basidiomycota(0.0900),c:Agaricomycetes(0.0600),o:Thelephorales(0.0500),f:Thelephoraceae(0.0500),g:Inocybe(0.0100),s:Myriospora_scabrida_SH011672.07FU(0.0100)
Otu0005771	0	0	0	2	4	0	0	0	0	0	0	0	0	0	0	0	0	0	0	0	0	0	0	0	0	0	0	0	0	0	d:Fungi(1.0000)
Otu0005787	0	0	0	0	0	0	0	0	0	0	0	0	0	0	0	0	0	0	0	0	0	0	0	0	0	0	0	0	0	0	d:Fungi(1.0000),p:Basidiomycota(1.0000),c:Agaricomycetes(1.0000),o:Agaricales(1.0000),f:Psathyrellaceae(0.6400),g:Coprinellus(0.5400),s:Coprinellus_radians_SH220401.07FU(0.4600)
Otu0005798	0	0	0	0	0	0	0	0	0	0	0	0	0	0	0	0	0	0	7	0	0	0	0	0	0	0	0	0	0	0	d:Fungi(1.0000),p:Basidiomycota(1.0000),c:Agaricomycetes(0.9900),o:Cantharellales(0.9900),f:Ceratobasidiaceae(0.9800),g:Ceratobasidium(0.3300)
Otu0005799	0	0	0	0	0	0	0	0	0	0	0	0	0	0	0	0	0	0	1	0	0	0	0	0	0	0	1	0	0	0	d:Fungi(1.0000),p:Ascomycota(0.9000),c:Eurotiomycetes(0.8500),o:Chaetothyriales(0.8500),f:Chaetothyriales_fam_Incertae_sedis(0.4500),g:Coniosporium(0.4500),s:Coniosporium_apollinis_SH186605.07FU(0.0100)
Otu0005807	0	6	1	11	0	1	0	0	0	0	1	0	0	0	0	0	0	0	0	0	0	0	0	0	0	0	0	0	0	0	d:Fungi(1.0000),p:Ascomycota(1.0000),c:Eurotiomycetes(1.0000),o:Onygenales(0.9700)
Otu0005825	0	0	0	0	0	0	0	0	0	0	0	0	0	0	0	0	0	0	0	0	0	0	0	0	7	0	0	0	0	0	d:Fungi(1.0000),p:Ascomycota(1.0000),c:Pezizomycetes(1.0000)
Otu0005842	0	0	0	0	0	0	0	0	0	0	0	0	0	0	0	0	0	0	0	0	0	1	0	0	0	0	0	0	0	0	d:Fungi(1.0000),p:Ascomycota(1.0000),c:Eurotiomycetes(0.8900),o:Onygenales(0.8400),f:Ajellomycetaceae(0.3400),g:Emmonsia(0.2000),s:Amaurascopsis_perforata_SH469467.07FU(0.0900)
Otu0005847	0	0	0	0	0	0	0	0	1	0	0	0	0	0	0	0	0	0	0	0	0	0	0	0	0	0	0	0	0	0	d:Fungi(1.0000),p:Basidiomycota(1.0000),c:Tremellomycetes(1.0000)
Otu0005852	0	0	0	0	2	0	0	0	9	0	0	0	0	0	0	0	0	0	0	0	0	0	0	0	0	0	0	0	0	0	d:Fungi(1.0000),p:Ascomycota(0.8100),c:Pezizomycetes(0.5300),o:Pezizales(0.5000),f:Pezizaceae(0.4700),g:Peziza(0.1900),s:Peziza_infossa_SH188835.07FU(0.0300)
Otu0005860	0	0	0	0	0	0	0	0	0	0	0	0	0	0	0	0	0	0	0	0	7	2	4	2	0	0	0	6	10	1	d:Fungi(0.9000),p:Basidiomycota(0.4900),c:Agaricomycetes(0.3500),o:Agaricales(0.1600),f:Inocybaceae(0.0600),g:Sporobolomyces(0.0600),s:Herpomyces_chaetophilus_SH492878.07FU(0.0200)
Otu0005863	0	0	0	0	0	0	0	0	0	0	0	0	0	0	0	0	0	1	0	2	0	0	0	0	0	0	0	0	0	0	d:Fungi(1.0000),p:Basidiomycota(0.9600),c:Tremellomycetes(0.9600),o:Tremellales(0.9600),f:Tremellales_fam_Incertae_sedis(0.9600),g:Cryptococcus(0.9500),s:Cryptococcus_bromeliarum_SH027098.07FU(0.5200)
Otu0005875	0	0	0	0	0	0	0	0	0	0	0	0	0	0	0	0	0	0	0	0	0	0	0	0	0	1	0	1	0	0	d:Fungi(1.0000),p:Ascomycota(0.9800),c:Dothideomycetes(0.9100),o:Pleosporales(0.8800),f:Leptosphaeriaceae(0.3600),g:Pyrenochaeta(0.1000),s:Leptosphaeria_proteicola_SH192135.07FU(0.0100)
Otu0005901	0	0	0	0	0	0	0	0	0	0	0	0	0	0	0	0	0	0	0	0	4	0	0	0	1	0	0	0	14	0	d:Fungi(1.0000),p:Ascomycota(0.8500),c:Pezizomycetes(0.7800),o:Pezizales(0.7700),f:Pyronemataceae(0.7500),g:Micronematobotrys(0.7400),s:Micronematobotrys_verrucosus_SH198537.07FU(0.7400)
Otu0005917	0	0	2	0	0	2	0	0	4	0	0	1	8	0	6	0	0	0	0	0	0	0	0	0	0	0	0	0	0	0	d:Fungi(1.0000),p:Rozellomycota(0.3700),c:Agaricomycetes(0.0300),o:Agaricales(0.0200),f:Entolomataceae(0.0100),g:Entoloma(0.0100),s:Inocybe_substraminipes_SH209538.07FU(0.0100)
Otu0005938	0	0	0	1	2	0	0	0	0	0	0	0	0	0	0	0	0	0	0	0	0	0	0	0	0	0	0	0	0	0	d:Fungi(1.0000),p:Ascomycota(0.7700),c:Eurotiomycetes(0.5700),o:Eurotiales(0.4700),f:Trichocomaceae(0.3400),g:Aspergillus(0.1400),s:Xerochrysium_xerophilum_SH199376.07FU(0.0300)
Otu0005939	0	0	0	0	0	0	0	0	0	0	0	0	0	0	0	0	0	0	0	0	0	0	0	0	0	0	0	5	0	0	d:Fungi(1.0000),p:Ascomycota(1.0000),c:Sordariomycetes(1.0000),o:Sordariales(1.0000),f:Chaetomiaceae(1.0000),g:Chaetomium(1.0000)
Otu0005941	0	0	0	12	0	0	0	0	0	0	0	0	0	0	0	0	1	0	0	0	0	0	0	0	0	0	0	0	0	0	d:Fungi(1.0000),p:Ascomycota(1.0000),c:Sordariomycetes(1.0000),o:Microascales(1.0000),f:Microascaceae(1.0000),g:Pseudallescheria(0.5500),s:Scedosporium_boydii_SH187504.07FU(0.4200)
Otu0005943	0	0	0	0	0	0	0	0	0	0	0	0	0	0	0	0	2	0	0	0	0	0	0	0	0	0	0	0	0	0	d:Fungi(1.0000),p:Ascomycota(1.0000),c:Dothideomycetes(1.0000),o:Pleosporales(1.0000),f:Pleosporaceae(1.0000),g:Pleospora(1.0000),s:Pleospora_fallens_SH019036.07FU(1.0000)
Otu0005951	0	0	0	0	0	0	0	0	1	0	0	0	0	0	0	0	0	0	0	0	0	0	0	0	0	0	0	0	0	0	d:Protista(1.0000),p:Cercozoa(1.0000)
Otu0005965	0	0	2	4	1	0	0	0	0	0	0	0	0	0	0	0	0	0	0	0	0	0	0	0	0	0	0	0	0	0	d:Fungi(1.0000),p:Ascomycota(0.8700),c:Dothideomycetes(0.8500),o:Pleosporales(0.8100),f:Phaeosphaeriaceae(0.5300),g:Phaeosphaeria(0.0900),s:Phaeosphaeria_spartinae_SH212722.07FU(0.0900)
Otu0005966	0	0	3	0	0	6	0	0	0	0	0	0	0	1	0	0	0	0	0	0	0	0	0	0	0	0	0	0	0	0	d:Fungi(1.0000),p:Ascomycota(1.0000),c:Dothideomycetes(1.0000),o:Capnodiales(1.0000),f:Mycosphaerellaceae(1.0000)
Otu0005998	0	8	3	0	2	0	0	0	0	0	0	0	0	0	0	0	0	0	0	0	0	0	0	0	0	0	0	0	0	0	d:unidentified(1.0000)
Otu0006006	0	0	0	0	0	0	0	0	0	0	0	0	0	0	0	5	0	0	0	0	0	0	0	10	0	0	0	0	0	2	d:Fungi(1.0000),p:Ascomycota(0.7900),c:Orbiliomycetes(0.7900),o:Orbiliales(0.7900),f:Orbiliaceae(0.7400),g:Orbilia(0.7400),s:Orbilia_serpentina_SH497422.07FU(0.0600)
Otu0006015	0	12	0	0	0	0	0	0	0	15	0	0	3	0	1	0	0	0	0	0	0	0	0	0	0	0	0	0	0	0	d:Fungi(1.0000),p:Chytridiomycota(0.1900),c:Chytridiomycetes(0.0900),o:Rhizophydiales(0.0800),f:Glomeraceae(0.0500),g:Colacogloea(0.0200),s:Cornuvesica_acuminata_SH524718.07FU(0.0200)
Otu0006019	0	0	0	0	6	0	0	0	0	0	0	0	0	1	0	0	0	0	0	0	0	0	0	0	0	0	0	0	0	0	d:Fungi(1.0000),p:Ascomycota(1.0000),c:Dothideomycetes(1.0000),o:Venturiales(1.0000),f:Venturiaceae(1.0000),g:Venturia(1.0000),s:Venturia_hystrioides_SH219607.07FU(0.9900)
Otu0006057	0	0	10	0	0	2	0	0	0	0	0	0	0	0	0	0	0	0	0	0	0	0	0	0	0	0	0	0	0	0	d:Fungi(1.0000),p:Ascomycota(0.9700),c:Dothideomycetes(0.9700),o:Pleosporales(0.9600),f:Pleosporaceae(0.9200),g:Pyrenophora(0.4700),s:Pyrenophora_teres_SH193140.07FU(0.4600)
Otu0006081	0	0	0	0	0	0	0	0	0	0	0	0	0	0	0	0	0	0	0	0	0	0	0	0	0	0	0	5	0	0	d:Fungi(1.0000),p:Ascomycota(1.0000),c:Sordariomycetes(1.0000),o:Sordariomycetidae_ord_Incertae_sedis(0.9900),f:Annulatascaceae(0.9900),g:Conlarium(0.9900),s:Conlarium_duplumascospora_SH204529.07FU(0.1300)
Otu0006082	0	0	0	0	0	0	0	0	0	0	0	0	0	0	0	0	2	1	0	0	0	0	0	0	0	0	0	0	0	0	d:Fungi(0.9900),p:Ascomycota(0.6900),c:Leotiomycetes(0.1700),o:Helotiales(0.1600),f:Helotiales_fam_Incertae_sedis(0.1400),g:Tetracladium(0.1400)
Otu0006092	0	1	0	0	0	0	0	0	2	0	0	0	0	0	12	0	0	0	0	0	0	0	0	0	0	0	0	0	0	0	d:Fungi(1.0000),p:Ascomycota(0.9900),c:Sordariomycetes(0.8400),o:Hypocreales(0.8400),f:Hypocreales_fam_Incertae_sedis(0.7400),g:Sarocladium(0.7300),s:Sarocladium_strictum_SH210203.07FU(0.7300)
Otu0006117	0	0	0	0	0	0	0	0	0	0	0	0	0	0	0	0	0	6	0	0	1	0	0	0	0	0	0	0	0	0	d:Fungi(1.0000),p:Chytridiomycota(0.9800),c:Chytridiomycetes(0.9800),o:Olpidiales(0.9800),f:Olpidiaceae(0.9800),g:Olpidiaster(0.9800),s:Olpidiaster_brassicae_SH216672.07FU(0.9800)
Otu0006125	0	0	0	0	0	0	9	0	0	0	0	0	0	0	0	0	0	0	0	0	0	0	0	0	0	0	0	0	0	0	d:Fungi(1.0000),p:Ascomycota(0.6500),c:Sordariomycetes(0.5900),o:Sordariales(0.4400),f:Lasiosphaeriaceae(0.1200),g:Zopfiella(0.1200)
Otu0006139	0	0	0	0	0	0	0	0	0	0	0	0	0	0	0	0	0	1	0	0	0	0	0	0	5	1	0	1	0	0	d:Fungi(1.0000),p:Basidiomycota(1.0000),c:Pucciniomycetes(0.9900),o:Pucciniales(0.9500),f:Eocronartiaceae(0.0400),g:Eocronartium(0.0400)
Otu0006161	0	0	0	0	0	0	0	0	0	0	0	0	0	0	0	0	0	0	0	0	0	0	0	3	0	0	0	0	3	6	d:Fungi(0.9500),p:Chytridiomycota(0.8900),c:Chytridiomycetes(0.8700),o:Spizellomycetales(0.8500),f:Spizellomycetaceae(0.3100),g:Spizellomyces(0.2900),s:Spizellomyces_pseudodichotomus_SH196352.07FU(0.0900)
Otu0006169	0	0	0	0	0	0	0	0	0	0	0	0	10	0	0	0	0	0	0	0	0	0	0	0	0	0	0	0	0	0	d:Fungi(1.0000),p:Glomeromycota(1.0000),c:Glomeromycetes(1.0000),o:Archaeosporales(1.0000),f:Archaeosporaceae(1.0000),g:Archaeospora(0.3300),s:Archaeospora_trappei_SH026484.07FU(0.2800)
Otu0006176	0	0	0	0	0	0	0	0	0	0	0	0	0	0	0	0	0	0	0	0	0	0	0	0	0	0	0	0	0	0	d:Fungi(0.9600),p:Basidiomycota(0.9600),c:Agaricomycetes(0.9600),o:Agaricales(0.9300),f:Inocybaceae(0.1100),g:Inocybe(0.0700),s:Aleurina_argentina_SH187816.07FU(0.0200)
Otu0006181	0	0	0	0	0	0	0	0	0	0	0	0	0	0	8	0	0	0	0	0	0	0	0	0	0	0	0	0	0	0	d:Fungi(0.9800),p:Basidiomycota(0.4900),c:Agaricomycetes(0.4400),o:Polyporales(0.1200),f:Glomeraceae(0.0900),g:Verrucaria(0.0600),s:Stereopsis_radicans_SH494706.07FU(0.0600)
Otu0006183	0	0	0	0	0	0	0	0	0	0	0	0	0	0	0	0	0	0	0	1	0	0	0	1	0	0	0	0	0	1	d:Fungi(0.8800),p:Basidiomycota(0.5000),c:Agaricomycetes(0.4600),o:Agaricales(0.2400),f:Inocybaceae(0.1300),g:Inocybe(0.1100),s:Hypochnicium_subrigescens_SH216333.07FU(0.0300)
Otu0006195	0	0	1	0	4	0	0	0	0	0	0	0	12	1	0	0	0	0	0	0	0	0	0	0	0	0	0	0	0	0	d:Fungi(1.0000),p:Basidiomycota(0.5900),c:Agaricomycetes(0.4000),o:Agaricales(0.2000),f:Erythrobasidiales_fam_Incertae_sedis(0.0900),g:Bannoa(0.0900),s:Bannoa_ogasawarensis_SH219192.07FU(0.0900)
Otu0006202	0	0	0	0	0	0	0	0	0	0	0	0	0	0	2	0	0	0	0	0	0	0	0	0	0	0	0	0	0	0	d:Fungi(1.0000),p:Ascomycota(0.9400),c:Dothideomycetes(0.8800),o:Pleosporales(0.8600),f:Corynesporascaceae(0.3400),g:Corynespora(0.3400),s:Corynespora_smithii_SH197592.07FU(0.3400)
Otu0006207	0	0	0	0	0	1	0	0	0	0	0	0	0	0	0	0	0	0	0	0	0	0	0	0	0	0	0	0	0	0	d:Fungi(1.0000),p:Glomeromycota(1.0000),c:Glomeromycetes(1.0000),o:Glomerales(1.0000),f:Glomeraceae(1.0000),g:Funneliformis(0.0800),s:Funneliformis_caledonium_SH179684.07FU(0.0200)
Otu0006239	0	0	0	0	0	0	0	0	0	0	0	0	0	0	0	0	2	0	0	1	2	0	0	0	0	0	0	0	0	0	d:Fungi(1.0000),p:Glomeromycota(1.0000),c:Glomeromycetes(0.9800),o:Glomerales(0.9800),f:Glomeraceae(0.9800),g:Glomus(0.1200),s:Dominikia_bernensis_SH524902.07FU(0.0100)
Otu0006254	0	0	0	0	0	0	0	0	0	0	0	0	0	0	0	0	0	0	0	0	3	0	0	0	0	0	0	0	8	0	d:Fungi(1.0000),p:Ascomycota(1.0000),c:Dothideomycetes(0.9400),o:Pleosporales(0.9400),f:Lophiostomataceae(0.8600),g:Lophiostoma(0.6700),s:Lophiostoma_cynaroidis_SH216764.07FU(0.2300)
Otu0006282	0	0	0	0	0	0	0	0	0	0	0	0	0	0	0	0	2	0	0	1	6	0	0	0	0	0	0	0	0	0	d:Fungi(0.8700),p:Basidiomycota(0.1300),c:Agaricomycetes(0.0800),o:Agaricales(0.0600),f:Inocybaceae(0.0400),g:Inocybe(0.0400),s:Ambispora_appendicula_SH213768.07FU(0.0200)
Otu0006291	0	0	0	0	0	0	0	0	0	0	0	0	0	0	0	0	0	1	0	0	1	3	7	1	0	0	0	10	5	1	d:Fungi(0.9800),p:Ascomycota(0.9800),c:Agaricomycetes(0.9800),o:Agaricales(0.9800),f:Thelephoraceae(0.6900),g:Lopadostoma(0.0400),s:Lopadostoma_americanum_SH013852.07FU(0.0200)
Otu0006294	0	0	0	0	0	0	0	0	0	0	0	0	0	0	0	0	0	0	0	0	0	0	8	0	0	0	0	0	0	0	d:Fungi(1.0000),p:Ascomycota(0.8000),c:Eurotiomycetes(0.8000),o:Chaetothyriales(0.8000)
Otu0006318	0	0	0	0	0	0	0	0	0	0	0	0	0	0	0	0	0	0	0	0	0	0	0	0	0	0	0	0	0	0	d:Fungi(1.0000),p:Ascomycota(0.8600),c:Dothideomycetes(0.8600),o:Capnodiales(0.8500),f:Teratosphaeriaceae(0.2900),g:Capnobotryella(0.1300),s:Devriesia_pseudoamericana_SH192615.07FU(0.1200)
Otu0006322	0	0	0	0	0	0	0	0	0	0	0	0	0	0	0	0	4	0	0	0	0	0	0	0	0	0	0	0	0	0	d:Fungi(1.0000),p:Basidiomycota(0.5800),c:Tremellomycetes(0.5800),o:Tremellales(0.5800),f:Tremellales_fam_Incertae_sedis(0.5800),g:Cryptococcus(0.5800),s:Cryptococcus_amylolyticus_SH213903.07FU(0.3500)
Otu0006325	0	0	0	0	0	0	0	0	0	0	0	1	0	0	0	0	0	6	0	5	0	0	0	0	0	0	0	0	0	0	d:Fungi(1.0000),p:Rozellomycota(0.9700)
Otu0006328	0	0	2	0	0	0	0	0	0	0	0	0	13	0	8	0	0	0	0	0	0	0	0	0	0	0	0	0	0	0	d:Fungi(0.9600),p:Ascomycota(0.5700),c:Sordariomycetes(0.2000),o:Orbiliales(0.0700),f:Orbiliaceae(0.0600),g:Cephalotheca(0.0400),s:Cephalotheca_purpurea_SH022769.07FU(0.0300)
Otu0006331	0	0	0	1	1	0	0	0	3	0	0	0	0	0	2	0	0	1	0	1	0	0	0	0	0	0	0	0	0	0	d:Fungi(1.0000),p:Ascomycota(1.0000),c:Orbiliomycetes(1.0000),o:Orbiliales(1.0000),f:Orbiliaceae(1.0000),g:Brachyphoris(1.0000),s:Brachyphoris_oviparasitica_SH217576.07FU(0.9700)
Otu0006338	0	0	0	0	0	0	0	0	0	0	0	0	0	0	0	0	3	3	0	7	0	0	0	0	0	0	0	0	0	7	d:Fungi(1.0000),p:Ascomycota(1.0000),c:Leotiomycetes(0.9700),o:Helotiales(0.9700),f:Helotiaceae(0.0700),g:Articulospora(0.0700)
Otu0006349	0	0	0	4	5	3	0	0	0	0	0	1	6	0	3	0	0	0	0	0	0	0	0	0	0	0	0	0	0	0	d:Fungi(1.0000),p:Ascomycota(1.0000),c:Leotiomycetes(1.0000),o:Leotiomycetes_ord_Incertae_sedis(1.0000),f:Myxotrichaceae(1.0000),g:Malbranchea(1.0000),s:Malbranchea_cinnamomea_SH209133.07FU(1.0000)
Otu0006353	0	0	0	1	0	0	0	0	0	0	0	0	4	0	0	0	0	0	0	0	0	0	0	0	0	0	0	0	0	0	d:Fungi(1.0000),p:Chytridiomycota(0.9900),c:Chytridiomycetes(0.7900),o:Polyporales(0.2100),f:Phanerochaetaceae(0.0100),g:Antrodiella(0.0100),s:Antrodiella_citrea_SH472449.07FU(0.0100)
Otu0006370	0	0	0	0	0	0	0	0	0	0	0	0	0	0	0	0	0	0	1	1	0	0	2	0	0	0	0	0	3	0	d:Fungi(1.0000),p:Ascomycota(1.0000),c:Sordariomycetes(1.0000),o:Hypocreales(1.0000),f:Ophiocordycipitaceae(0.9700),g:Hirsutella(0.5400),s:Ophiocordyceps_coccidiicola_SH024733.07FU(0.2600)
Otu0006379	0	0	0	0	0	0	0	0	0	0	0	0	0	0	0	0	8	0	0	0	0	0	0	0	0	0	0	0	0	0	d:Fungi(1.0000),p:Ascomycota(0.9600),c:Sordariomycetes(0.9000),o:Sordariales(0.8900),f:Chaetomiaceae(0.3500),g:Chaetomium(0.3500),s:Chaetomium_funicola_SH195318.07FU(0.2800)
Otu0006410	0	0	0	0	0	0	0	0	0	0	0	0	0	0	0	0	0	0	0	3	4	0	0	0	0	0	0	0	12	0	d:Fungi(1.0000),p:Ascomycota(0.6200),c:Sordariomycetes(0.6200),o:Sordariales(0.2200),f:Lasiosphaeriaceae(0.1000),g:Apiosordaria(0.0500),s:Apiosordaria_otanii_SH211499.07FU(0.0500)
Otu0006417	12	0	1	0	0	0	0	0	0	0	0	0	0	2	0	0	0	0	0	0	0	0	0	0	0	0	0	0	0	0	d:Fungi(1.0000),p:Ascomycota(0.9800),c:Eurotiomycetes(0.9800),o:Eurotiales(0.9800),f:Trichocomaceae(0.9800),g:Penicillium(0.9800),s:Penicillium_polonicum_SH207147.07FU(0.3600)
Otu0006423	0	0	0	0	0	0	0	0	0	0	0	0	0	0	0	0	13	0	0	0	0	0	0	0	0	0	0	0	0	0	d:Fungi(1.0000),p:Basidiomycota(1.0000),c:Ustilaginomycetes(1.0000),o:Ustilaginales(1.0000),f:Ustilaginales_fam_Incertae_sedis(1.0000),g:Farysizyma(1.0000)
Otu0006438	0	0	0	1	0	0	0	0	0	0	0	0	0	0	0	0	0	0	0	0	4	0	0	0	0	0	0	0	16	1	d:Fungi(0.7900),p:Ascomycota(0.2800),c:Pezizomycotina_cls_Incertae_sedis(0.2300),o:Pezizomycotina_ord_Incertae_sedis(0.2300),f:Pezizomycotina_fam_Incertae_sedis(0.2300),g:Ciliophora(0.2300),s:Valsa_cypri_SH017855.07FU(0.0100)
Otu0006457	0	0	2	9	0	0	0	0	0	0	0	0	0	0	0	0	0	0	0	0	0	0	0	0	0	0	0	0	0	0	d:Fungi(1.0000),p:Ascomycota(0.9700),c:Pezizomycetes(0.9300),o:Pezizales(0.9300),f:Pyronemataceae(0.9100),g:Candida(0.0100),s:Pulchromyces_fimicola_SH213857.07FU(0.0100)
Otu0006466	0	0	0	0	0	0	0	0	0	0	0	0	0	0	0	0	0	0	0	0	3	0	0	0	0	0	0	0	8	1	d:Fungi(0.9700),p:Basidiomycota(0.3100),c:Agaricomycetes(0.2400),o:Agaricales(0.1200),f:Saccharomycetales_fam_Incertae_sedis(0.0600),g:Macrorhabdus(0.0600),s:Macrorhabdus_ornithogaster_SH472876.07FU(0.0600)
Otu0006471	0	0	0	0	0	0	0	0	0	0	0	0	0	0	0	0	0	0	0	0	0	0	0	0	0	1	0	0	0	0	d:Fungi(1.0000),p:Ascomycota(0.9700),c:Sordariomycetes(0.9000),o:Sordariales(0.8200),f:Glomerellaceae(0.0800),g:Colletotrichum(0.0800),s:Colletotrichum_hemerocallidis_SH195656.07FU(0.0200)
Otu0006474	0	4	0	0	0	0	0	0	0	0	0	0	6	0	0	0	0	0	0	0	0	0	0	0	0	0	0	0	0	0	d:Fungi(1.0000),p:Ascomycota(1.0000),c:Sordariomycetes(0.9600),o:Diaporthales(0.9600),f:Diaporthaceae(0.9500),g:Phomopsis(0.5100),s:Phomopsis_velata_SH185501.07FU(0.4900)
Otu0006479	0	0	0	0	0	0	0	0	0	0	0	0	0	0	0	0	0	0	0	0	0	0	0	1	17	0	0	0	0	0	d:Fungi(0.9900),p:Basidiomycota(0.6200),c:Agaricomycetes(0.4400),o:Agaricales(0.1900),f:Thelephoraceae(0.1300),g:Filobasidiella(0.0700),s:Bulleribasidium_oberjochense_SH222253.07FU(0.0400)
Otu0006483	0	0	0	0	0	0	0	0	0	0	0	0	0	0	0	0	0	0	0	0	2	0	0	0	0	0	0	0	9	0	d:Fungi(1.0000),p:Basidiomycota(1.0000),c:Agaricomycetes(1.0000),o:Agaricales(1.0000),f:Agaricaceae(0.4400),g:Lycoperdon(0.3700),s:Lycoperdon_pratense_SH175883.07FU(0.0900)
Otu0006494	0	0	0	0	0	0	0	0	0	0	0	0	11	1	0	0	0	0	0	0	0	0	0	0	0	0	0	0	0	0	d:Fungi(1.0000),p:Ascomycota(1.0000),c:Eurotiomycetes(1.0000),o:Eurotiales(1.0000),f:Trichocomaceae(0.9900),g:Talaromyces(0.9300),s:Talaromyces_rugulosus_SH194211.07FU(0.7100)
Otu0006496	0	0	0	0	0	0	0	0	11	0	0	0	0	0	0	0	0	0	0	0	0	0	0	0	0	0	0	0	0	0	d:Fungi(1.0000),p:Ascomycota(1.0000),c:Sordariomycetes(1.0000),o:Hypocreomycetidae_ord_Incertae_sedis(0.9000),f:Plectosphaerellaceae(0.9000),g:Lectera(0.8900),s:Lectera_longa_SH174362.07FU(0.8900)
Otu0006519	0	6	0	5	0	0	0	0	0	0	0	0	0	0	0	0	0	0	0	0	0	0	0	0	0	0	0	0	0	0	d:Fungi(1.0000),p:Ascomycota(0.0100)
Otu0006525	0	0	2	6	0	6	0	0	0	0	0	1	0	0	0	0	0	0	0	0	0	0	1	0	0	0	0	0	0	0	d:Fungi(1.0000),p:Basidiomycota(0.9900),c:Agaricomycetes(0.9900),o:Agaricales(0.9900)
Otu0006535	0	0	0	0	1	0	0	0	0	0	0	0	0	0	0	0	0	0	0	0	0	0	0	0	0	0	0	0	0	6	d:Fungi(1.0000),p:Ascomycota(1.0000),c:Saccharomycetes(1.0000),o:Saccharomycetales(1.0000),f:Saccharomycetales_fam_Incertae_sedis(1.0000),g:Debaryomyces(1.0000),s:Debaryomyces_hansenii_SH358044.07FU(0.5700)
Otu0006538	0	0	0	0	0	0	0	0	0	0	0	0	0	0	0	0	0	0	0	0	0	0	0	0	0	0	0	0	0	0	d:Fungi(1.0000),p:Ascomycota(1.0000),c:Sordariomycetes(1.0000),o:Microascales(1.0000),f:Microascaceae(1.0000)
Otu0006542	0	0	0	0	0	0	0	0	0	0	0	0	0	0	0	0	0	1	0	0	0	0	0	0	0	0	0	0	0	0	d:Fungi(1.0000),p:Ascomycota(1.0000),c:Saccharomycetes(1.0000),o:Saccharomycetales(0.9100),f:Saccharomycetaceae(0.4100),g:Saccharomyces(0.4100),s:Saccharomyces_mikatae_SH085061.07FU(0.3500)
Otu0006545	0	0	0	0	0	0	0	0	0	0	0	0	0	0	4	0	0	0	0	1	0	3	0	0	0	1	0	0	0	1	d:Fungi(1.0000),p:Basidiomycota(1.0000),c:Agaricomycetes(1.0000),o:Boletales(0.9100),f:Boletaceae(0.0100),g:Xerocomus(0.0100)
Otu0006549	0	0	0	0	0	0	0	0	0	0	0	0	0	0	0	0	0	0	0	0	0	0	0	0	0	0	0	0	0	0	d:Fungi(1.0000),p:Ascomycota(1.0000),c:Eurotiomycetes(1.0000),o:Chaetothyriales(1.0000)
Otu0006552	0	4	0	0	0	0	0	0	0	0	0	0	0	0	0	0	0	0	0	0	0	0	0	0	0	0	0	0	0	0	d:Fungi(1.0000),p:Basidiomycota(0.5500),c:Agaricomycetes(0.5300),o:Agaricales(0.1700),f:Agaricaceae(0.0500),g:Amanita(0.0200),s:Leucogyrophana_sororia_SH457700.07FU(0.0200)
Otu0006553	0	0	0	0	0	0	0	0	0	0	0	0	3	0	3	1	0	0	0	0	0	1	0	2	0	0	0	0	0	7	d:Fungi(1.0000),p:Ascomycota(1.0000),c:Eurotiomycetes(1.0000),o:Chaetothyriales(1.0000),f:Herpotrichiellaceae(1.0000)
Otu0006556	0	0	2	0	0	3	0	0	0	0	0	0	0	0	0	0	0	0	0	0	0	0	0	0	0	0	0	0	0	0	d:Fungi(1.0000),p:Glomeromycota(1.0000),c:Glomeromycetes(1.0000),o:Glomerales(1.0000),f:Glomeraceae(1.0000),g:Funneliformis(0.3000),s:Funneliformis_caledonium_SH179684.07FU(0.1500)
Otu0006557	0	0	0	0	0	0	0	0	0	0	0	0	0	0	0	0	3	1	1	1	6	0	0	0	0	0	0	0	0	0	d:Fungi(1.0000),p:Basidiomycota(1.0000),c:Agaricomycetes(1.0000),o:Agaricales(1.0000),f:Entolomataceae(0.9900),g:Entoloma(0.9400),s:Entoloma_graphitipes_f._cystidiatum_SH221924.07FU(0.6200)
Otu0006560	0	0	0	0	0	0	0	0	0	0	0	0	0	0	7	0	0	0	0	0	0	0	0	0	0	0	0	0	0	0	d:Fungi(1.0000),p:Ascomycota(1.0000),c:Pezizomycetes(1.0000)
Otu0006572	0	0	0	0	0	0	0	0	0	0	0	0	0	0	0	0	4	0	0	4	3	0	0	0	0	0	0	0	0	0	d:Fungi(1.0000),p:Ascomycota(0.9600),c:Orbiliomycetes(0.9500),o:Orbiliales(0.9500),f:Orbiliaceae(0.8900),g:Orbilia(0.8900),s:Orbilia_serpentina_SH497422.07FU(0.0400)
Otu0006583	0	0	2	4	1	0	0	0	0	0	0	0	0	0	0	0	0	0	0	0	0	0	0	0	0	0	0	0	0	0	d:Fungi(1.0000),p:Ascomycota(0.9700),c:Dothideomycetes(0.8800),o:Pleosporales(0.8700),f:Lophiostomataceae(0.5400),g:Lophiostoma(0.4900),s:Lophiostoma_macrostomoides_SH004352.07FU(0.1300)
Otu0006585	0	0	0	0	1	2	0	0	0	0	0	0	0	0	0	0	1	1	0	0	1	0	0	0	0	0	0	0	0	0	d:Fungi(1.0000),p:Ascomycota(0.8900),c:Eurotiomycetes(0.8900),o:Chaetothyriales(0.8900),f:Herpotrichiellaceae(0.8900),g:Phialophora(0.2900),s:Mycochaetophora_gentianae_SH186780.07FU(0.1500)
Otu0006601	0	0	0	0	0	0	0	0	0	0	0	0	0	0	0	0	0	0	4	0	0	3	1	0	0	0	0	2	0	0	d:Fungi(1.0000),p:Glomeromycota(1.0000),c:Glomeromycetes(1.0000),o:Glomerales(1.0000),f:Glomeraceae(1.0000),g:Septoglomus(0.1700),s:Septoglomus_viscosum_SH216574.07FU(0.1200)
Otu0006602	0	0	0	1	3	0	0	1	0	0	0	0	3	0	3	0	0	0	0	0	0	0	0	0	0	0	0	0	0	0	d:Fungi(1.0000),p:Ascomycota(0.8500),c:Eurotiomycetes(0.6000),o:Eurotiales(0.4000),f:Trichocomaceae(0.2800),g:Aspergillus(0.1500),s:Malbranchea_cinnamomea_SH209133.07FU(0.0300)
Otu0006604	0	0	2	1	0	0	0	3	0	0	1	0	0	0	0	0	0	0	0	0	0	0	0	0	0	0	0	0	0	0	d:Fungi(1.0000),p:Ascomycota(1.0000),c:Sordariomycetes(1.0000),o:Hypocreales(1.0000),f:Ophiocordycipitaceae(0.8000),g:Tolypocladium(0.6900),s:Tolypocladium_album_SH184950.07FU(0.3400)
Otu0006616	0	0	0	0	0	0	0	0	0	0	0	0	0	0	0	0	0	0	0	0	0	0	0	0	0	0	6	0	0	0	d:Fungi(1.0000),p:Ascomycota(1.0000),c:Leotiomycetes(1.0000),o:Helotiales(1.0000),f:Helotiales_fam_Incertae_sedis(0.9300),g:Naevala(0.1300)
Otu0006619	0	0	1	0	2	2	0	1	15	0	0	0	0	0	0	0	0	0	0	0	0	0	0	0	0	0	0	0	0	0	d:Fungi(1.0000),p:Ascomycota(1.0000),c:Sordariomycetes(1.0000),o:Sordariales(1.0000),f:Lasiosphaeriaceae(1.0000),g:Podospora(1.0000)
Otu0006621	0	0	0	4	0	0	0	0	0	0	0	0	0	0	0	0	0	0	0	0	0	5	0	0	0	0	0	0	0	0	d:Fungi(1.0000),p:Basidiomycota(1.0000),c:Agaricomycetes(1.0000),o:Polyporales(1.0000),f:Polyporaceae(1.0000),g:Daedaleopsis(1.0000),s:Daedaleopsis_confragosa_SH198781.07FU(1.0000)
Otu0006635	0	0	4	0	5	1	0	0	0	0	0	0	0	0	0	0	0	0	0	0	0	0	0	0	0	0	0	0	0	0	d:Fungi(1.0000),p:Chytridiomycota(1.0000),c:Chytridiomycetes(1.0000),o:Rhizophlyctidales(1.0000),f:Rhizophlyctidaceae(1.0000),g:Rhizophlyctis(1.0000),s:Rhizophlyctis_rosea_SH202563.07FU(0.8600)
Otu0006656	0	0	0	0	0	0	0	0	0	0	0	0	0	0	0	0	0	0	5	0	0	3	1	0	0	0	0	2	0	0	d:Fungi(0.9200),p:Basidiomycota(0.5200),c:Agaricomycetes(0.4000),o:Agaricales(0.1800),f:Inocybaceae(0.0900),g:Inocybe(0.0900),s:Calvatia_craniiformis_SH001175.07FU(0.0200)
Otu0006657	0	0	0	0	0	0	0	0	0	0	0	0	0	0	0	1	5	0	1	0	0	0	0	12	0	0	0	0	0	0	d:Fungi(0.9600),p:Basidiomycota(0.4300),c:Agaricomycetes(0.4100),o:Agaricales(0.2500),f:Inocybaceae(0.0900),g:Inocybe(0.0700),s:Inocybe_calamistrata_SH187105.07FU(0.0200)
Otu0006669	0	0	0	0	0	0	0	0	0	0	0	0	0	0	0	1	0	1	1	0	2	0	0	1	0	3	0	0	1	0	d:Fungi(0.9800),p:Chytridiomycota(0.4000),c:Agaricomycetes(0.1600),o:Agaricales(0.0600),f:Thelephoraceae(0.0600),g:Rhizophydium(0.0300),s:Haplotrichum_curtisii_SH467703.07FU(0.0100)
Otu0006696	0	0	0	0	0	0	0	0	0	0	0	0	0	0	0	0	0	0	0	0	0	13	0	0	0	0	0	0	0	0	d:Fungi(0.8100),p:Basidiomycota(0.2200),c:Agaricomycetes(0.1800),o:Thelephorales(0.0700),f:Thelephoraceae(0.0700),g:Derxomyces(0.0300),s:Acidomyces_acidothermus_SH215367.07FU(0.0200)
Otu0006698	0	0	0	0	0	0	0	0	0	0	0	0	0	0	0	0	0	1	0	0	0	7	0	0	0	0	0	1	0	0	d:Fungi(1.0000),p:Glomeromycota(1.0000),c:Glomeromycetes(1.0000),o:Glomerales(1.0000),f:Glomeraceae(1.0000)
Otu0006702	0	0	0	0	7	0	0	0	12	0	0	0	0	1	15	0	0	0	0	0	0	0	0	0	0	0	0	0	0	0	d:Fungi(1.0000),p:Ascomycota(0.8900),c:Sordariomycetes(0.8700),o:Hypocreales(0.8300)
Otu0006705	0	0	0	11	0	0	0	0	0	0	0	0	0	0	0	0	0	0	0	0	0	0	0	0	0	0	0	0	0	0	d:Fungi(1.0000),p:Ascomycota(0.9700),c:Sordariomycetes(0.9700),o:Hypocreales(0.9300),f:Niessliaceae(0.1200),g:Rosasphaeria(0.1200),s:Rosasphaeria_moravica_SH029832.07FU(0.1200)
Otu0006714	0	1	4	29	47	84	1	1	0	245	143	50	2	9	1	1	9	8	17	29	25	6	2	0	100	10	8	1	0	2	d:Fungi(1.0000),p:Ascomycota(1.0000),c:Sordariomycetes(0.9900),o:Hypocreales(0.8300),f:Nectriaceae(0.4000),g:Neonectria(0.2300),s:Acremonium_macroclavatum_SH030545.07FU(0.1200)
Otu0006724	0	0	0	0	0	0	0	0	0	0	0	0	0	0	0	0	0	0	0	1	0	0	0	0	0	0	0	0	0	0	d:Fungi(1.0000),p:Basidiomycota(1.0000),c:Tremellomycetes(1.0000),o:Tremellales(1.0000),f:Tremellales_fam_Incertae_sedis(1.0000),g:Cryptococcus(1.0000),s:Cryptococcus_heimaeyensis_SH181631.07FU(1.0000)
Otu0006730	0	3	0	0	0	1	0	0	4	0	0	0	0	0	0	0	1	0	0	0	0	0	0	0	0	0	0	0	0	0	d:Fungi(1.0000),p:Ascomycota(0.9400),c:Sordariomycetes(0.8900),o:Coniochaetales(0.8000),f:Lasiosphaeriaceae(0.1300),g:Schizothecium(0.1200),s:Schizothecium_inaequale_SH201194.07FU(0.1100)
Otu0006742	0	0	0	0	0	6	0	0	0	0	0	0	0	0	0	0	0	0	0	0	0	0	0	0	0	0	0	0	0	0	d:Fungi(1.0000),p:Ascomycota(0.0100),c:Agaricomycetes(0.9800),o:Polyporales(0.9800),f:Meruliaceae(0.9800),g:Dactylaria(0.7900),s:Stereopsis_radicans_SH494706.07FU(0.0100)
Otu0006748	0	0	0	0	0	0	0	0	0	0	0	0	0	0	0	0	0	0	0	0	0	0	0	0	1	0	0	0	0	0	d:Fungi(1.0000),p:Ascomycota(0.9500),c:Dothideomycetes(0.4700),o:Pleosporales(0.3000),f:Massariaceae(0.1000),g:Massaria(0.1000),s:Corynespora_smithii_SH197592.07FU(0.0900)
Otu0006753	0	0	1	0	0	0	4	0	0	0	0	0	0	0	0	0	0	0	0	0	0	0	0	0	0	0	0	0	0	0	d:Fungi(1.0000),p:Ascomycota(0.9100),c:Sordariomycetes(0.8700),o:Sordariales(0.8200),f:Lasiosphaeriaceae(0.5800),g:Podospora(0.5800),s:Phaeoacremonium_theobromatis_SH027804.07FU(0.0100)
Otu0006758	0	0	0	1	0	0	0	0	0	0	0	0	0	0	0	0	0	1	0	0	0	0	0	0	0	0	0	0	0	0	d:Fungi(1.0000),p:Ascomycota(0.8600),c:Dothideomycetes(0.8600),o:Pleosporales(0.8600),f:Lophiostomataceae(0.8600),g:Lophiostoma(0.6400),s:Guttulispora_crataegi_SH527732.07FU(0.1800)
Otu0006790	0	0	0	0	0	0	0	0	0	0	0	0	0	0	0	0	1	4	0	0	0	3	0	0	0	0	0	0	0	0	d:Fungi(1.0000),p:Glomeromycota(1.0000),c:Glomeromycetes(1.0000),o:Glomerales(0.9700),f:Glomeraceae(0.9700),g:Rhizophagus(0.6200),s:Rhizophagus_irregularis_SH175537.07FU(0.1300)
Otu0006801	0	0	0	0	0	0	0	0	0	0	0	0	0	0	0	0	7	0	1	5	1	0	1	0	0	1	0	0	1	0	d:Fungi(1.0000),p:Glomeromycota(1.0000),c:Glomeromycetes(1.0000),o:Paraglomerales(1.0000),f:Paraglomeraceae(0.3600),g:Paraglomus(0.3600),s:Paraglomus_laccatum_SH194690.07FU(0.1600)
Otu0006803	0	0	0	0	0	0	0	0	0	0	0	0	0	0	0	0	0	1	0	2	0	0	0	0	0	0	0	0	0	0	d:Fungi(1.0000),p:Basidiomycota(1.0000),c:Agaricomycetes(1.0000),o:Agaricales(1.0000),f:Bolbitiaceae(1.0000),g:Conocybe(0.7700),s:Conocybe_fuscimarginata_SH220672.07FU(0.4100)
Otu0006815	0	0	0	0	0	0	0	0	0	0	0	1	0	0	0	13	7	7	6	4	10	2	5	1	7	1	0	10	0	0	d:Fungi(1.0000),p:Basidiomycota(1.0000),c:Agaricomycetes(1.0000),o:Agaricales(1.0000)
Otu0006826	0	0	0	0	1	0	0	0	0	0	0	0	0	0	0	0	0	0	0	0	0	0	0	0	0	0	0	0	0	2	d:Fungi(1.0000),p:Basidiomycota(1.0000),c:Tremellomycetes(1.0000),o:Tremellales(1.0000),f:Tremellales_fam_Incertae_sedis(1.0000),g:Dioszegia(1.0000)
Otu0006830	0	0	0	0	0	0	0	1	1	0	0	0	0	0	3	0	0	0	0	0	0	1	0	0	0	0	0	0	0	0	d:unidentified(0.5600),p:Basidiomycota(0.1800),c:Agaricomycetes(0.1300),o:Agaricales(0.0700),f:Cortinariaceae(0.0200),g:Cortinarius(0.0200),s:Taiwanofungus_camphoratus_SH191986.07FU(0.0200)
Otu0006833	0	0	0	0	0	0	0	0	0	0	0	0	0	0	0	0	0	0	0	0	0	0	1	0	0	2	0	0	0	0	d:Fungi(1.0000),p:Basidiomycota(1.0000),c:Agaricomycetes(1.0000)
Otu0006834	0	0	0	0	6	0	0	0	0	0	0	0	0	0	0	0	0	0	0	0	0	0	0	0	0	0	0	0	0	0	d:Fungi(1.0000),p:Basidiomycota(1.0000),c:Agaricomycetes(1.0000),o:Auriculariales(1.0000),f:Auriculariales_fam_Incertae_sedis(0.9700),g:Auricularia(0.9700),s:Auricularia_auricula-judae_SH194580.07FU(0.6800)
Otu0006843	0	0	0	0	0	0	0	0	0	0	0	0	0	0	0	0	0	0	1	0	0	0	0	0	0	0	0	0	0	0	d:Fungi(1.0000),p:Ascomycota(0.9800),c:Eurotiomycetes(0.9800),o:Chaetothyriales(0.9800),f:Herpotrichiellaceae(0.9800),g:Exophiala(0.4300),s:Exophiala_salmonis_SH015504.07FU(0.1300)
Otu0006858	0	0	0	0	0	0	0	0	0	0	0	0	0	0	0	0	0	1	4	0	2	0	5	0	0	0	0	0	0	0	d:Fungi(1.0000),p:Glomeromycota(1.0000),c:Glomeromycetes(1.0000),o:Glomerales(1.0000),f:Glomeraceae(1.0000),g:Glomus(0.5500)
Otu0006864	0	0	0	0	0	0	0	0	0	0	0	0	0	0	0	0	0	1	0	0	1	0	0	0	0	0	0	0	0	0	d:Fungi(1.0000),p:Ascomycota(1.0000),c:Leotiomycetes(1.0000),o:Helotiales(1.0000),f:Rutstroemiaceae(0.0200),g:Rutstroemia(0.0200)
Otu0006874	0	0	0	3	0	0	0	0	0	0	0	0	0	0	0	0	0	8	0	0	3	0	0	7	0	0	0	0	0	0	d:Fungi(1.0000),p:Glomeromycota(1.0000)
Otu0006876	0	0	0	1	0	0	0	0	6	0	0	0	0	0	0	0	0	0	0	0	0	0	0	0	0	0	0	0	0	0	d:Fungi(1.0000),p:Glomeromycota(1.0000),c:Glomeromycetes(1.0000),o:Glomerales(1.0000),f:Claroideoglomeraceae(0.8100),g:Claroideoglomus(0.4200),s:Claroideoglomus_drummondii_SH211047.07FU(0.1200)
Otu0006885	0	3	8	28	4	0	0	0	0	0	1	2	1	0	0	0	0	0	2	0	0	0	0	0	0	0	0	0	0	0	d:Fungi(1.0000),p:Ascomycota(0.2000),c:Sordariomycetes(0.2000),o:Xylariales(0.1300),f:Xylariaceae(0.1100),g:Nemania(0.0300),s:Nemania_plumbea_SH205171.07FU(0.0100)
Otu0006887	0	35	2	6	1	1	0	0	0	2	1	0	0	0	5	1	0	0	0	0	0	0	0	0	0	0	0	0	0	0	d:Fungi(1.0000),p:Chytridiomycota(1.0000),c:Chytridiomycetes(1.0000),o:Rhizophydiales(1.0000),f:Rhizophydiales_fam_Incertae_sedis(1.0000),g:Operculomyces(1.0000),s:Operculomyces_laminatus_SH210135.07FU(1.0000)
Otu0006934	0	0	0	0	0	0	0	0	0	0	0	0	0	0	0	0	0	0	0	0	0	0	0	0	0	0	0	0	0	0	d:Fungi(1.0000),p:Basidiomycota(0.9600),c:Cystobasidiomycetes(0.9600),o:Cystobasidiales(0.9600),f:Cystobasidiaceae(0.9600),g:Cystobasidium(0.9300),s:Cystobasidium_pinicola_SH194775.07FU(0.7900)
Otu0006987	0	0	0	0	0	0	0	0	0	0	0	0	0	0	0	0	0	0	0	1	0	0	1	1	0	0	0	0	0	0	d:Fungi(1.0000),p:Ascomycota(1.0000),c:Pezizomycetes(1.0000),o:Pezizales(0.9300),f:Pezizales_fam_Incertae_sedis(0.0300),g:Oedocephalum(0.0300),s:Oedocephalum_adhaerens_SH012800.07FU(0.0300)
Otu0006990	0	0	4	0	0	0	0	0	0	0	0	0	0	0	0	0	4	0	0	0	0	0	0	0	0	0	0	6	0	0	d:Fungi(1.0000),p:Ascomycota(1.0000),c:Sordariomycetes(0.9200),o:Microascales(0.9200),f:Halosphaeriaceae(0.7200),g:Periconia(0.2600)
Otu0006993	0	0	0	0	0	0	0	0	0	0	0	1	0	0	0	14	0	2	0	0	0	0	0	0	1	0	0	0	0	0	d:Fungi(1.0000),p:Ascomycota(1.0000),c:Sordariomycetes(1.0000),o:Hypocreales(0.9900),f:Hypocreales_fam_Incertae_sedis(0.9600),g:Stachybotrys(0.9600),s:Stachybotrys_oleronensis_SH023652.07FU(0.9600)
Otu0007008	0	26	0	0	0	0	0	0	0	0	0	0	0	0	0	0	1	3	2	0	4	0	0	1	0	0	0	0	0	0	d:Fungi(1.0000),p:Ascomycota(1.0000),c:Sordariomycetes(1.0000),o:Xylariales(1.0000),f:Xylariaceae(0.7000),g:Entoleuca(0.5100),s:Entoleuca_mammata_SH202057.07FU(0.3400)
Otu0007010	0	0	0	0	0	0	0	0	0	0	0	0	0	0	0	0	0	0	0	0	0	0	0	0	1	0	0	0	0	0	d:Fungi(1.0000),p:Ascomycota(1.0000),c:Eurotiomycetes(1.0000),o:Arachnomycetales(0.9700),f:Arachnomycetaceae(0.9700),g:Arachnomyces(0.9700),s:Arachnomyces_gracilis_SH029684.07FU(0.0200)
Otu0007028	0	0	0	10	0	0	0	1	0	0	0	0	0	0	0	0	0	4	0	1	0	0	0	0	0	0	0	0	0	0	d:Fungi(1.0000),p:Glomeromycota(1.0000),c:Glomeromycetes(1.0000),o:Glomerales(1.0000),f:Claroideoglomeraceae(1.0000),g:Claroideoglomus(1.0000),s:Claroideoglomus_walkeri_SH192020.07FU(0.7000)
Otu0007077	0	0	0	0	0	0	0	0	0	0	0	0	0	0	0	0	0	0	0	0	2	0	0	5	0	0	0	0	6	0	d:Fungi(0.9900),p:Basidiomycota(0.5400),c:Agaricomycetes(0.4100),o:Agaricales(0.2000),f:Glomeraceae(0.0900),g:Sporobolomyces(0.0600),s:Papiliotrema_bandonii_SH114409.07FU(0.0200)
Otu0007086	0	0	0	0	0	0	0	0	0	0	0	0	0	0	0	0	0	0	0	0	0	0	0	0	0	0	0	0	0	0	d:Fungi(1.0000),p:Ascomycota(0.9000),c:Sordariomycetes(0.8700),o:Hypocreales(0.8700),f:Cordycipitaceae(0.8000),g:Trichoderma(0.0400),s:Cordyceps_pruinosa_SH212456.07FU(0.0100)
Otu0007089	0	0	0	0	0	0	0	0	0	0	0	0	0	0	0	0	0	2	0	0	0	8	0	0	0	0	0	1	0	0	d:Fungi(0.9900),p:Basidiomycota(0.0600),c:Agaricomycetes(0.0500),o:Agaricales(0.0200),f:Thelephoraceae(0.0200),g:Tomentella(0.0200),s:Derxomyces_wuzhishanensis_SH177449.07FU(0.0100)
Otu0007103	0	0	3	0	0	0	0	0	0	0	0	0	0	0	0	0	0	0	0	0	0	0	0	0	0	0	0	0	0	0	d:Fungi(1.0000),p:Ascomycota(1.0000),c:Leotiomycetes(0.9600),o:Helotiales(0.9300),f:Helotiaceae(0.5000),g:Articulospora(0.5000),s:Trimmatostroma_salicis_SH476607.07FU(0.0100)
Otu0007124	0	3	1	8	1	0	0	0	0	0	0	0	0	0	0	0	0	0	0	0	0	0	0	0	0	0	0	0	0	0	d:Fungi(1.0000),p:Zygomycota(1.0000),c:Mortierellomycotina_cls_Incertae_sedis(1.0000),o:Mortierellales(1.0000),f:Mortierellaceae(1.0000),g:Mortierella(1.0000)
Otu0007133	0	0	0	0	0	0	0	6	0	0	0	0	0	0	0	0	0	0	0	0	0	0	0	0	0	0	0	0	0	0	d:Fungi(1.0000),p:Ascomycota(0.9000),c:Sordariomycetes(0.6400),o:Sordariales(0.6100),f:Lasiosphaeriaceae(0.6100),g:Schizothecium(0.4200),s:Schizothecium_carpinicola_SH201192.07FU(0.4200)
Otu0007149	0	61	783	53	22	28	0	16	12	2	1	133	33	4	15	3	0	0	0	0	0	2	4	3	1	0	0	0	0	0	d:Fungi(1.0000)
Otu0007166	0	2	10	1	0	1	0	0	0	0	0	0	0	0	0	0	0	0	0	0	0	0	0	0	0	0	0	0	0	0	d:Fungi(1.0000),p:Ascomycota(1.0000),c:Orbiliomycetes(1.0000),o:Orbiliales(1.0000),f:Orbiliaceae(1.0000),g:Brachyphoris(1.0000),s:Brachyphoris_brevistipitata_SH493797.07FU(0.5700)
Otu0007183	0	0	0	0	0	0	0	0	0	0	0	0	0	0	0	0	0	0	0	0	0	0	0	5	0	0	0	8	0	0	d:Fungi(0.9400),p:Basidiomycota(0.5300),c:Agaricomycetes(0.4900),o:Agaricales(0.2000),f:Glomeraceae(0.0700),g:Inocybe(0.0500),s:Rhizophagus_intraradices_SH175614.07FU(0.0100)
Otu0007197	0	0	0	0	0	0	0	0	0	0	0	0	0	0	0	0	0	0	1	5	0	0	0	0	0	0	0	0	0	0	d:Fungi(1.0000),p:Ascomycota(0.9100),c:Dothideomycetes(0.8200),o:Pleosporales(0.7900),f:Dothideomycetes_fam_Incertae_sedis(0.1500),g:Semifissispora(0.1500),s:Semifissispora_natalis_SH496439.07FU(0.1300)
Otu0007215	0	0	12	0	0	0	0	0	0	0	0	0	0	0	0	0	0	0	0	0	0	0	0	0	0	0	0	0	0	0	d:Fungi(0.9000),p:Chytridiomycota(0.8600),c:Chytridiomycetes(0.8500),o:Spizellomycetales(0.8500),f:Spizellomycetaceae(0.8200),g:Spizellomyces(0.2800),s:Spizellomyces_pseudodichotomus_SH196352.07FU(0.0700)
Otu0007221	0	0	0	0	7	2	0	0	0	0	0	0	0	0	2	0	0	0	0	0	0	0	0	0	0	0	0	0	0	0	d:Fungi(1.0000),p:Ascomycota(0.5700),c:Dothideomycetes(0.5500),o:Pleosporales(0.5500),f:Sporormiaceae(0.5400),g:Sporormiella(0.2000),s:Sporormiella_megalospora_SH215533.07FU(0.2000)
Otu0007238	0	0	1	14	0	0	0	0	0	0	0	0	0	0	0	0	0	0	0	0	0	0	0	0	0	0	0	0	0	0	d:Fungi(1.0000),p:Zygomycota(1.0000),c:Mortierellomycotina_cls_Incertae_sedis(1.0000),o:Mortierellales(1.0000),f:Mortierellaceae(1.0000),g:Mortierella(1.0000),s:Mortierella_beljakovae_SH196767.07FU(0.7100)
Otu0007246	0	0	0	0	0	0	0	0	0	0	0	0	0	0	0	0	0	1	0	0	0	0	0	0	0	0	0	1	0	1	d:Fungi(0.9900),p:Basidiomycota(0.6200),c:Agaricomycetes(0.5100),o:Thelephorales(0.2100),f:Thelephoraceae(0.2100),g:Lactarius(0.0200),s:Bannoa_ogasawarensis_SH219192.07FU(0.0200)
Otu0007289	0	0	0	0	0	0	0	0	0	0	0	0	0	0	0	0	0	0	0	0	0	0	0	0	14	0	0	0	0	0	d:Fungi(0.9900),p:Basidiomycota(0.2400),c:Agaricomycetes(0.1700),o:Thelephorales(0.0800),f:Thelephoraceae(0.0800),g:Cryptotrichosporon(0.0500),s:Cryptotrichosporon_tibetense_SH533912.07FU(0.0500)
Otu0007292	0	6	0	0	0	0	0	0	0	0	0	4	0	0	0	0	0	0	0	0	0	0	0	0	0	0	0	0	0	0	d:Fungi(0.9800),p:Basidiomycota(0.5700),c:Agaricomycetes(0.4600),o:Thelephorales(0.1800),f:Thelephoraceae(0.1800),g:Sporobolomyces(0.0300),s:Pulchromyces_fimicola_SH213857.07FU(0.0200)
Otu0007309	0	4	0	0	0	0	0	0	0	0	0	0	0	0	0	0	0	0	0	0	0	0	0	0	0	0	0	0	0	0	d:Fungi(1.0000),p:Basidiomycota(1.0000),c:Tremellomycetes(1.0000),o:Holtermanniales(0.3900),f:Holtermanniales_fam_Incertae_sedis(0.3900),g:Holtermanniella(0.3900),s:Holtermanniella_takashimae_SH190741.07FU(0.3900)
Otu0007321	0	0	0	0	0	0	0	0	0	0	0	0	0	0	0	0	0	6	0	0	0	0	0	0	0	0	0	0	0	0	d:Fungi(0.9900),p:Basidiomycota(0.4500),c:Agaricomycetes(0.4200),o:Agaricales(0.2600),f:Glomeraceae(0.1400),g:Inocybe(0.0800),s:Inocybe_calamistrata_SH187105.07FU(0.0200)
Otu0007346	0	0	0	3	0	0	0	0	0	0	0	0	1	0	4	0	0	0	0	0	0	0	0	0	0	0	0	0	0	1	d:Fungi(1.0000),p:Ascomycota(0.9900),c:Leotiomycetes(0.49400),o:Leotiomycetes_ord_Incertae_sedis(0.3200),f:Leotiomycetes_fam_Incertae_sedis(0.2800),g:Geomyces(0.2800),s:Geomyces_auratus_SH183331.07FU(0.2000)
Otu0007369	0	0	0	0	0	0	0	0	3	0	0	0	0	0	0	0	0	0	0	0	0	0	0	0	0	0	0	0	0	0	d:Fungi(0.9900),p:Basidiomycota(0.5200),c:Agaricomycetes(0.4400),o:Agaricales(0.1900),f:Inocybaceae(0.1300),g:Inocybe(0.1300),s:Phakopsora_argentinensis_SH476474.07FU(0.0300)
Otu0007398	0	0	0	0	0	1	0	0	0	0	0	0	9	2	0	0	0	0	0	0	0	0	0	0	0	0	0	0	0	0	d:Fungi(1.0000),p:Ascomycota(0.9200),c:Sordariomycetes(0.9200),o:Xylariales(0.8500),f:Xylariales_fam_Incertae_sedis(0.2600),g:Monosporascus(0.2600)
[truncated: 626 more rows]
